# Supplementary material for: Effects of Interleukin-6 (IL-6) on In Vitro Cultured Equine Chorionic Girdle Cells
Source: Animals (Basel). 2025 Feb 6;15(3):450. doi: 10.3390/ani15030450 (PMC11816123; doi:10.3390/ani15030450)
Supplement: Supplementary file 1 [file animals-15-00450-s001.zip]

Archive with 6 entries (6 files):
- Supplementary Table S1.xlsx
- Supplementary Table S2.xls
- Supplementary Table S3.xls
- Supplementary Table S4.xls
- Supplementary Table S5.xls
- Supplementary Table S6.xls
