# Supplementary material for: Effects of Interleukin-6 (IL-6) on In Vitro Cultured Equine Chorionic Girdle Cells
Source: Animals (Basel). 2025 Feb 6;15(3):450. doi: 10.3390/ani15030450 (PMC11816123; doi:10.3390/ani15030450)
Supplement: Supplementary file 1 [file animals-15-00450-s001.zip › Supplementary Table S1.xlsx]

## Sheet: Sheet1
Primer name	Primer	Primer sequences	TM（℃）
ACTB	Forward	GAAGATCCTCACGGAGCGTGGCTA	59.3
ACTB	Reverse	CTGCTCGAAGTCCAGGGCAACATA	59.9
CGA	Forward	TTACAACGCAGGAGTGCCCAGAATG	61.9
CGA	Reverse	TGGAGAAGCAGCAGCCCTTACAC	62.2
CGB	Forward	TGCTGTGGATGCTACTGAGTGTTG	59.5
CGB	Reverse	CAGATGCTGGTGGTGAAGGTAATGC	60.6
EqRVch5	Forward	ACTGGACGTCTTGACAGCAG	57.5
EqRVch5	Reverse	TAGGGGAGGGTCAGACATGG	58.8
MMP2	Forward	TGGCGGGAACTCGGAAGGTG	63.4
MMP2	Reverse	GGTCGTCATCGTAGTTGGCTGTAG	59.7
MMP9	Forward	CCTGCGTGTTTCCCTTCACCTTC	61.2
MMP9	Reverse	TCCTGGTCGTAGTTGGCGGTAG	61.5
FGF12	Forward	TTCCACACTGTACCGTCAGCAAG	59.6
FGF12	Reverse	GGGCTTGGTTTTCTTCACTCTGTTC	58.4
SNX32	Forward	GGGCACTGGCTGACTATGAGAATG	60.2
SNX32	Reverse	GCTCCTGCTTGGCTGAATCGG	62.1
