# Supplementary material for: Effects of Interleukin-6 (IL-6) on In Vitro Cultured Equine Chorionic Girdle Cells
Source: Animals (Basel). 2025 Feb 6;15(3):450. doi: 10.3390/ani15030450 (PMC11816123; doi:10.3390/ani15030450)
Supplement: Supplementary file 1 [file animals-15-00450-s001.zip › Supplementary Table S2.xls]

#Sample	CG01	CG02	CG03	CG31	CG32	CG33	CG71	CG72	CG73
Raw Reads Number	77,077,398	78,803,600	68,640,532	74,508,860	73,662,772	75,811,090	74,227,850	69,048,130	75,394,822
Raw Bases Number	11,561,609,700	11,820,540,000	10,296,079,800	11,176,329,000	11,049,415,800	11,371,663,500	11,134,177,500	10,357,219,500	11,309,223,300
Clean Reads Number	76,231,208	77,991,410	67,974,930	73,871,078	73,056,194	75,189,900	73,441,052	68,515,422	74,701,018
Clean Reads Rate(%)	98.9	98.97	99.03	99.14	99.18	99.18	98.94	99.23	99.08
Clean Bases Number	11,434,681,200	11,698,711,500	10,196,239,500	11,080,661,700	10,958,429,100	11,278,485,000	11,016,157,800	10,277,313,300	11,205,152,700
Low-quality Reads Number	225,492	217,044	185,046	196,470	214,852	216,694	214,978	193,994	229,096
Low-quality Reads Rate(%)	0.29	0.28	0.27	0.26	0.29	0.29	0.29	0.28	0.3
Ns Reads Number	15,144	15,456	13,586	14,884	14,556	14,664	14,658	14,086	15,178
Ns Reads Rate(%)	0.02	0.02	0.02	0.02	0.02	0.02	0.02	0.02	0.02
Adapter Polluted Reads Number	605,554	579,690	466,970	426,428	377,170	389,832	557,162	324,628	449,530
Adapter Polluted Reads Rate(%)	0.79	0.74	0.68	0.57	0.51	0.51	0.75	0.47	0.6
Raw Q30 Bases Rate(%)	95.33	95.16	95.31	95.48	94.98	94.88	95.09	94.95	94.92
Clean Q30 Bases Rate(%)	95.47	95.29	95.43	95.6	95.11	95.01	95.22	95.07	95.06
Raw GC percent(%)	53.63	53.42	53.84	53.59	53.15	52.76	52.59	52.12	52.49
Clean GC percent(%)	53.62	53.39	53.83	53.58	53.13	52.74	52.57	52.1	52.47
