# Supplementary material for: Effects of Interleukin-6 (IL-6) on In Vitro Cultured Equine Chorionic Girdle Cells
Source: Animals (Basel). 2025 Feb 6;15(3):450. doi: 10.3390/ani15030450 (PMC11816123; doi:10.3390/ani15030450)
Supplement: Supplementary file 1 [file animals-15-00450-s001.zip › Supplementary Table S3.xls]

#Library	CG01	CG02	CG03	CG31	CG32	CG33	CG71	CG72	CG73
Total Reads	76,231,208	77,991,410	67,974,930	73,871,078	73,056,194	75,189,900	73,441,052	68,515,422	74,701,018
Mapped Reads	74,760,722	76,454,767	66,660,950	72,547,884	71,642,122	73,739,733	72,002,116	67,179,835	73,208,940
Mapping Rate	0.9807	0.9803	0.9807	0.9821	0.9806	0.9807	0.9804	0.9805	0.9800
UnMapped Reads	1,470,486	1,536,643	1,313,980	1,323,194	1,414,072	1,450,167	1,438,936	1,335,587	1,492,078
MultiMap Reads	2,475,872	2,563,612	2,320,183	2,433,246	2,388,162	2,534,570	2,455,645	2,268,482	2,649,595
MultiMap Rate	0.0325	0.0329	0.0341	0.0329	0.0327	0.0337	0.0334	0.0331	0.0355
