# Supplementary material for: Effects of Interleukin-6 (IL-6) on In Vitro Cultured Equine Chorionic Girdle Cells
Source: Animals (Basel). 2025 Feb 6;15(3):450. doi: 10.3390/ani15030450 (PMC11816123; doi:10.3390/ani15030450)
Supplement: Supplementary file 1 [file animals-15-00450-s001.zip › Supplementary Table S4.xls]

Gene	CG31_count	CG32_count	CG33_count	baseMean	CG01_count	CG02_count	CG03_count	FoldChange	Log2FoldChange	pval	padj	Up/Down	Significant	GeneName	Biotype	Position	NR:Seq-id	NR:Score	NR:Evalue	NR:Description	NT:Seq-id	NT:Score	NT:Evalue	NT:Description	Uniprot:UniProtKB-AC	Uniprot:Score	Uniprot:Evalue	Uniprot:Description	COG:gene	COG:Score	COG:Eval	COG:num	Pfam:pfam_ID	Pfam:pfam_Name	Pfam:pfam_Description	GO:biological_process	GO:cellular_component	GO:molecular_function	KEGG:KO	KEGG:Description
gene11865	3	6	16	5.080953469	2	2	2	4.077536698	2.027697861	0.048161417	0.999939649	up	yes	LOC106783477	lncRNA	chrNC_009151.3:9073080-9131572:+	.	.	.	.	.	.	.	.	.	.	.	.	.	.	.	.	pfam03585	Herpes_ICP4_C	Herpesvirus ICP4-like protein C-terminal region. The immediate-early protein ICP4 (infected-cell polypeptide 4) is required for efficient transcription of early and late viral genes and is thus essential for productive infection. ICP4 is a large phosphoprotein that binds DNA in a sequence specific manner as a homodimer. ICP4 represses transcription from LAT, ICP4 and ORF-P that have high-affinity…	.	.	.	.	.
gene13677	99	81	98	76.33439194	77	64	43	1.502071339	0.586953334	0.02219012	0.999939649	up	yes	LOC106782081	lncRNA	chrNC_009153.3:7503319-7512038:-	ref|XP_036201138.1|	1003	4.50E-120	zinc finger protein 260 [Myotis myotis] >XP_036201139.1 zinc finger protein 260 [Myotis myotis] >XP_036201140.1 zinc finger protein 260 [Myotis myotis] >XP_036201141.1 zinc finger protein 260 [Myotis myotis] >XP_036201142.1 zinc finger protein 260 [Myotis myotis] >XP_036201143.1 zinc finger protein 260 [Myotis myotis] >KAF6286627.1 zinc finger protein 260 [Myotis myotis]	.	.	.	.	Q62981	389	4.00E-120	Zinc finger protein 260	.	.	.	.	pfam13465	zf-H2C2_2	Zinc-finger double domain.	GO:0006357|regulation of transcription by RNA polymerase II;	GO:0005634|nucleus;	GO:0000981|DNA-binding transcription factor activity, RNA polymerase II-specific;GO:0046872|metal ion binding;GO:0000978|RNA polymerase II cis-regulatory region sequence-specific DNA binding;	.	.
gene1492	41	50	32	31.58239296	21	17	28	1.835002156	0.875781758	0.026708443	0.999939649	up	yes	MEGF11	protein_coding	chrNC_009144.3:127483848-127817425:+	ref|XP_015996501.2|	5156	0	multiple epidermal growth factor-like domains protein 11 [Rousettus aegyptiacus] >KAF6485888.1 multiple EGF like domains 11 [Rousettus aegyptiacus]	.	.	.	.	Q80T91	1949	0	Multiple epidermal growth factor-like domains protein 11	.	.	.	.	pfam07546	EMI	EMI domain. The Pfam alignment is truncated at the C-terminus and does not include the final cysteine defined in Callebaut et al. This is to stop the family overlapping with other domains.	GO:0034109|homotypic cell-cell adhesion;GO:0010842|retina layer formation;	GO:0016323|basolateral plasma membrane;	.	.	.
gene15525	6	5	4	2.828247514	1	0	1	7.375957965	2.882830434	0.046875292	0.999939649	up	yes	KCNH6	protein_coding	chrNC_009154.3:15760730-15781514:-	gb|EPQ02958.1|	4290	0	Potassium voltage-gated channel subfamily H member 6 [Myotis brandtii]	.	.	.	.	Q9H252	1632	0	Potassium voltage-gated channel subfamily H member 6	CC0285_1	77	2.00E-14	COG2202	pfam00520	Ion_trans	Ion transport protein. This family contains sodium, potassium and calcium ion channels. This family is 6 transmembrane helices in which the last two helices flank a loop which determines ion selectivity. In some sub-families (e.g. Na channels) the domain is repeated four times, whereas in others (e.g. K channels) the protein forms as a tetramer in the membrane.	GO:0086011|membrane repolarization during action potential;GO:0071805|potassium ion transmembrane transport;GO:0086091|regulation of heart rate by cardiac conduction;GO:0034765|regulation of ion transmembrane transport;GO:0042391|regulation of membrane potential;GO:0060307|regulation of ventricular cardiac muscle cell membrane repolarization;	GO:0005886|plasma membrane;	GO:0005242|inward rectifier potassium channel activity;GO:0005249|voltage-gated potassium channel activity;	K04909	KCNH6, KV11.2; potassium voltage-gated channel Eag-related subfamily H member 6
gene16433	29	31	31	22.82048608	15	20	12	1.925229336	0.945030312	0.027757056	0.999939649	up	yes	C11H17orf107	protein_coding	chrNC_009154.3:49956332-49957458:-	gb|KAG8517117.1|	570	2.35E-70	hypothetical protein J0S82_012596 [Galemys pyrenaicus]	.	.	.	.	.	.	.	.	.	.	.	.	pfam03967	PRCH	Photosynthetic reaction centre, H-chain N-terminal region. The family corresponds the N-terminal cytoplasmic domain.	.	.	.	.	.
gene17671	74	68	53	53.673277	41	55	33	1.507189787	0.591861094	0.048876419	0.999939649	up	yes	SNX32	protein_coding	chrNC_009155.3:29640335-29653513:+	gb|EFB26206.1|	1795	0	hypothetical protein PANDA_004784, partial [Ailuropoda melanoleuca]	.	.	.	.	Q86XE0	688	0	Sorting nexin-32	.	.	.	.	pfam00787	PX	PX domain. PX domains bind to phosphoinositides.	GO:0015031|protein transport;GO:0016241|regulation of macroautophagy;GO:0042147|retrograde transport, endosome to Golgi;	GO:0005829|cytosol;GO:0005768|endosome;	GO:0035091|phosphatidylinositol binding;	K17920	SNX5_6_32; sorting nexin-5/6/32
gene17963	3	5	1	1.506298867	0	0	0	16.29838496	4.026657106	0.039015966	0.999939649	up	yes	ELFN1	protein_coding	chrNC_009156.3:1268691-1338066:+	gb|KAF5929363.1|	3393	0	hypothetical protein HPG69_009328 [Diceros bicornis minor]	.	.	.	.	P0C7U0	1202	0	Protein ELFN1	alr0124_1	53.9	3.00E-06	COG4886	pfam13855	LRR_8	Leucine rich repeat.	GO:0050808|synapse organization;	GO:0030425|dendrite;GO:0060076|excitatory synapse;GO:0031012|extracellular matrix;GO:0005615|extracellular space;	GO:0004864|protein phosphatase inhibitor activity;	K17567	ELFN1; protein phosphatase 1 regulatory subunit 28
gene20242	36	32	38	27.22145551	20	26	13	1.78917805	0.839296965	0.036013277	0.999939649	up	yes	CTNNA2	protein_coding	chrNC_009158.3:23952543-25042965:-	ref|NP_001359033.1|	4925	0	catenin alpha-2 [Bos taurus] >XP_027411369.1 catenin alpha-2 isoform X1 [Bos indicus x Bos taurus] >XP_027411370.1 catenin alpha-2 isoform X1 [Bos indicus x Bos taurus]	.	.	.	.	P26232	1823	0	Catenin alpha-2	.	.	.	.	pfam01044	Vinculin	Vinculin family.	GO:0007409|axonogenesis;GO:0048854|brain morphogenesis;GO:0016477|cell migration;GO:0098609|cell-cell adhesion;GO:0048813|dendrite morphogenesis;GO:0034316|negative regulation of Arp2/3 complex-mediated actin nucleation;GO:0060134|prepulse inhibition;GO:0021942|radial glia guided migration of Purkinje cell;GO:2001222|regulation of neuron migration;GO:0010975|regulation of neuron projection develo…	GO:0015629|actin cytoskeleton;GO:0005912|adherens junction;GO:0030424|axon;GO:0016342|catenin complex;GO:0005737|cytoplasm;GO:0005829|cytosol;GO:0005634|nucleus;	GO:0051015|actin filament binding;GO:0008013|beta-catenin binding;GO:0045296|cadherin binding;GO:0005200|structural constituent of cytoskeleton;	K05691	CTNNA; catenin alpha
gene22151	31	39	49	30.91335684	24	25	19	1.732742081	0.793056925	0.034788461	0.999939649	up	yes	LOC102150380	protein_coding	chrNC_009160.3:20937434-21014963:-	.	.	.	.	.	.	.	.	.	.	.	.	.	.	.	.	pfam06797	DUF1229	Protein of unknown function (DUF1229). This family consists of several hypothetical proteins of around 415 residues in length which seem to be specific to the bacterium Leptospira interrogans.	.	.	.	.	.
gene23501	80	97	50	61.63120847	41	55	47	1.578410704	0.658472645	0.033428342	0.999939649	up	yes	FGF12	protein_coding	chrNC_009162.3:31795067-32331475:-	ref|NP_001180935.2|	1262	1.96E-157	fibroblast growth factor 12 [Macaca mulatta] >NP_066360.1 fibroblast growth factor 12 isoform 1 [Homo sapiens] >NP_570827.2 fibroblast growth factor 12 isoform 1 [Rattus norvegicus] >NP_898887.1 fibroblast growth factor 12 isoform a [Mus musculus] >XP_001362469.1 PREDICTED: fibroblast growth factor 12 isoform X1 [Monodelphis domestica] >XP_001500309.1 fibroblast growth factor 12 isoform X1 [Equus…	.	.	.	.	P61150	490	9.00E-158	Fibroblast growth factor 12	.	.	.	.	pfam00167	FGF	Fibroblast growth factor. Fibroblast growth factors are a family of proteins involved in growth and differentiation in a wide range of contexts. They are found in a wide range of organisms, from nematodes to humans. Most share an internal core region of high similarity, conserved residues in which are involved in binding with their receptors. On binding, they cause dimerisation of their tyrosine …	GO:0008344|adult locomotory behavior;GO:0007268|chemical synaptic transmission;GO:0008543|fibroblast growth factor receptor signaling pathway;GO:2001258|negative regulation of cation channel activity;GO:0050905|neuromuscular process;GO:0010765|positive regulation of sodium ion transport;GO:0003254|regulation of membrane depolarization;GO:0098908|regulation of neuronal action potential;GO:1902305|…	GO:0005737|cytoplasm;GO:0005634|nucleus;GO:0045202|synapse;	GO:0008083|growth factor activity;GO:0017080|sodium channel regulator activity;GO:0044325|transmembrane transporter binding;	K22413	FGF11_12_13, FHF3_1_2; fibroblast growth factor 11/12/13
gene2441	233	533	364	308.127426	212	241	266	1.55190512	0.634040357	0.00708185	0.999939649	up	yes	MIR1892	miRNA	chrNC_009144.3:173319350-173319429:-	.	.	.	.	.	.	.	.	.	.	.	.	.	.	.	.	pfam14650	FAM75	FAM75 family.	.	.	.	.	.
gene25735	30	41	53	32.41770367	22	28	22	1.702422944	0.7675895	0.040776275	0.999939649	up	yes	KIZ	protein_coding	chrNC_009165.3:4039424-4157700:-	ref|XP_015981848.2|	2666	0	centrosomal protein kizuna isoform X1 [Rousettus aegyptiacus] >KAF6422568.1 kizuna centrosomal protein [Rousettus aegyptiacus]	.	.	.	.	Q2M2Z5	889	0	Centrosomal protein kizuna	.	.	.	.	pfam04194	PDCD2_C	Programmed cell death protein 2, C-terminal putative domain.	GO:0007051|spindle organization;	GO:0042995|cell projection;GO:0005813|centrosome;GO:0005737|cytoplasm;	GO:0019901|protein kinase binding;	K16539	PLK1S1; centrosomal protein kizuna
gene2707	4	2	5	1.80403749	0	0	0	19.58937645	4.291999571	0.018071706	0.999939649	up	yes	LOC106782766	pseudogene	chrNC_009145.3:10641824-10660033:-	gb|EFB21691.1|	150	8.26E-25	hypothetical protein PANDA_015625, partial [Ailuropoda melanoleuca]	.	.	.	.	P22392	70.9	2.00E-16	Nucleoside diphosphate kinase B	SPAC806.07	47.4	5.00E-12	COG0105	pfam00334	NDK	Nucleoside diphosphate kinase.	GO:0007155|cell adhesion;GO:0006241|CTP biosynthetic process;GO:0006183|GTP biosynthetic process;GO:0007229|integrin-mediated signaling pathway;GO:0043066|negative regulation of apoptotic process;GO:0006165|nucleoside diphosphate phosphorylation;GO:0009142|nucleoside triphosphate biosynthetic process;GO:0045893|positive regulation of DNA-templated transcription;GO:0050679|positive regulation of e…	GO:0071944|cell periphery;GO:0005737|cytoplasm;GO:0005829|cytosol;GO:0070062|extracellular exosome;GO:0005576|extracellular region;GO:1904813|ficolin-1-rich granule lumen;GO:0030027|lamellipodium;GO:0005634|nucleus;GO:0048471|perinuclear region of cytoplasm;GO:0001726|ruffle;GO:0034774|secretory granule lumen;	GO:0005524|ATP binding;GO:0003677|DNA binding;GO:0051880|G-quadruplex DNA binding;GO:0019003|GDP binding;GO:0046872|metal ion binding;GO:0004550|nucleoside diphosphate kinase activity;GO:0004673|protein histidine kinase activity;GO:0003713|transcription coactivator activity;	K00940	ndk, NME; nucleoside-diphosphate kinase [EC:2.7.4.6]
gene29704	5	5	9	3.621180144	1	1	1	6.23397508	2.640152388	0.031760337	0.999939649	up	yes	CHADL	protein_coding	chrNC_009171.3:38879950-38890314:-	ref|NP_001229408.1|	2940	0	chondroadherin-like protein precursor [Equus caballus]	.	.	.	.	Q6NUI6	912	0	Chondroadherin-like protein	alr0124_1	57.4	1.00E-07	COG4886	pfam13855	LRR_8	Leucine rich repeat.	GO:0032331|negative regulation of chondrocyte differentiation;GO:1904027|negative regulation of collagen fibril organization;	GO:0062023|collagen-containing extracellular matrix;GO:0031012|extracellular matrix;GO:0005615|extracellular space;	GO:0005518|collagen binding;GO:0098633|collagen fibril binding;GO:0030021|extracellular matrix structural constituent conferring compression resistance;	.	.
gene33067	44	18	21	20.03595569	15	13	10	2.169944871	1.117658391	0.028080768	0.999939649	up	yes	ITM2A	protein_coding	chrNW_019646212.1:270151-276468:+	gb|TEA27185.1|	1349	0	hypothetical protein DBR06_SOUSAS36710004 [Sousa chinensis]	.	.	.	.	O43736	509	1.00E-177	Integral membrane protein 2A	.	.	.	.	pfam04089	BRICHOS	BRICHOS domain. The BRICHOS domain is about 100 amino acids long. It is found in a variety of proteins implicated in dementia, respiratory distress and cancer. Its exact function is unknown; roles that have been proposed for it include (a) in targeting of the protein to the secretory pathway, (b) intramolecular chaperone-like function, and (c) assisting the specialized intracellular protease proc…	GO:0042985|negative regulation of amyloid precursor protein biosynthetic process;GO:0002317|plasma cell differentiation;	GO:0005794|Golgi apparatus;GO:0005886|plasma membrane;	GO:0001540|amyloid-beta binding;	K18241	ITM2A; integral membrane protein 2A
gene4902	11	9	43	13.82777133	8	11	3	2.835423274	1.503564118	0.032023109	0.999939649	up	yes	LOC111767499	protein_coding	chrNC_009146.3:60885867-60894450:-	gb|KAF5926733.1|	1525	0	hypothetical protein HPG69_001363 [Diceros bicornis minor]	.	.	.	.	Q16589	563	0	Cyclin-G2	ECU08g0260	60.8	5.00E-09	COG5024	pfam00134	Cyclin_N	Cyclin, N-terminal domain. Cyclins regulate cyclin dependent kinases (CDKs). Cyclin-0 (CCNO) is a Uracil-DNA glycosylase that is related to other cyclins. Cyclins contain two domains of similar all-alpha fold, of which this family corresponds with the N-terminal domain.	GO:0051301|cell division;GO:0044772|mitotic cell cycle phase transition;GO:0000079|regulation of cyclin-dependent protein serine/threonine kinase activity;	GO:0000307|cyclin-dependent protein kinase holoenzyme complex;GO:0005737|cytoplasm;GO:0005634|nucleus;	GO:0016538|cyclin-dependent protein serine/threonine kinase regulator activity;	K10146	CCNG2; cyclin G2
gene5448	47	50	56	39.94731359	34	27	27	1.719078546	0.781635464	0.016553736	0.999939649	up	yes	LOC111772986	lncRNA	chrNC_009146.3:120183078-120186633:-	.	.	.	.	.	.	.	.	.	.	.	.	.	.	.	.	pfam03154	Atrophin-1	Atrophin-1 family. Atrophin-1 is the protein product of the dentatorubral-pallidoluysian atrophy (DRPLA) gene. DRPLA OMIM:125370 is a progressive neurodegenerative disorder. It is caused by the expansion of a CAG repeat in the DRPLA gene on chromosome 12p. This results in an extended polyglutamine region in atrophin-1, that is thought to confer toxicity to the protein, possibly through altering i…	.	.	.	.	.
gene5595	1	5	3	1.494128406	0	0	0	16.18869465	4.016914756	0.039766676	0.999939649	up	yes	LOC111773132	protein_coding	chrNC_009147.3:11067164-11080857:-	gb|ELK07711.1|	342	1.01E-28	Nuclear pore membrane glycoprotein 210 [Pteropus alecto]	.	.	.	.	Q9QY81	129	6.00E-28	Nuclear pore membrane glycoprotein 210	.	.	.	.	pfam09606	Med15	ARC105 or Med15 subunit of Mediator complex non-fungal. The approx. 70 residue Med15 domain of the ARC-Mediator co-activator is a three-helix bundle with marked similarity to the KIX domain. The sterol regulatory element binding protein (SREBP) family of transcription activators use the ARC105 subunit to activate target genes in the regulation of cholesterol and fatty acid homeostasis. In additio…	GO:0051028|mRNA transport;GO:0006913|nucleocytoplasmic transport;GO:0015031|protein transport;GO:0065003|protein-containing complex assembly;	GO:0005789|endoplasmic reticulum membrane;GO:0005635|nuclear envelope;GO:0031965|nuclear membrane;GO:0005643|nuclear pore;	.	K14314	NUP210, GP210; nuclear pore complex protein Nup210
gene7430	10	12	6	5.986722785	4	2	2	3.487926565	1.802369666	0.042591403	0.999939649	up	yes	PGLYRP4	protein_coding	chrNC_009148.3:40871626-40883541:+	gb|KAI5164684.1|	1683	0	Peptidoglycan Recognition Protein 4 [Manis pentadactyla]	.	.	.	.	Q96LB8	620	0	Peptidoglycan recognition protein 4	Rv3811	63.9	1.00E-09	COG5479	pfam01510	Amidase_2	N-acetylmuramoyl-L-alanine amidase. This family includes zinc amidases that have N-acetylmuramoyl-L-alanine amidase activity EC:3.5.1.28. This enzyme domain cleaves the amide bond between N-acetylmuramoyl and L-amino acids in bacterial cell walls (preferentially: D-lactyl-L-Ala). The structure is known for the bacteriophage T7 structure and shows that two of the conserved histidines are zinc bind…	GO:0061844|antimicrobial humoral immune response mediated by antimicrobial peptide;GO:0050830|defense response to Gram-positive bacterium;GO:0016045|detection of bacterium;GO:0045087|innate immune response;GO:0031640|killing of cells of another organism;GO:0009253|peptidoglycan catabolic process;	GO:0005576|extracellular region;GO:0016020|membrane;GO:0032991|protein-containing complex;	GO:0008745|N-acetylmuramoyl-L-alanine amidase activity;GO:0042834|peptidoglycan binding;GO:0016019|peptidoglycan immune receptor activity;GO:0046982|protein heterodimerization activity;GO:0008270|zinc ion binding;	K01446	PGRP; peptidoglycan recognition protein
gene7609	15	14	19	10.7954525	4	5	8	2.764374438	1.466953044	0.023247657	0.999939649	up	yes	LOC102150405	protein_coding	chrNC_009148.3:44308138-44310544:+	.	.	.	.	.	.	.	.	.	.	.	.	.	.	.	.	pfam12876	Cellulase-like	Sugar-binding cellulase-like. This is a putative cellulase family. The structure is a TIM-barrel.	.	.	.	.	.
gene12148	7	8	16	16.71412259	23	19	27	0.439272789	-1.186810961	0.025566768	0.999939649	down	yes	LOC111774660	lncRNA	chrNC_009151.3:24634408-24638150:+	.	.	.	.	.	.	.	.	.	.	.	.	.	.	.	.	pfam03154	Atrophin-1	Atrophin-1 family. Atrophin-1 is the protein product of the dentatorubral-pallidoluysian atrophy (DRPLA) gene. DRPLA OMIM:125370 is a progressive neurodegenerative disorder. It is caused by the expansion of a CAG repeat in the DRPLA gene on chromosome 12p. This results in an extended polyglutamine region in atrophin-1, that is thought to confer toxicity to the protein, possibly through altering i…	.	.	.	.	.
gene13763	19	30	35	40.69931708	56	56	49	0.515954618	-0.954683919	0.00464807	0.999939649	down	yes	LOC100147106	protein_coding	chrNC_009153.3:10266737-10268196:+	gb|KAB0337111.1|	620	7.67E-80	hypothetical protein E2I00_016204 [Balaenoptera physalus]	.	.	.	.	Q8IZI9	237	2.00E-77	Interferon lambda-3	.	.	.	.	pfam15177	IL28A	Interleukin-28A. The protein family, Interleukin-28A, plays an important role in modulating the immune system. This protein family is induced by viral infection and interacts with a class II receptor. This family of proteins is found in eukaryotes. Proteins in this family are typically between 145 and 195 amino acids in length.	GO:0098586|cellular response to virus;GO:0051607|defense response to virus;GO:0045087|innate immune response;GO:0045071|negative regulation of viral genome replication;GO:0050778|positive regulation of immune response;GO:0007259|receptor signaling pathway via JAK-STAT;GO:0038196|type III interferon-mediated signaling pathway;	GO:0005576|extracellular region;GO:0005615|extracellular space;	GO:0005125|cytokine activity;GO:0005102|signaling receptor binding;	K22669	IFNL2_3, IL28; interferon lambda 2/3
gene13820	0	2	2	3.993393712	7	7	6	0.197925807	-2.336968364	0.041132115	0.999939649	down	yes	LOC100630054	pseudogene	chrNC_009153.3:11465560-11467813:-	gb|KAF6503576.1|	2038	0	zinc finger MYND-type containing 11 [Molossus molossus]	.	.	.	.	Q15326	779	0	Zinc finger MYND domain-containing protein 11	.	.	.	.	pfam00439	Bromodomain	Bromodomain. Bromodomains are 110 amino acid long domains, that are found in many chromatin associated proteins. Bromodomains can interact specifically with acetylated lysine.	GO:0007049|cell cycle;GO:0006325|chromatin organization;GO:0051607|defense response to virus;GO:0045892|negative regulation of DNA-templated transcription;GO:2001237|negative regulation of extrinsic apoptotic signaling pathway;GO:0043124|negative regulation of I-kappaB kinase/NF-kappaB signaling;GO:0046329|negative regulation of JNK cascade;GO:0009966|regulation of signal transduction;GO:0034243|…	GO:0005694|chromosome;GO:0005654|nucleoplasm;GO:0005634|nucleus;	GO:0003690|double-stranded DNA binding;GO:0035064|methylated histone binding;GO:0003714|transcription corepressor activity;GO:0008270|zinc ion binding;	.	.
gene14215	5	10	5	11.95109969	26	14	12	0.383943055	-1.381035743	0.030405177	0.999939649	down	yes	KCNC3	protein_coding	chrNC_009153.3:20163872-20179087:-	gb|KAI5930701.1|	2267	0	Potassium voltage-gated channel subfamily C member 3 [Manis javanica]	.	.	.	.	Q63959	863	0	Potassium voltage-gated channel subfamily C member 3	DR0830	57.4	5.00E-08	COG1226	pfam00520	Ion_trans	Ion transport protein. This family contains sodium, potassium and calcium ion channels. This family is 6 transmembrane helices in which the last two helices flank a loop which determines ion selectivity. In some sub-families (e.g. Na channels) the domain is repeated four times, whereas in others (e.g. K channels) the protein forms as a tetramer in the membrane.	GO:0071805|potassium ion transmembrane transport;GO:0051260|protein homooligomerization;GO:0051262|protein tetramerization;GO:0034765|regulation of ion transmembrane transport;GO:0046928|regulation of neurotransmitter secretion;	GO:0070161|anchoring junction;GO:0030673|axolemma;GO:0030424|axon;GO:0043679|axon terminus;GO:0005938|cell cortex;GO:0005856|cytoskeleton;GO:0032590|dendrite membrane;GO:0032591|dendritic spine membrane;GO:0098978|glutamatergic synapse;GO:0031594|neuromuscular junction;GO:0032809|neuronal cell body membrane;GO:0043204|perikaryon;GO:0005886|plasma membrane;GO:0008076|voltage-gated potassium channe…	GO:0005251|delayed rectifier potassium channel activity;GO:0005249|voltage-gated potassium channel activity;	.	.
gene17686	34	42	55	56.5900104	67	70	72	0.617427522	-0.695658301	0.015520253	0.999939649	down	yes	CATSPER1	protein_coding	chrNC_009155.3:29782241-29801069:-	emb|CAD7670040.1|	1578	0	unnamed protein product [Nyctereutes procyonoides]	.	.	.	.	Q8NEC5	531	2.00E-163	Cation channel sperm-associated protein 1	BH1501	55.1	1.00E-06	COG1226	pfam00520	Ion_trans	Ion transport protein. This family contains sodium, potassium and calcium ion channels. This family is 6 transmembrane helices in which the last two helices flank a loop which determines ion selectivity. In some sub-families (e.g. Na channels) the domain is repeated four times, whereas in others (e.g. K channels) the protein forms as a tetramer in the membrane.	GO:0006816|calcium ion transport;GO:0030154|cell differentiation;GO:0030317|flagellated sperm motility;GO:0060296|regulation of cilium beat frequency involved in ciliary motility;GO:0034765|regulation of ion transmembrane transport;GO:0007283|spermatogenesis;	GO:0036128|CatSper complex;GO:0005886|plasma membrane;GO:0097228|sperm principal piece;	GO:0005227|calcium activated cation channel activity;GO:0005245|voltage-gated calcium channel activity;	K16889	CATSPER1; cation channel sperm-associated protein 1
gene17803	23	26	53	50.33861006	57	84	61	0.498081622	-1.005545916	0.003510181	0.999939649	down	yes	LOC111775993	protein_coding	chrNC_009155.3:33015607-33025134:+	gb|ERE81045.1|	525	2.43E-61	src substrate cortactin-like isoform 1 [Cricetulus griseus]	.	.	.	.	Q66HL2	202	2.00E-60	Src substrate cortactin	.	.	.	.	pfam02218	HS1_rep	Repeat in HS1/Cortactin. The function of this repeat is unknown. Seven copies are found in cortactin and four copies are found in HS1. The repeats are always found amino terminal to an SH3 domain pfam00018.	GO:0031532|actin cytoskeleton reorganization;GO:0030041|actin filament polymerization;GO:0007420|brain development;GO:0048870|cell motility;GO:0097062|dendritic spine maintenance;GO:0097191|extrinsic apoptotic signaling pathway;GO:0048041|focal adhesion assembly;GO:0006886|intracellular protein transport;GO:0097581|lamellipodium organization;GO:0098885|modification of postsynaptic actin cytoskele…	GO:0005938|cell cortex;GO:0030054|cell junction;GO:0005905|clathrin-coated pit;GO:0030864|cortical actin cytoskeleton;GO:0030863|cortical cytoskeleton;GO:0005737|cytoplasm;GO:0043197|dendritic spine;GO:0005925|focal adhesion;GO:0098978|glutamatergic synapse;GO:0030027|lamellipodium;GO:1990023|mitotic spindle midzone;GO:0005886|plasma membrane;GO:0002102|podosome;GO:0098871|postsynaptic actin cyto…	GO:0051015|actin filament binding;GO:0071933|Arp2/3 complex binding;GO:0005522|profilin binding;GO:0070064|proline-rich region binding;	K06106	CTTN, EMS1; cortactin
gene18072	0	0	0	1.540745831	1	3	5	0.059443873	-4.072328081	0.035956508	0.999939649	down	yes	TMEM225B	protein_coding	chrNC_009156.3:6948395-6957539:+	emb|CAD7683932.1|	611	6.19E-76	unnamed protein product [Nyctereutes procyonoides]	.	.	.	.	P0DP42	177	5.00E-52	Transmembrane protein 225B	.	.	.	.	pfam16072	DUF4813	Domain of unknown function (DUF4813). This family of proteins is functionally uncharacterized. This family of proteins is found in eukaryotes. Proteins in this family are typically between 345 and 672 amino acids in length.	GO:0010923|negative regulation of phosphatase activity;	.	.	.	.
gene18305	21	11	22	25.02359547	31	29	36	0.551862192	-0.857620045	0.045351562	0.999939649	down	yes	ITGAM	protein_coding	chrNC_009156.3:19636662-19674787:-	ref|XP_015993207.1|	4857	0	integrin alpha-M isoform X2 [Rousettus aegyptiacus] >KAF6440840.1 integrin subunit alpha M [Rousettus aegyptiacus]	.	.	.	.	P11215	1820	0	Integrin alpha-M	.	.	.	.	pfam00092	VWA	von Willebrand factor type A domain.	GO:0097242|amyloid-beta clearance;GO:0097190|apoptotic signaling pathway;GO:0007155|cell adhesion;GO:0033627|cell adhesion mediated by integrin;GO:1905114|cell surface receptor signaling pathway involved in cell-cell signaling;GO:0098609|cell-cell adhesion;GO:0098742|cell-cell adhesion via plasma-membrane adhesion molecules;GO:0007160|cell-matrix adhesion;GO:0150062|complement-mediated synapse pr…	GO:0009986|cell surface;GO:0009897|external side of plasma membrane;GO:0070062|extracellular exosome;GO:0005615|extracellular space;GO:0034688|integrin alphaM-beta2 complex;GO:0008305|integrin complex;GO:0005886|plasma membrane;GO:0044853|plasma membrane raft;GO:0035579|specific granule membrane;GO:0070821|tertiary granule membrane;	GO:0001540|amyloid-beta binding;GO:0038024|cargo receptor activity;GO:0001851|complement component C3b binding;GO:0031072|heat shock protein binding;GO:0005178|integrin binding;GO:0046872|metal ion binding;	K06461	ITGAM, CD11b; integrin alpha M
gene18306	0	0	1	2.451278324	6	6	2	0.077186522	-3.695507236	0.025457228	0.999939649	down	yes	TRIM72	protein_coding	chrNC_009156.3:19704357-19713087:-	gb|KAF5914665.1|	2314	0	hypothetical protein HPG69_005162 [Diceros bicornis minor]	.	.	.	.	Q6ZMU5	852	0	Tripartite motif-containing protein 72	.	.	.	.	pfam15227	zf-C3HC4_4	zinc finger of C3HC4-type, RING. This is a family of primate-specific Ret finger protein-like (RFPL) zinc-fingers of the C3HC4 type. Ret finger protein-like proteins are primate-specific target genes of Pax6, a key transcription factor for pancreas, eye and neocortex development. This domain is likely to be DNA-binding. This zinc-finger domain together with the RDM domain, pfam11002, forms a larg…	GO:0006887|exocytosis;GO:0007517|muscle organ development;GO:0003012|muscle system process;GO:0046627|negative regulation of insulin receptor signaling pathway;GO:0043569|negative regulation of insulin-like growth factor receptor signaling pathway;GO:0010832|negative regulation of myotube differentiation;GO:0001778|plasma membrane repair;GO:0043161|proteasome-mediated ubiquitin-dependent protein …	GO:0005737|cytoplasm;GO:0030659|cytoplasmic vesicle membrane;GO:0042383|sarcolemma;	GO:0042802|identical protein binding;GO:0001786|phosphatidylserine binding;GO:0031624|ubiquitin conjugating enzyme binding;GO:0061630|ubiquitin protein ligase activity;GO:0008270|zinc ion binding;	K12036	TRIM72; tripartite motif-containing protein 72
gene18746	29	19	17	29.8003572	44	35	35	0.564830608	-0.824109826	0.034699036	0.999939649	down	yes	CLDN9	protein_coding	chrNC_009156.3:40982284-40983415:-	ref|XP_007453575.1|	831	1.07E-108	PREDICTED: claudin-9 [Lipotes vexillifer] >XP_022450347.1 claudin-9 [Delphinapterus leucas] >XP_024615516.1 claudin-9 [Neophocaena asiaeorientalis asiaeorientalis] >XP_029077362.1 claudin-9 [Monodon monoceros] >XP_032461854.1 claudin-9 [Phocoena sinus] >TKC51369.1 hypothetical protein EI555_019906 [Monodon monoceros]	.	.	.	.	O95484	321	3.00E-107	Claudin-9	.	.	.	.	pfam00822	PMP22_Claudin	PMP-22/EMP/MP20/Claudin family.	GO:0070830|bicellular tight junction assembly;GO:0016338|calcium-independent cell-cell adhesion via plasma membrane cell-adhesion molecules;GO:0007155|cell adhesion;	GO:0005923|bicellular tight junction;GO:0030054|cell junction;GO:0043231|intracellular membrane-bounded organelle;GO:0005886|plasma membrane;	GO:0042802|identical protein binding;GO:0005198|structural molecule activity;GO:0001618|virus receptor activity;	K06087	CLDN; claudin
gene18849	34	43	38	51.18380151	81	49	62	0.591703255	-0.757054263	0.015412484	0.999939649	down	yes	LOC102148774	lncRNA	chrNC_009156.3:43057280-43065599:+	gb|KFO90505.1|	131	8.95E-08	hypothetical protein N320_11655, partial [Buceros rhinoceros silvestris]	.	.	.	.	.	.	.	.	.	.	.	.	pfam03154	Atrophin-1	Atrophin-1 family. Atrophin-1 is the protein product of the dentatorubral-pallidoluysian atrophy (DRPLA) gene. DRPLA OMIM:125370 is a progressive neurodegenerative disorder. It is caused by the expansion of a CAG repeat in the DRPLA gene on chromosome 12p. This results in an extended polyglutamine region in atrophin-1, that is thought to confer toxicity to the protein, possibly through altering i…	.	.	.	.	.
gene18886	19	19	10	23.41084542	17	40	35	0.516557289	-0.952999734	0.047433504	0.999939649	down	yes	ARHGDIG	protein_coding	chrNC_009156.3:43523160-43525816:-	gb|KAF5921009.1|	1006	4.54E-136	hypothetical protein HPG69_005587 [Diceros bicornis minor]	.	.	.	.	Q0II80	377	3.00E-130	Rho GDP-dissociation inhibitor 3	.	.	.	.	pfam02115	Rho_GDI	RHO protein GDP dissociation inhibitor.	GO:0007266|Rho protein signal transduction;	GO:0005829|cytosol;GO:0016020|membrane;	GO:0005096|GTPase activator activity;GO:0005094|Rho GDP-dissociation inhibitor activity;	K12462	ARHGDI, RHOGDI; Rho GDP-dissociation inhibitor
gene20059	32	71	49	63.42341813	80	78	71	0.658567312	-0.60259719	0.046716582	0.999939649	down	yes	DUSP2	protein_coding	chrNC_009158.3:12582064-12584459:+	gb|KAF5926154.1|	1353	0	hypothetical protein HPG69_011280 [Diceros bicornis minor]	.	.	.	.	Q05923	505	9.00E-175	Dual specificity protein phosphatase 2	SPBC17A3.06	72.4	5.00E-13	COG2453	pfam00782	DSPc	Dual specificity phosphatase, catalytic domain. Ser/Thr and Tyr protein phosphatases. The enzyme's tertiary fold is highly similar to that of tyrosine-specific phosphatases, except for a "recognition" region.	GO:0001706|endoderm formation;GO:0043409|negative regulation of MAPK cascade;GO:0006470|protein dephosphorylation;	GO:0005737|cytoplasm;GO:0031965|nuclear membrane;GO:0005654|nucleoplasm;GO:0005634|nucleus;	GO:0017017|MAP kinase tyrosine/serine/threonine phosphatase activity;GO:0051019|mitogen-activated protein kinase binding;GO:0017018|myosin phosphatase activity;GO:0004721|phosphoprotein phosphatase activity;GO:0004725|protein tyrosine phosphatase activity;GO:0008330|protein tyrosine/threonine phosphatase activity;	K04459	DUSP, MKP; dual specificity MAP kinase phosphatase [EC:3.1.3.16 3.1.3.48]
gene22670	8	19	22	24.21662927	15	42	39	0.501143495	-0.996704337	0.049891101	0.999939649	down	yes	LCT	protein_coding	chrNC_009161.3:19677649-19724466:-	ref|XP_016000897.2|	8920	0	lactase-phlorizin hydrolase [Rousettus aegyptiacus] >KAF6495597.1 lactase [Rousettus aegyptiacus]	.	.	.	.	P09848	3430	0	Lactase/phlorizin hydrolase	BH1923	300	5.00E-88	COG2723	pfam00232	Glyco_hydro_1	Glycosyl hydrolase family 1.	GO:2000892|cellobiose catabolic process;GO:0046477|glycosylceramide catabolic process;GO:0005990|lactose catabolic process;GO:1901733|quercetin catabolic process;	GO:0098591|external side of apical plasma membrane;GO:0005886|plasma membrane;	GO:0008422|beta-glucosidase activity;GO:0080079|cellobiose glucosidase activity;GO:0004336|galactosylceramidase activity;GO:0004348|glucosylceramidase activity;GO:0017042|glycosylceramidase activity;GO:0000016|lactase activity;GO:0140749|phlorizin hydrolase activity;GO:0042803|protein homodimerization activity;	K01229	LCT; lactase-phlorizin hydrolase [EC:3.2.1.108 3.2.1.62]
gene23922	35	38	40	47.69505307	48	70	56	0.642789396	-0.637581966	0.036380498	0.999939649	down	yes	LOC111769259	lncRNA	chrNC_009163.3:10791283-10795463:+	gb|KAF3815315.1|	349	1.48E-40	hypothetical protein GH733_016697 [Mirounga leonina]	.	.	.	.	.	.	.	.	.	.	.	.	.	.	.	.	.	.	.	.
gene24665	25	49	40	52.13007584	42	96	62	0.566503287	-0.819843768	0.021795922	0.999939649	down	yes	DRA	protein_coding	chrNC_009163.3:33598398-33602979:+	gb|AFU83053.1|	1082	2.12E-146	MHC class II antigen [Equus caballus] >AFU83054.1 MHC class II antigen [Equus caballus] >SJX51225.1 MHC class II histocompatibility antigen, DR alpha chain precursor [Equus caballus]	.	.	.	.	P01903	372	1.00E-126	HLA class II histocompatibility antigen, DR alpha chain	.	.	.	.	pfam00993	MHC_II_alpha	Class II histocompatibility antigen, alpha domain.	GO:0002250|adaptive immune response;GO:0002491|antigen processing and presentation of endogenous peptide antigen via MHC class II;GO:0019886|antigen processing and presentation of exogenous peptide antigen via MHC class II;GO:0002504|antigen processing and presentation of peptide or polysaccharide antigen via MHC class II;GO:0050890|cognition;GO:0006955|immune response;GO:0002469|myeloid dendriti…	GO:0009986|cell surface;GO:0030669|clathrin-coated endocytic vesicle membrane;GO:0031901|early endosome membrane;GO:0030666|endocytic vesicle membrane;GO:0012507|ER to Golgi transport vesicle membrane;GO:0070062|extracellular exosome;GO:0000139|Golgi membrane;GO:0001772|immunological synapse;GO:0031902|late endosome membrane;GO:0005765|lysosomal membrane;GO:0005764|lysosome;GO:0042613|MHC class I…	GO:0023026|MHC class II protein complex binding;GO:0032395|MHC class II receptor activity;GO:0042605|peptide antigen binding;GO:0030247|polysaccharide binding;GO:0042608|T cell receptor binding;	K06752	MHC2; MHC class II antigen
gene2489	0	0	0	1.814937208	6	3	2	0.050123606	-4.318365975	0.017775224	0.999939649	down	yes	TTC6	protein_coding	chrNC_009144.3:175970827-176160764:+	emb|CAD7691266.1|	7089	0	unnamed protein product [Nyctereutes procyonoides]	.	.	.	.	.	.	.	.	MA1613	189	3.00E-47	COG0457	pfam00515	TPR_1	Tetratricopeptide repeat.	.	.	.	.	.
gene25400	0	0	0	2.012506735	5	3	4	0.04534307	-4.462974122	0.010862779	0.999939649	down	yes	LOC111769749	lncRNA	chrNC_009164.3:16260472-16328940:+	.	.	.	.	.	.	.	.	.	.	.	.	.	.	.	.	pfam17054	JUPITER	Microtubule-Associated protein Jupiter. Is a microtubule-associated protein that binds to all microtubule populations in Drosophila.	.	.	.	.	.
gene27123	24	39	31	42.59563338	54	66	43	0.574263385	-0.800215516	0.01607323	0.999939649	down	yes	SYT16	protein_coding	chrNC_009167.3:8912142-9171754:+	gb|KAF6133200.1|	2883	0	synaptotagmin 16 [Phyllostomus discolor]	.	.	.	.	Q17RD7	1095	0	Synaptotagmin-16	.	.	.	.	pfam00168	C2	C2 domain.	GO:0006887|exocytosis;	.	GO:0042802|identical protein binding;GO:0005543|phospholipid binding;	K19328	SYT14_16; synaptotagmin-14/16
gene28484	35	43	44	51.74546266	57	61	70	0.638992739	-0.646128558	0.028879719	0.999939649	down	yes	SAPCD2	protein_coding	chrNC_009168.3:39231859-39240728:-	gb|KAF5927104.1|	979	1.51E-116	hypothetical protein HPG69_009852 [Diceros bicornis minor]	.	.	.	.	Q86UD0	346	6.00E-105	Suppressor APC domain-containing protein 2	.	.	.	.	pfam11414	Suppressor_APC	Adenomatous polyposis coli tumor suppressor protein. The tumor suppressor protein, APC, has a nuclear export activity as well as many different intracellular functions. The structure consists of three alpha-helices forming two separate antiparallel coiled coils.	GO:0000132|establishment of mitotic spindle orientation;GO:1904777|negative regulation of protein localization to cell cortex;GO:0008284|positive regulation of cell population proliferation;GO:0090175|regulation of establishment of planar polarity;GO:0098725|symmetric cell division;	GO:0045179|apical cortex;GO:0043296|apical junction complex;GO:0016324|apical plasma membrane;GO:0005923|bicellular tight junction;GO:0005829|cytosol;GO:0005730|nucleolus;GO:0005654|nucleoplasm;	.	.	.
gene28522	1	0	0	2.170148204	3	5	4	0.088627959	-3.496094301	0.03796308	0.999939649	down	yes	LOC111767452	protein_coding	chrNC_009168.3:40242937-40261135:+	gb|AST11797.1|	1193	7.07E-163	UDP-GalNAc transferase A, partial [Sus scrofa]	.	.	.	.	Q9ET32	424	8.00E-146	Histo-blood group ABO system transferase 1	.	.	.	.	pfam03414	Glyco_transf_6	Glycosyltransferase family 6.	GO:0005975|carbohydrate metabolic process;GO:0042742|defense response to bacterium;GO:0030259|lipid glycosylation;GO:0006486|protein glycosylation;	GO:0005576|extracellular region;GO:0005794|Golgi apparatus;GO:0032580|Golgi cisterna membrane;GO:0031982|vesicle;	GO:0004381|fucosylgalactoside 3-alpha-galactosyltransferase activity;GO:0004380|glycoprotein-fucosylgalactoside alpha-N-acetylgalactosaminyltransferase activity;GO:0046872|metal ion binding;	K00709	ABO; histo-blood group ABO system transferase [EC:2.4.1.40 2.4.1.37]
gene300	1	0	1	4.196246436	9	14	1	0.084535842	-3.564293045	0.012216645	0.999939649	down	yes	LOC111773424	protein_coding	chrNC_009144.3:28064134-28065475:-	emb|VFV24437.1|	302	1.02E-31	elongation of very long chain fatty [Lynx pardinus]	.	.	.	.	Q9HB03	111	8.00E-29	Elongation of very long chain fatty acids protein 3	.	.	.	.	pfam01151	ELO	GNS1/SUR4 family. Members of this family are involved in long chain fatty acid elongation systems that produce the 26-carbon precursors for ceramide and sphingolipid synthesis. Predicted to be integral membrane proteins, in eukaryotes they are probably located on the endoplasmic reticulum. Yeast ELO3 affects plasma membrane H+-ATPase activity, and may act on a glucose-signaling pathway that contr…	GO:0036109|alpha-linolenic acid metabolic process;GO:0034625|fatty acid elongation, monounsaturated fatty acid;GO:0034626|fatty acid elongation, polyunsaturated fatty acid;GO:0019367|fatty acid elongation, saturated fatty acid;GO:0043651|linoleic acid metabolic process;GO:0035338|long-chain fatty-acyl-CoA biosynthetic process;GO:0120162|positive regulation of cold-induced thermogenesis;GO:0030148…	GO:0005783|endoplasmic reticulum;GO:0005789|endoplasmic reticulum membrane;	GO:0102336|3-oxo-arachidoyl-CoA synthase activity;GO:0102338|3-oxo-lignoceronyl-CoA synthase activity;GO:0009922|fatty acid elongase activity;GO:0102756|very-long-chain 3-ketoacyl-CoA synthase activity;	K10248	ELOVL3; elongation of very long chain fatty acids protein 3 [EC:2.3.1.199]
gene30422	0	1	0	2.697150645	4	5	6	0.070402227	-3.828235133	0.016866613	0.999939649	down	yes	LHX9	protein_coding	chrNC_009173.3:26888568-26904339:+	ref|XP_005608096.1|	1939	0	LIM/homeobox protein Lhx9 isoform X1 [Equus caballus] >XP_008538059.1 PREDICTED: LIM/homeobox protein Lhx9 isoform X1 [Equus przewalskii] >XP_014684868.1 LIM/homeobox protein Lhx9 isoform X1 [Equus asinus] >KAF5913999.1 hypothetical protein HPG69_010157 [Diceros bicornis minor]	.	.	.	.	Q9NQ69	749	0	LIM/homeobox protein Lhx9	ECU03g1170	56.2	1.00E-07	COG5576	pfam00046	Homeobox	Homeobox domain.	GO:0008283|cell population proliferation;GO:0097380|dorsal spinal cord interneuron anterior axon guidance;GO:0008585|female gonad development;GO:0035262|gonad morphogenesis;GO:0008584|male gonad development;GO:0045892|negative regulation of DNA-templated transcription;GO:0030182|neuron differentiation;GO:0006357|regulation of transcription by RNA polymerase II;	GO:0000785|chromatin;GO:0005634|nucleus;	GO:0000981|DNA-binding transcription factor activity, RNA polymerase II-specific;GO:0046872|metal ion binding;GO:0000977|RNA polymerase II transcription regulatory region sequence-specific DNA binding;GO:1990837|sequence-specific double-stranded DNA binding;	K09373	LHX2_9; LIM homeobox protein 2/9
gene30425	33	41	49	53.67203184	64	64	71	0.608576475	-0.71648953	0.014192956	0.999939649	down	yes	LOC102149706	lncRNA	chrNC_009173.3:27057428-27088207:-	.	.	.	.	.	.	.	.	.	.	.	.	.	.	.	.	pfam01677	Herpes_UL7	Herpesvirus UL7 like. This family consists of various functionally undefined proteins from the herpesviridae and UL7 from bovine herpes virus. UL7 is not essential for virus replication in cell culture, and is found localized in the cytoplasm of infected cells accumulated around the nucleus but could not be detected in purified virions. Members of the herpesviridae have a dsDNA genome and do not …	.	.	.	.	.
gene30792	0	0	0	1.686480639	3	3	4	0.054169093	-4.206386259	0.0222343	0.999939649	down	yes	LOC111771468	lncRNA	chrNC_009175.3:1629408-1634080:-	.	.	.	.	.	.	.	.	.	.	.	.	.	.	.	.	pfam07667	DUF1600	Protein of unknown function (DUF1600). These proteins appear to be specific to Mycoplasma species.	.	.	.	.	.
gene31256	19	21	17	26.71313024	46	40	19	0.543962105	-0.878421946	0.040268857	0.999939649	down	yes	P2RY4	protein_coding	chrNC_009175.3:55271675-55305565:-	ref|NP_001231097.1|	1651	0	P2Y purinoceptor 4 [Sus scrofa]	.	.	.	.	P51582	618	0	P2Y purinoceptor 4	.	.	.	.	pfam00001	7tm_1	7 transmembrane receptor (rhodopsin family). This family contains, amongst other G-protein-coupled receptors (GCPRs), members of the opsin family, which have been considered to be typical members of the rhodopsin superfamily. They share several motifs, mainly the seven transmembrane helices, GCPRs of the rhodopsin superfamily. All opsins bind a chromophore, such as 11-cis-retinal. The function of…	GO:0071318|cellular response to ATP;GO:0071380|cellular response to prostaglandin E stimulus;GO:0007186|G protein-coupled receptor signaling pathway;GO:0007200|phospholipase C-activating G protein-coupled receptor signaling pathway;GO:0007204|positive regulation of cytosolic calcium ion concentration;GO:0099509|regulation of presynaptic cytosolic calcium ion concentration;GO:2000300|regulation of…	GO:0016324|apical plasma membrane;GO:0016323|basolateral plasma membrane;GO:0098978|glutamatergic synapse;GO:0005886|plasma membrane;	GO:0005524|ATP binding;GO:0045028|G protein-coupled purinergic nucleotide receptor activity;GO:0045030|G protein-coupled UTP receptor activity;GO:0038023|signaling receptor activity;	K04271	P2RY4; P2Y purinoceptor 4
gene31952	10	12	14	18.66444239	29	22	25	0.467257014	-1.097711773	0.021674861	0.999939649	down	yes	CMC4	protein_coding	chrNC_009175.3:127539207-127547384:-	gb|EHB05900.1|	427	5.01E-47	Protein p13 MTCP-1 [Heterocephalus glaber]	.	.	.	.	Q61908	119	1.00E-30	Cx9C motif-containing protein 4	.	.	.	.	pfam08991	MTCP1	Mature-T-Cell Proliferation I type. Members of this family adopt a coiled coil structure, with two antiparallel alpha-helices that are tightly strapped together by two disulfide bridges at each end. The protein sequence shows a cysteine motif, required for the stabilisation of the coiled-coil-like structure. Additional inter-helix hydrophobic contacts impart stability to this scaffold. The precis…	.	GO:0005758|mitochondrial intermembrane space;GO:0005739|mitochondrion;	.	.	.
gene32233	14	19	22	25.90265411	29	49	24	0.537598951	-0.895397772	0.03696271	0.999939649	down	yes	LOC106781105	protein_coding	chrNW_019642989.1:1599-3469:-	.	.	.	.	.	.	.	.	.	.	.	.	.	.	.	.	pfam15242	FAM53	Family of FAM53. The FAM53 protein family refers to a family of proteins, which bind to a transcriptional regulator that modulates cell proliferation. It is known to be highly important in neural tube development. It is found in eukaryotes and is typically between 303 and 413 amino acids in length.	.	.	.	.	.
gene32807	5	0	1	5.247954248	7	6	12	0.233731134	-2.097078173	0.045983125	0.999939649	down	yes	NDUFA2	protein_coding	chrNW_019644866.1:32335-34402:-	ref|XP_019595883.1|	440	4.77E-54	PREDICTED: NADH dehydrogenase [ubiquinone] 1 alpha subcomplex subunit 2 [Rhinolophus sinicus] >XP_032952650.1 NADH dehydrogenase [ubiquinone] 1 alpha subcomplex subunit 2 [Rhinolophus ferrumequinum] >KAF6281057.1 NADH:ubiquinone oxidoreductase subunit A2 [Rhinolophus ferrumequinum]	.	.	.	.	Q4R5E2	171	4.00E-53	NADH dehydrogenase [ubiquinone] 1 alpha subcomplex subunit 2	.	.	.	.	pfam05047	L51_S25_CI-B8	Mitochondrial ribosomal protein L51 / S25 / CI-B8 domain. The proteins in this family are located in the mitochondrion. The family includes ribosomal protein L51, and S25. This family also includes mitochondrial NADH-ubiquinone oxidoreductase B8 subunit (CI-B8) EC:1.6.5.3. It is not known whether all members of this family form part of the NADH-ubiquinone oxidoreductase and whether they are also …	GO:0001835|blastocyst hatching;GO:0032981|mitochondrial respiratory chain complex I assembly;	GO:0005747|mitochondrial respiratory chain complex I;	.	K03946	NDUFA2; NADH dehydrogenase (ubiquinone) 1 alpha subcomplex subunit 2
gene33051	1	2	3	5.508541445	5	12	10	0.218790871	-2.192375551	0.023472816	0.999939649	down	yes	LOC111772339	lncRNA	chrNW_019646164.1:11749-17847:-	.	.	.	.	.	.	.	.	.	.	.	.	.	.	.	.	pfam10328	7TM_GPCR_Srx	Serpentine type 7TM GPCR chemoreceptor Srx. Chemoreception is mediated in Caenorhabditis elegans by members of the seven-transmembrane G-protein-coupled receptor class (7TM GPCRs) of proteins which are of the serpentine type. Srx is part of the Srg superfamily of chemoreceptors. Chemoperception is one of the central senses of soil nematodes like C. elegans which are otherwise 'blind' and 'deaf'.	.	.	.	.	.
gene5084	0	0	0	1.562278336	1	2	6	0.058752093	-4.089215935	0.036648582	0.999939649	down	yes	HOPX	protein_coding	chrNC_009146.3:77950996-77979872:+	gb|KAI5945764.1|	444	4.91E-51	Homeodomain-only protein [Manis javanica]	.	.	.	.	Q8MJD5	152	3.00E-43	Homeodomain-only protein	.	.	.	.	pfam00046	Homeobox	Homeobox domain.	GO:0051131|chaperone-mediated protein complex assembly;GO:0007507|heart development;GO:0016575|histone deacetylation;GO:0048286|lung alveolus development;GO:0045596|negative regulation of cell differentiation;GO:0000122|negative regulation of transcription by RNA polymerase II;GO:1903598|positive regulation of gap junction assembly;GO:0043415|positive regulation of skeletal muscle tissue regenera…	GO:0005737|cytoplasm;GO:0005634|nucleus;	GO:0003677|DNA binding;	.	.
gene7126	44	54	43	61.0875849	56	78	90	0.619599726	-0.690591589	0.019841769	0.999939649	down	yes	HSPA6	protein_coding	chrNC_009148.3:32671348-32673792:+	gb|KAF4021114.1|	3085	0	hypothetical protein G4228_012963 [Cervus hanglu yarkandensis]	ref|XM_016421498.1|	413	0	Rhodotorula toruloides NP11 heat shock 70kDa protein 1/8 partial mRNA	Q04967	1149	0	Heat shock 70 kDa protein 6	.	.	.	.	pfam00012	HSP70	Hsp70 protein. Hsp70 chaperones help to fold many proteins. Hsp70 assisted folding involves repeated cycles of substrate binding and release. Hsp70 activity is ATP dependent. Hsp70 proteins are made up of two regions: the amino terminus is the ATPase domain and the carboxyl terminus is the substrate binding region.	GO:0034620|cellular response to unfolded protein;GO:0051085|chaperone cofactor-dependent protein refolding;GO:0042026|protein refolding;GO:0016192|vesicle-mediated transport;	GO:0005737|cytoplasm;GO:0005829|cytosol;GO:0005634|nucleus;GO:0005886|plasma membrane;	GO:0005524|ATP binding;GO:0016887|ATP hydrolysis activity;GO:0140662|ATP-dependent protein folding chaperone;GO:0031072|heat shock protein binding;GO:0051787|misfolded protein binding;GO:0044183|protein folding chaperone;GO:0031625|ubiquitin protein ligase binding;GO:0051082|unfolded protein binding;	K03283	HSPA1s; heat shock 70kDa protein 1/2/6/8
gene8948	10	13	23	22.8715501	24	31	36	0.494865471	-1.014891713	0.028304087	0.999939649	down	yes	DENND5B	protein_coding	chrNC_009149.3:56576043-56754947:-	ref|XP_043418800.1|	6595	0	DENN domain-containing protein 5B isoform X4 [Prionailurus bengalensis] >VFV46368.1 denn domain-containing protein 5b [Lynx pardinus]	.	.	.	.	Q6ZUT9	2410	0	DENN domain-containing protein 5B	.	.	.	.	pfam02141	DENN	DENN (AEX-3) domain. DENN (after differentially expressed in neoplastic vs normal cells) is a domain which occurs in several proteins involved in Rab- mediated processes or regulation of MAPK signalling pathways.	GO:1905885|positive regulation of triglyceride transport;	GO:0005829|cytosol;	GO:0005085|guanyl-nucleotide exchange factor activity;GO:0031267|small GTPase binding;	K20164	DENND5; DENN domain-containing protein 5
1 neurocalcin-delta isoform X1 [Mus musculus] >XP_036015389.1 neurocalcin-delta isoform X1 [Mus musculus] >XP_036015390.1 neurocalcin-delta isoform X1 [Mus musculus] >XP_036015391.1 neurocalcin-delta isoform X1 [Mus musculus] >XP_036015392.1 neurocalcin-delta isoform X1 [Mus musculus] >XP_036015393.1 neurocalcin-delta isoform X1 [Mus musculus] >XP_036015394.1 neurocalcin-delta isoform X1 [Mus mus…	.	.	.	.	Q5PQN0	402	1.00E-130	Neurocalcin-delta	SPAC18B11.04	248	1.00E-74	COG5126	pfam13499	EF-hand_7	EF-hand domain pair.	GO:0019722|calcium-mediated signaling;GO:0003073|regulation of systemic arterial blood pressure;	GO:0005829|cytosol;	GO:0003779|actin binding;GO:0043014|alpha-tubulin binding;GO:0005509|calcium ion binding;GO:0030276|clathrin binding;GO:0015631|tubulin binding;	K19695	NCALD; neurocalcin delta
cal protein FD755_011364 [Muntiacus reevesi] >KAF0875425.1 RAB30 protein, partial [Crocuta crocuta] >KAF4009599.1 hypothetical protein G4228_000861 [Cervus hanglu yarkandensis] >KAF5927067.1 hypothetical protein HPG69_018333 [Diceros bicornis minor] >KAI5763682.1 RAB30 [Gulo gulo luscus] >OBS59686.1 hypothetical protein A6R68_09185 [Neotoma lepida] >TEA26124.1 hypothetical protein DBR06_SOUSAS851…	.	.	.	.	Q923S9	420	1.00E-133	Ras-related protein Rab-30	.	.	.	.	pfam00071	Ras	Ras family. Includes sub-families Ras, Rab, Rac, Ral, Ran, Rap Ypt1 and more. Shares P-loop motif with GTP_EFTU, arf and myosin_head. See pfam00009 pfam00025, pfam00063. As regards Rab GTPases, these are important regulators of vesicle formation, motility and fusion. They share a fold in common with all Ras GTPases: this is a six-stranded beta-sheet surrounded by five alpha-helices.	GO:0007030|Golgi organization;GO:0032482|Rab protein signal transduction;GO:0016192|vesicle-mediated transport;	GO:0005801|cis-Golgi network;GO:0031985|Golgi cisterna;GO:0043231|intracellular membrane-bounded organelle;GO:0016020|membrane;GO:0005802|trans-Golgi network;	GO:0005525|GTP binding;GO:0003924|GTPase activity;	K07917	RAB30; Ras-related protein Rab-30
gene1	434	436	504	435.2793372	444	432	375	1.086984404	0.120331241	0.317450174	0.999939649	up	no	LOC111772506	protein_coding	chrNC_009144.3:27578-65523:-	emb|CAD7686657.1|	1851	0	unnamed protein product [Nyctereutes procyonoides]	.	.	.	.	Q9BY31	603	0	Zinc finger protein 717	.	.	.	.	pfam01352	KRAB	KRAB box. The KRAB domain (or Kruppel-associated box) is present in about a third of zinc finger proteins containing C2H2 fingers. The KRAB domain is found to be involved in protein-protein interactions. The KRAB domain is generally encoded by two exons. The regions coded by the two exons are known as KRAB-A and KRAB-B. The A box plays an important role in repression by binding to corepressors, w…	GO:0006357|regulation of transcription by RNA polymerase II;	GO:0005634|nucleus;	GO:0001228|DNA-binding transcription activator activity, RNA polymerase II-specific;GO:0046872|metal ion binding;GO:0000978|RNA polymerase II cis-regulatory region sequence-specific DNA binding;	.	.
gene10000	1	2	0	0.664022421	0	1	0	2.801004832	1.485944472	0.567466954	0.999939649	up	no	RAB39A	protein_coding	chrNC_009150.3:17570325-17593348:+	ref|NP_059986.1|	1152	1.15E-158	ras-related protein Rab-39A [Homo sapiens] >XP_001103335.1 ras-related protein Rab-39A [Macaca mulatta] >XP_003253140.1 ras-related protein Rab-39A [Nomascus leucogenys] >XP_003802988.1 ras-related protein Rab-39A [Otolemur garnettii] >XP_003828396.1 ras-related protein Rab-39A [Pan paniscus] >XP_003910693.1 ras-related protein Rab-39A [Papio anubis] >XP_005579586.1 ras-related protein Rab-39A [M…	.	.	.	.	Q14964	448	2.00E-158	Ras-related protein Rab-39A	.	.	.	.	pfam00071	Ras	Ras family. Includes sub-families Ras, Rab, Rac, Ral, Ran, Rap Ypt1 and more. Shares P-loop motif with GTP_EFTU, arf and myosin_head. See pfam00009 pfam00025, pfam00063. As regards Rab GTPases, these are important regulators of vesicle formation, motility and fusion. They share a fold in common with all Ras GTPases: this is a six-stranded beta-sheet surrounded by five alpha-helices.	GO:0006914|autophagy;GO:0090383|phagosome acidification;GO:0090385|phagosome-lysosome fusion;GO:0015031|protein transport;GO:0032482|Rab protein signal transduction;GO:0016192|vesicle-mediated transport;	GO:0005829|cytosol;GO:0005794|Golgi apparatus;GO:0000139|Golgi membrane;GO:0005764|lysosome;GO:0045335|phagocytic vesicle;GO:0030670|phagocytic vesicle membrane;GO:0005886|plasma membrane;	GO:0005525|GTP binding;GO:0003924|GTPase activity;	K07924	RAB39A; Ras-related protein Rab-39A
gene10001	638	800	858	724.1465859	699	733	637	1.098044465	0.134936477	0.268083543	0.999939649	up	no	CUL5	protein_coding	chrNC_009150.3:17654636-17725155:+	ref|XP_019574279.1|	4035	0	PREDICTED: cullin-5 isoform X1 [Rhinolophus sinicus] >XP_032976627.1 cullin-5 isoform X1 [Rhinolophus ferrumequinum] >KAF6332844.1 cullin 5 [Rhinolophus ferrumequinum]	.	.	.	.	Q93034	1558	0	Cullin-5	SPAC17G6.12	239	2.00E-64	COG5647	pfam00888	Cullin	Cullin family.	GO:0038128|ERBB2 signaling pathway;GO:0000082|G1/S transition of mitotic cell cycle;GO:0097193|intrinsic apoptotic signaling pathway;GO:0016567|protein ubiquitination;GO:0031146|SCF-dependent proteasomal ubiquitin-dependent protein catabolic process;	GO:0031466|Cul5-RING ubiquitin ligase complex;GO:0031461|cullin-RING ubiquitin ligase complex;GO:0005829|cytosol;GO:0019005|SCF ubiquitin ligase complex;GO:0090734|site of DNA damage;	GO:0005262|calcium channel activity;GO:0030674|protein-macromolecule adaptor activity;GO:0038023|signaling receptor activity;GO:0031625|ubiquitin protein ligase binding;GO:0004842|ubiquitin-protein transferase activity;	K10612	CUL5; cullin 5
gene10003	645	680	769	669.9747062	650	689	605	1.065343096	0.091318128	0.395392442	0.999939649	up	no	NPAT	protein_coding	chrNC_009150.3:17771604-17823433:-	gb|KAF5921128.1|	6823	0	hypothetical protein HPG69_018528 [Diceros bicornis minor]	.	.	.	.	Q14207	2296	0	Protein NPAT	.	.	.	.	pfam15712	NPAT_C	NPAT C terminus.	GO:0001701|in utero embryonic development;GO:0045893|positive regulation of DNA-templated transcription;GO:0045944|positive regulation of transcription by RNA polymerase II;GO:0010468|regulation of gene expression;GO:0000083|regulation of transcription involved in G1/S transition of mitotic cell cycle;	GO:0015030|Cajal body;GO:0005737|cytoplasm;GO:0097504|Gemini of coiled bodies;GO:0005654|nucleoplasm;GO:0005634|nucleus;	GO:0008022|protein C-terminus binding;GO:0003713|transcription coactivator activity;GO:0003712|transcription coregulator activity;GO:0003714|transcription corepressor activity;	.	.
gene10004	2553	2547	2821	2506.693174	2591	2426	2172	1.090471236	0.124951716	0.137154951	0.999939649	up	no	ATM	protein_coding	chrNC_009150.3:17823679-17939814:+	ref|NP_001296132.2|	16307	0	serine-protein kinase ATM [Equus caballus]	.	.	.	.	Q13315	5680	0	Serine-protein kinase ATM	.	.	.	.	pfam02259	FAT	FAT domain. The FAT domain is named after FRAP, ATM and TRRAP.	GO:0007420|brain development;GO:0006974|cellular response to DNA damage stimulus;GO:0071480|cellular response to gamma radiation;GO:0071500|cellular response to nitrosative stress;GO:0071300|cellular response to retinoic acid;GO:0071481|cellular response to X-ray;GO:0090398|cellular senescence;GO:0008340|determination of adult lifespan;GO:0000077|DNA damage checkpoint signaling;GO:0006977|DNA dam…	GO:0005813|centrosome;GO:0005737|cytoplasm;GO:0031410|cytoplasmic vesicle;GO:0005829|cytosol;GO:1990391|DNA repair complex;GO:0043231|intracellular membrane-bounded organelle;GO:0005730|nucleolus;GO:0005654|nucleoplasm;GO:0005634|nucleus;GO:0005782|peroxisomal matrix;GO:0005819|spindle;	GO:0016303|1-phosphatidylinositol-3-kinase activity;GO:0005524|ATP binding;GO:0003677|DNA binding;GO:0004677|DNA-dependent protein kinase activity;GO:0035173|histone kinase activity;GO:0042802|identical protein binding;GO:0047485|protein N-terminus binding;GO:0106310|protein serine kinase activity;GO:0004674|protein serine/threonine kinase activity;GO:0044877|protein-containing complex binding;	K04728	ATM, TEL1; serine-protein kinase ATM [EC:2.7.11.1]
gene10005	12	4	6	6.134222956	3	7	5	1.452010012	0.538051401	0.521974716	0.999939649	up	no	C7H11orf65	protein_coding	chrNC_009150.3:17945042-18032467:-	gb|KAI5271319.1|	1182	2.14E-148	Protein Mfi [Manis pentadactyla]	.	.	.	.	Q8NCR3	439	2.00E-140	Protein MFI	.	.	.	.	pfam10318	7TM_GPCR_Srh	Serpentine type 7TM GPCR chemoreceptor Srh. Chemoreception is mediated in Caenorhabditis elegans by members of the seven-transmembrane G-protein-coupled receptor class (7TM GPCRs) of proteins which are of the serpentine type. Srh is part of the Str superfamily of chemoreceptors. Chemoperception is one of the central senses of soil nematodes like C. elegans which are otherwise 'blind' and 'deaf'.	GO:0090258|negative regulation of mitochondrial fission;GO:1903215|negative regulation of protein targeting to mitochondrion;	GO:0005829|cytosol;GO:0005741|mitochondrial outer membrane;	.	.	.
gene10006	830	855	952	843.8454045	849	899	707	1.064928098	0.090756026	0.37757833	0.999939649	up	no	KDELC2	protein_coding	chrNC_009150.3:18038199-18057368:-	gb|KAF5921131.1|	2530	0	hypothetical protein HPG69_018531 [Diceros bicornis minor]	.	.	.	.	Q7Z4H8	944	0	Protein O-glucosyltransferase 3	.	.	.	.	pfam05686	Glyco_transf_90	Glycosyl transferase family 90. This family of glycosyl transferases are specifically (mannosyl) glucuronoxylomannan/galactoxylomannan -beta 1,2-xylosyltransferases, EC:2.4.2.-.	GO:0018242|protein O-linked glycosylation via serine;	GO:0012505|endomembrane system;GO:0005788|endoplasmic reticulum lumen;	GO:0140561|EGF-domain serine glucosyltransferase activity;GO:0140562|EGF-domain serine xylosyltransferase activity;GO:0046527|glucosyltransferase activity;GO:0035251|UDP-glucosyltransferase activity;GO:0035252|UDP-xylosyltransferase activity;	.	.
gene10008	831	901	864	849.9545416	838	926	761	1.019444748	0.027783586	0.784917984	0.999939649	up	no	DDX10	protein_coding	chrNC_009150.3:18193727-18469360:+	ref|XP_016016058.1|	3604	0	probable ATP-dependent RNA helicase DDX10 [Rousettus aegyptiacus] >KAF6464772.1 DEAD-box helicase 10 [Rousettus aegyptiacus]	.	.	.	.	Q13206	1339	0	Probable ATP-dependent RNA helicase DDX10	SPAC1093.05	545	6.00E-177	COG0513	pfam00270	DEAD	DEAD/DEAH box helicase. Members of this family include the DEAD and DEAH box helicases. Helicases are involved in unwinding nucleic acids. The DEAD box helicases are involved in various aspects of RNA metabolism, including nuclear transcription, pre mRNA splicing, ribosome biogenesis, nucleocytoplasmic transport, translation, RNA decay and organellar gene expression.	GO:0097065|anterior head development;GO:0006364|rRNA processing;	GO:0005634|nucleus;	GO:0005524|ATP binding;GO:0016887|ATP hydrolysis activity;GO:0003723|RNA binding;GO:0003724|RNA helicase activity;	K14776	DDX10, DBP4; ATP-dependent RNA helicase DDX10/DBP4 [EC:3.6.4.13]
gene10014	246	302	367	297.7619239	282	343	258	1.026285608	0.037432279	0.817135557	0.999939649	up	no	ZC3H12C	protein_coding	chrNC_009150.3:19399267-19466872:+	ref|XP_032976508.1|	4142	0	probable ribonuclease ZC3H12C isoform X3 [Rhinolophus ferrumequinum] >KAF6334720.1 zinc finger CCCH-type containing 12C [Rhinolophus ferrumequinum]	.	.	.	.	Q9C0D7	1546	0	Probable ribonuclease ZC3H12C	.	.	.	.	pfam11977	RNase_Zc3h12a	Zc3h12a-like Ribonuclease NYN domain. This domain is found in the Zc3h12a protein which has shown to be a ribonuclease that controls the stability of a set of inflammatory genes. It has been suggested that this domain belongs to the PIN domain superfamily. This domain has also been identified as part of the NYN domain family.	GO:0090502|RNA phosphodiester bond hydrolysis, endonucleolytic;	GO:0036464|cytoplasmic ribonucleoprotein granule;GO:0005634|nucleus;	GO:0004521|endoribonuclease activity;GO:0046872|metal ion binding;GO:0003729|mRNA binding;	K18668	ZC3H12, MCPIP; ribonuclease ZC3H12 [EC:3.1.-.-]
gene10015	2283	2502	2597	2371.699841	2383	2440	2089	1.057878482	0.081173915	0.340329754	0.999939649	up	no	RDX	protein_coding	chrNC_009150.3:19482743-19565045:-	gb|ERE77002.1|	2425	0	radixin [Cricetulus griseus]	.	.	.	.	Q32LP2	937	0	Radixin	.	.	.	.	pfam00769	ERM	Ezrin/radixin/moesin family. This family of proteins contain a band 4.1 domain (pfam00373), at their amino terminus. This family represents the rest of these proteins.	GO:0051693|actin filament capping;GO:0061028|establishment of endothelial barrier;GO:1903392|negative regulation of adherens junction organization;GO:0045792|negative regulation of cell size;GO:0034260|negative regulation of GTPase activity;GO:0034111|negative regulation of homotypic cell-cell adhesion;GO:0030335|positive regulation of cell migration;GO:2000643|positive regulation of early endoso…	GO:0005912|adherens junction;GO:0045177|apical part of cell;GO:0016324|apical plasma membrane;GO:0032154|cleavage furrow;GO:0005737|cytoplasm;GO:0005856|cytoskeleton;GO:0030175|filopodium;GO:0005925|focal adhesion;GO:0005902|microvillus;GO:0005886|plasma membrane;	GO:0003779|actin binding;GO:0051117|ATPase binding;GO:0050839|cell adhesion molecule binding;	K05762	RDX; radixin
gene10018	3	2	3	2.502175471	2	2	3	1.119813331	0.16325826	0.893644511	0.999939649	up	no	ARHGAP20	protein_coding	chrNC_009150.3:19775700-19893644:-	gb|TEA34187.1|	5183	0	hypothetical protein DBR06_SOUSAS2710053, partial [Sousa chinensis]	.	.	.	.	Q9P2F6	1976	0	Rho GTPase-activating protein 20	.	.	.	.	pfam00620	RhoGAP	RhoGAP domain. GTPase activator proteins towards Rho/Rac/Cdc42-like small GTPases.	GO:0051056|regulation of small GTPase mediated signal transduction;GO:0007165|signal transduction;	GO:0005829|cytosol;	GO:0005096|GTPase activator activity;	K20641	ARHGAP20; Rho GTPase-activating protein 20
gene10026	0	1	2	0.648445141	0	1	0	2.733719903	1.450865432	0.579155702	0.999939649	up	no	BTG4	protein_coding	chrNC_009150.3:20580607-20594325:-	gb|KAF5921151.1|	1121	2.41E-150	hypothetical protein HPG69_018551 [Diceros bicornis minor]	.	.	.	.	Q9NY30	380	2.00E-128	Protein BTG4	.	.	.	.	pfam07742	BTG	BTG family.	GO:0008285|negative regulation of cell population proliferation;GO:0045930|negative regulation of mitotic cell cycle;GO:0030182|neuron differentiation;GO:0051726|regulation of cell cycle;	GO:0005737|cytoplasm;GO:0005634|nucleus;	.	K14443	TOB; protein Tob/BTG
gene10027	1	1	2	1.299380019	2	2	0	1.008205427	0.011789625	0.994591487	0.999939649	up	no	C7H11orf88	protein_coding	chrNC_009150.3:20594414-20625891:+	gb|KAG3256795.1|	335	1.24E-54	hypothetical protein H1C71_039949 [Ictidomys tridecemlineatus]	.	.	.	.	Q32P68	131	2.00E-34	Cilia- and flagella-associated protein HOATZ	.	.	.	.	pfam03221	HTH_Tnp_Tc5	Tc5 transposase DNA-binding domain.	GO:0035082|axoneme assembly;GO:0060271|cilium assembly;GO:0030317|flagellated sperm motility;GO:0007283|spermatogenesis;	GO:0005929|cilium;GO:0005737|cytoplasm;	.	.	.
gene10029	0	3	0	0.508670458	0	0	0	5.498173045	2.458952314	0.467246636	0.999939649	up	no	MIR34C	miRNA	chrNC_009150.3:20597658-20597734:+	.	.	.	.	.	.	.	.	.	.	.	.	.	.	.	.	pfam09948	DUF2182	Predicted metal-binding integral membrane protein (DUF2182). This domain, found in various hypothetical bacterial membrane proteins having predicted metal-binding properties, has no known function.	.	.	.	.	.
gene10030	110	81	145	108.3713096	99	98	119	1.041943181	0.059276608	0.806125172	0.999939649	up	no	LAYN	protein_coding	chrNC_009150.3:20626009-20652002:+	emb|VFV27154.1|	1617	0	layilin-like isoform 2 [Lynx pardinus]	.	.	.	.	Q9Z209	595	0	Layilin	.	.	.	.	pfam00059	Lectin_C	Lectin C-type domain. This family includes both long and short form C-type	.	GO:0009986|cell surface;GO:0001726|ruffle;	GO:0030246|carbohydrate binding;	K10077	LAYN; layilin
gene10033	3613	3812	3983	3667.468968	3517	3800	3365	1.056622777	0.079460414	0.316576661	0.999939649	up	no	PPP2R1B	protein_coding	chrNC_009150.3:20815271-20848002:-	gb|KAI5766562.1|	3016	0	PPP2R1B [Gulo gulo luscus] >KAI5766715.1 PPP2R1B [Gulo gulo luscus]	.	.	.	.	P54613	1164	0	Serine/threonine-protein phosphatase 2A 65 kDa regulatory subunit A beta isoform (Fragment)	.	.	.	.	pfam13646	HEAT_2	HEAT repeats. This family includes multiple HEAT repeats.	GO:0006470|protein dephosphorylation;	GO:0005737|cytoplasm;GO:0000159|protein phosphatase type 2A complex;	GO:0019888|protein phosphatase regulator activity;	.	.
gene10034	433	465	561	464.4717492	474	425	439	1.075405504	0.104880761	0.425464784	0.999939649	up	no	ALG9	protein_coding	chrNC_009150.3:20860344-20951625:-	ref|NP_001339346.1|	2903	0	alpha-1,2-mannosyltransferase ALG9 isoform f [Homo sapiens] >EAW67157.1 asparagine-linked glycosylation 9 homolog (yeast, alpha- 1,2-mannosyltransferase), isoform CRA_f [Homo sapiens]	.	.	.	.	Q9H6U8	1098	0	Alpha-1,2-mannosyltransferase ALG9	.	.	.	.	pfam03901	Glyco_transf_22	Alg9-like mannosyltransferase family. Members of this family are mannosyltransferase enzymes. At least some members are localized in endoplasmic reticulum and involved in GPI anchor biosynthesis.	GO:0006488|dolichol-linked oligosaccharide biosynthetic process;GO:0006487|protein N-linked glycosylation;	GO:0005789|endoplasmic reticulum membrane;GO:0016020|membrane;	GO:0000026|alpha-1,2-mannosyltransferase activity;GO:0052926|dol-P-Man:Man(6)GlcNAc(2)-PP-Dol alpha-1,2-mannosyltransferase activity;GO:0052918|dol-P-Man:Man(8)GlcNAc(2)-PP-Dol alpha-1,2-mannosyltransferase activity;GO:0000030|mannosyltransferase activity;	K03846	ALG9; alpha-1,2-mannosyltransferase [EC:2.4.1.259 2.4.1.261]
gene10035	158	130	113	130.636976	126	130	128	1.033297386	0.047255526	0.816035347	0.999939649	up	no	C7H11orf1	protein_coding	chrNC_009150.3:20951384-20962515:+	ref|XP_028372712.1|	807	4.31E-105	UPF0686 protein C11orf1 homolog isoform X3 [Phyllostomus discolor] >KAF6102340.1 hypothetical protein HJG60_001633 [Phyllostomus discolor]	.	.	.	.	Q2T9Q3	297	7.00E-98	UPF0686 protein C11orf1 homolog	.	.	.	.	pfam06608	DUF1143	Protein of unknown function (DUF1143). This family consists of several hypothetical mammalian proteins (from mouse and human). The function of this family is unknown.	.	GO:0005634|nucleus;	.	.	.
gene10037	106	114	111	104.9173948	112	107	83	1.088112606	0.121827865	0.558262618	0.999939649	up	no	CRYAB	protein_coding	chrNC_009150.3:20964634-20968038:-	gb|KAF0873562.1|	1073	5.80E-147	CRYAB protein, partial [Crocuta crocuta]	.	.	.	.	P02510	345	9.00E-119	Alpha-crystallin B chain	.	.	.	.	pfam00011	HSP20	Hsp20/alpha crystallin family. Not only do small heat-shock-proteins occur in eukaryotes and prokaryotes but they have also now been shown to occur in cyanobacterial phages as well as their bacterial hosts.	GO:0043066|negative regulation of apoptotic process;GO:0045892|negative regulation of DNA-templated transcription;GO:0032387|negative regulation of intracellular transport;GO:0042026|protein refolding;GO:0009408|response to heat;	GO:0005737|cytoplasm;GO:0005576|extracellular region;GO:0005764|lysosome;GO:0005634|nucleus;GO:0032991|protein-containing complex;	GO:0046872|metal ion binding;GO:0042803|protein homodimerization activity;GO:0005212|structural constituent of eye lens;GO:0051082|unfolded protein binding;	K09542	CRYAB; crystallin, alpha B
gene10038	6	6	2	3.527296512	4	0	3	1.968420348	0.977038335	0.402659585	0.999939649	up	no	HSPB2	protein_coding	chrNC_009150.3:20967079-20970156:+	ref|XP_022417296.1|	865	2.96E-115	heat shock protein beta-2 [Delphinapterus leucas] >XP_024610045.1 heat shock protein beta-2 [Neophocaena asiaeorientalis asiaeorientalis] >XP_029065375.1 heat shock protein beta-2 [Monodon monoceros] >TKC43239.1 hypothetical protein EI555_003029 [Monodon monoceros]	.	.	.	.	Q16082	335	6.00E-114	Heat shock protein beta-2	.	.	.	.	pfam00011	HSP20	Hsp20/alpha crystallin family. Not only do small heat-shock-proteins occur in eukaryotes and prokaryotes but they have also now been shown to occur in cyanobacterial phages as well as their bacterial hosts.	GO:0042026|protein refolding;GO:0009408|response to heat;GO:0006986|response to unfolded protein;GO:0007525|somatic muscle development;	GO:0005737|cytoplasm;GO:0005829|cytosol;GO:0005634|nucleus;	GO:0008047|enzyme activator activity;GO:0005212|structural constituent of eye lens;GO:0051082|unfolded protein binding;	K09543	HSPB2; heat shock protein beta-2
gene10041	92	113	86	93.57982389	90	115	69	1.059651912	0.083590428	0.72740457	0.999939649	up	no	DIXDC1	protein_coding	chrNC_009150.3:20980748-21049829:+	ref|XP_032976430.1|	3206	0	dixin isoform X1 [Rhinolophus ferrumequinum] >KAF6332904.1 DIX domain containing 1 [Rhinolophus ferrumequinum]	.	.	.	.	Q155Q3	1229	0	Dixin	ECU09g0290	55.8	1.00E-06	COG5069	pfam00778	DIX	DIX domain. The DIX domain is present in Dishevelled and axin. This domain is involved in homo- and hetero-oligomerization. It is involved in the homo- oligomerization of mouse axin. The axin DIX domain also interacts with the dishevelled DIX domain. The DIX domain has also been called the DAX domain.	GO:0060070|canonical Wnt signaling pathway;GO:0021695|cerebellar cortex development;GO:0021799|cerebral cortex radially oriented cell migration;GO:0021869|forebrain ventricular zone progenitor cell division;GO:0045665|negative regulation of neuron differentiation;GO:0050772|positive regulation of axonogenesis;GO:0046330|positive regulation of JNK cascade;GO:0030177|positive regulation of Wnt sign…	GO:0043679|axon terminus;GO:0005856|cytoskeleton;GO:0005829|cytosol;GO:0005925|focal adhesion;GO:0043025|neuronal cell body;GO:0032991|protein-containing complex;	GO:0003779|actin binding;GO:0043015|gamma-tubulin binding;GO:0031435|mitogen-activated protein kinase kinase kinase binding;GO:0019904|protein domain specific binding;	.	.
gene10043	46	60	64	50.94051007	48	46	43	1.227023027	0.295162323	0.311113247	0.999939649	up	no	PIH1D2	protein_coding	chrNC_009150.3:21095768-21101023:-	gb|KAF6105497.1|	1541	0	PIH1 domain containing 2 [Phyllostomus discolor]	.	.	.	.	.	.	.	.	.	.	.	.	pfam08190	PIH1	pre-RNA processing PIH1/Nop17. This domain is involved in pre-rRNA processing. It has has been shown to be required either for nucleolar retention or correct assembly of the box C/D snoRNP in Saccharomyces cerevisiae. The C-terminal region of this family has similarity to the CS domain pfam04969.	.	.	.	.	.
gene10044	607	625	597	603.1297879	569	698	539	1.004953166	0.007128269	0.951323044	0.999939649	up	no	NKAPD1	protein_coding	chrNC_009150.3:21101138-21110810:+	ref|XP_006733353.1|	909	1.31E-110	uncharacterized protein NKAPD1 isoform X1 [Leptonychotes weddellii] >XP_021552202.1 LOW QUALITY PROTEIN: uncharacterized protein NKAPD1 [Neomonachus schauinslandi] >XP_030883973.1 uncharacterized protein NKAPD1 isoform X1 [Leptonychotes weddellii] >XP_030883974.1 uncharacterized protein NKAPD1 isoform X1 [Leptonychotes weddellii] >XP_030883975.1 uncharacterized protein NKAPD1 isoform X1 [Leptonyc…	.	.	.	.	Q6ZUT1	334	2.00E-103	Uncharacterized protein NKAPD1	.	.	.	.	pfam15692	NKAP	NF-kappa-B-activating protein. NKAP is a family of eukaryotic proteins that interacts with NF-kappa-B. It is a nuclear regulator of TNF- and IL-1-induced NF-kappa-B activation. NKAP does not interact with RIP in mammalian cells family is often found in association with pfam06047.	.	.	GO:0042802|identical protein binding;	.	.
gene10045	572	511	552	528.379315	543	553	455	1.04488447	0.063343436	0.575238076	0.999939649	up	no	TIMM8B	protein_coding	chrNC_009150.3:21111020-21113083:-	gb|KAF5921163.1|	433	5.30E-53	hypothetical protein HPG69_018563 [Diceros bicornis minor]	.	.	.	.	Q9Y5J9	167	1.00E-51	Mitochondrial import inner membrane translocase subunit Tim8 B	.	.	.	.	pfam02953	zf-Tim10_DDP	Tim10/DDP family zinc finger. Putative zinc binding domain with four conserved cysteine residues. This domain is found in the human disease protein TIMM8A. Members of this family such as Tim9 and Tim10 are involved in mitochondrial protein import. Members of this family seem to be localized to the mitochondrial intermembrane space.	GO:0045039|protein insertion into mitochondrial inner membrane;GO:0006626|protein targeting to mitochondrion;GO:0007605|sensory perception of sound;	GO:0005615|extracellular space;GO:0005743|mitochondrial inner membrane;GO:0005758|mitochondrial intermembrane space;GO:0042719|mitochondrial intermembrane space protein transporter complex;	GO:0140318|protein transporter activity;GO:0008270|zinc ion binding;	K17780	TIM8; mitochondrial import inner membrane translocase subunit TIM8
gene10046	1389	1316	1561	1376.13352	1337	1395	1292	1.047059737	0.066343754	0.473999316	0.999939649	up	no	SDHD	protein_coding	chrNC_009150.3:21113100-21123608:+	gb|AAH70307.1|	682	6.21E-86	Succinate dehydrogenase complex, subunit D, integral membrane protein [Homo sapiens]	.	.	.	.	O14521	266	1.00E-85	Succinate dehydrogenase [ubiquinone] cytochrome b small subunit, mitochondrial	.	.	.	.	pfam05328	CybS	CybS, succinate dehydrogenase cytochrome B small subunit. This family consists of several eukaryotic succinate dehydrogenase [ubiquinone] cytochrome B small subunit, mitochondrial precursor (CybS) proteins. SDHD encodes the small subunit (cybS) of cytochrome b in succinate-ubiquinone oxidoreductase (mitochondrial complex II). Mitochondrial complex II is involved in the Krebs cycle and in the aero…	GO:0071456|cellular response to hypoxia;GO:0006121|mitochondrial electron transport, succinate to ubiquinone;GO:0042776|proton motive force-driven mitochondrial ATP synthesis;GO:0050433|regulation of catecholamine secretion;GO:0006099|tricarboxylic acid cycle;	GO:0005740|mitochondrial envelope;GO:0005743|mitochondrial inner membrane;GO:0005749|mitochondrial respiratory chain complex II, succinate dehydrogenase complex (ubiquinone);GO:0005739|mitochondrion;	GO:0009055|electron transfer activity;GO:0020037|heme binding;GO:0046872|metal ion binding;GO:0008177|succinate dehydrogenase (ubiquinone) activity;GO:0048039|ubiquinone binding;	K00237	SDHD, SDH4; succinate dehydrogenase (ubiquinone) membrane anchor subunit
gene10047	101	110	120	108.853481	114	112	99	1.007945901	0.011418208	0.954913606	0.999939649	up	no	IL18	protein_coding	chrNC_009150.3:21165065-21183617:-	ref|NP_001075981.1|	1025	3.25E-139	interleukin-18 precursor [Equus caballus] >XP_005611483.1 interleukin-18 isoform X1 [Equus caballus] >XP_005611484.1 interleukin-18 isoform X1 [Equus caballus] >XP_008540287.1 PREDICTED: interleukin-18 [Equus przewalskii] >XP_008540288.1 PREDICTED: interleukin-18 [Equus przewalskii] >XP_014710946.1 interleukin-18 [Equus asinus] >XP_014710947.1 interleukin-18 [Equus asinus] >XP_046493964.1 interle…	.	.	.	.	Q9XSQ7	399	6.00E-139	Interleukin-18	.	.	.	.	pfam00340	IL1	Interleukin-1 / 18. This family includes interleukin-1 and interleukin-18.	GO:0032148|activation of protein kinase B activity;GO:0001525|angiogenesis;GO:0008283|cell population proliferation;GO:0071407|cellular response to organic cyclic compound;GO:0042632|cholesterol homeostasis;GO:0050830|defense response to Gram-positive bacterium;GO:0061436|establishment of skin barrier;GO:0006954|inflammatory response;GO:0035655|interleukin-18-mediated signaling pathway;GO:0031663…	GO:0005737|cytoplasm;GO:0005615|extracellular space;	GO:0005125|cytokine activity;GO:0045515|interleukin-18 receptor binding;	K05482	IL18, IL1F4; interleukin 18
gene10049	31	16	34	23.26588635	18	17	24	1.343111201	0.425578756	0.345342708	0.999939649	up	no	BCO2	protein_coding	chrNC_009150.3:21193058-21240882:+	gb|EFB14353.1|	2750	0	hypothetical protein PANDA_009972, partial [Ailuropoda melanoleuca]	.	.	.	.	Q6QT07	1031	0	Carotenoid-cleaving dioxygenase, mitochondrial	slr1648	87	1.00E-16	COG3670	pfam03055	RPE65	Retinal pigment epithelial membrane protein. This family represents a retinal pigment epithelial membrane receptor which is abundantly expressed in retinal pigment epithelium, and binds plasma retinal binding protein. The family also includes the sequence related neoxanthin cleavage enzyme in plants and lignostilbene-alpha,beta-dioxygenase in bacteria.	GO:0016121|carotene catabolic process;GO:0062172|lutein catabolic process;GO:1901176|lycopene catabolic process;GO:0016124|xanthophyll catabolic process;GO:1901826|zeaxanthin catabolic process;	GO:0005739|mitochondrion;	GO:0010437|9,10 (9', 10')-carotenoid-cleaving dioxygenase activity;GO:0102076|beta,beta-carotene-9',10'-cleaving oxygenase activity;GO:0046872|metal ion binding;GO:0004497|monooxygenase activity;	.	.
gene1005	26	22	33	25.15419169	23	27	21	1.128180711	0.173998176	0.665888003	0.999939649	up	no	DYDC2	protein_coding	chrNC_009144.3:89667464-89682111:-	gb|KAB0402900.1|	599	1.89E-70	hypothetical protein E2I00_006094 [Balaenoptera physalus]	.	.	.	.	Q96IM9	218	1.00E-64	DPY30 domain-containing protein 2	.	.	.	.	pfam05186	Dpy-30	Dpy-30 motif. This motif is found in a wide variety of domain contexts. It is found in the Dpy-30 proteins hence the motifs name. It is about 40 residues long and is probably formed of two alpha-helices. It may be a dimerisation motif analogous to pfam02197 (Bateman A pers obs).	GO:0051568|histone H3-K4 methylation;	GO:0044666|MLL3/4 complex;GO:0048188|Set1C/COMPASS complex;	.	.	.
gene10050	215	215	252	212.687316	211	219	172	1.122624436	0.166875367	0.283990938	0.999939649	up	no	PTS	protein_coding	chrNC_009150.3:21241999-21249091:+	ref|XP_010967227.1|	749	5.66E-96	6-pyruvoyl tetrahydrobiopterin synthase [Camelus bactrianus] >XP_031299585.1 6-pyruvoyl tetrahydrobiopterin synthase [Camelus dromedarius] >XP_032328660.1 6-pyruvoyl tetrahydrobiopterin synthase [Camelus ferus] >KAB1255068.1 6-pyruvoyl tetrahydrobiopterin synthase [Camelus dromedarius] >KAB1255069.1 6-pyruvoyl tetrahydrobiopterin synthase [Camelus dromedarius] >KAB1255070.1 6-pyruvoyl tetrahydrob…	.	.	.	.	Q03393	258	1.00E-82	6-pyruvoyl tetrahydrobiopterin synthase	alr4554	124	2.00E-31	COG0720	pfam01242	PTPS	6-pyruvoyl tetrahydropterin synthase. 6-Pyruvoyl tetrahydrobiopterin synthase catalyzes the conversion of dihydroneopterin triphosphate to 6-pyruvoyl tetrahydropterin, the second of three enzymatic steps in the synthesis of tetrahydrobiopterin from GTP. The functional enzyme is a hexamer of identical subunits.	GO:0006520|amino acid metabolic process;GO:0007417|central nervous system development;GO:0006729|tetrahydrobiopterin biosynthetic process;	GO:0005737|cytoplasm;GO:0005829|cytosol;GO:0005739|mitochondrion;	GO:0003874|6-pyruvoyltetrahydropterin synthase activity;GO:0042802|identical protein binding;GO:0046872|metal ion binding;	K01737	queD, ptpS, PTS; 6-pyruvoyltetrahydropterin/6-carboxytetrahydropterin synthase [EC:4.2.3.12 4.1.2.50]
gene10053	68	56	69	59.51995815	49	65	52	1.150360177	0.202085639	0.455185322	0.999939649	up	no	TTC12	protein_coding	chrNC_009150.3:22251822-22301873:+	ref|XP_036077046.1|	3066	0	tetratricopeptide repeat protein 12 isoform X2 [Rousettus aegyptiacus] >KAF6468482.1 tetratricopeptide repeat domain 12 [Rousettus aegyptiacus]	.	.	.	.	Q9H892	1146	0	Tetratricopeptide repeat protein 12	ECU09g1180	73.6	2.00E-13	COG0457	pfam07719	TPR_2	Tetratricopeptide repeat. This Pfam entry includes outlying Tetratricopeptide-like repeats (TPR) that are not matched by pfam00515.	GO:0070286|axonemal dynein complex assembly;GO:0007288|sperm axoneme assembly;	GO:0005813|centrosome;GO:0005737|cytoplasm;	.	.	.
gene10054	1	0	0	0.16615	0	0	0	1.92565125	0.945346444	0.816789899	0.999939649	up	no	ANKK1	protein_coding	chrNC_009150.3:22319319-22331898:+	gb|KAF5921169.1|	3725	0	hypothetical protein HPG69_018569 [Diceros bicornis minor]	.	.	.	.	Q8NFD2	1331	0	Ankyrin repeat and protein kinase domain-containing protein 1	all2748	154	5.00E-39	COG0666	pfam07714	Pkinase_Tyr	Protein tyrosine kinase.	GO:0006468|protein phosphorylation;GO:0010564|regulation of cell cycle process;	GO:0042995|cell projection;GO:0005737|cytoplasm;GO:0005634|nucleus;	GO:0005524|ATP binding;GO:0106310|protein serine kinase activity;GO:0004674|protein serine/threonine kinase activity;	K16289	ANKK1; ankyrin repeat and protein kinase domain-containing protein 1 [EC:2.7.11.1]
gene1006	1	0	1	0.32621477	0	0	0	3.545086096	1.825820665	0.612947621	0.999939649	up	no	DYDC1	protein_coding	chrNC_009144.3:89682411-89704691:+	ref|XP_003639051.1|	582	3.00E-72	DPY30 domain-containing protein 1 [Canis lupus familiaris] >XP_005619147.1 DPY30 domain-containing protein 1 [Canis lupus familiaris] >XP_005619148.1 DPY30 domain-containing protein 1 [Canis lupus familiaris] >XP_022273312.1 DPY30 domain-containing protein 1 [Canis lupus familiaris] >XP_025290688.1 DPY30 domain-containing protein 1 [Canis lupus dingo] >XP_025290689.1 DPY30 domain-containing prote…	.	.	.	.	Q8WWB3	217	6.00E-68	DPY30 domain-containing protein 1	.	.	.	.	pfam05186	Dpy-30	Dpy-30 motif. This motif is found in a wide variety of domain contexts. It is found in the Dpy-30 proteins hence the motifs name. It is about 40 residues long and is probably formed of two alpha-helices. It may be a dimerisation motif analogous to pfam02197 (Bateman A pers obs).	GO:0051568|histone H3-K4 methylation;	GO:0044666|MLL3/4 complex;GO:0048188|Set1C/COMPASS complex;	.	.	.
gene10060	686	608	705	652.6555239	617	626	681	1.023170963	0.033047226	0.784083643	0.999939649	up	no	ZW10	protein_coding	chrNC_009150.3:22636836-22681302:-	gb|TEA40613.1|	3853	0	hypothetical protein DBR06_SOUSAS24910008, partial [Sousa chinensis]	.	.	.	.	O43264	1429	0	Centromere/kinetochore protein zw10 homolog	.	.	.	.	pfam06248	Zw10	Centromere/kinetochore Zw10. Zw10 and rough deal proteins are both required for correct metaphase check-pointing during mitosis. These proteins bind to the centromere/kinetochore.	GO:0051301|cell division;GO:0006888|endoplasmic reticulum to Golgi vesicle-mediated transport;GO:0000132|establishment of mitotic spindle orientation;GO:0007030|Golgi organization;GO:0051321|meiotic cell cycle;GO:0007080|mitotic metaphase plate congression;GO:0000070|mitotic sister chromatid segregation;GO:0007094|mitotic spindle assembly checkpoint signaling;GO:0034501|protein localization to ki…	GO:0005829|cytosol;GO:0070939|Dsl1/NZR complex;GO:0005783|endoplasmic reticulum;GO:0005789|endoplasmic reticulum membrane;GO:0000776|kinetochore;GO:0005828|kinetochore microtubule;GO:0005811|lipid droplet;GO:0016020|membrane;GO:0005634|nucleus;GO:1990423|RZZ complex;GO:0000922|spindle pole;	GO:0019237|centromeric DNA binding;	K11578	ZW10, DSL1; protein transport protein DSL1/ZW10
gene10062	224	183	183	194.309587	248	205	132	1.006161977	0.008862576	0.964898875	0.999939649	up	no	USP28	protein_coding	chrNC_009150.3:22696621-22755806:-	gb|KAF5921176.1|	5398	0	hypothetical protein HPG69_018576 [Diceros bicornis minor]	.	.	.	.	Q96RU2	1338	0	Ubiquitin carboxyl-terminal hydrolase 28	YMR304w	70.1	5.00E-11	COG5077	pfam00443	UCH	Ubiquitin carboxyl-terminal hydrolase.	GO:0008283|cell population proliferation;GO:0006974|cellular response to DNA damage stimulus;GO:0034644|cellular response to UV;GO:0000077|DNA damage checkpoint signaling;GO:0006281|DNA repair;GO:0042771|intrinsic apoptotic signaling pathway in response to DNA damage by p53 class mediator;GO:0016579|protein deubiquitination;GO:0007265|Ras protein signal transduction;GO:0031647|regulation of prote…	GO:0005829|cytosol;GO:0016604|nuclear body;GO:0005654|nucleoplasm;GO:0005634|nucleus;GO:0032991|protein-containing complex;	GO:0004843|cysteine-type deubiquitinase activity;GO:0004197|cysteine-type endopeptidase activity;	K21122	USP28; ubiquitin carboxyl-terminal hydrolase 28 [EC:3.4.19.12]
gene1007	0	2	0	0.339113638	0	0	0	3.664824866	1.873744257	0.636225441	0.999939649	up	no	MAT1A	protein_coding	chrNC_009144.3:89736444-89753694:+	ref|XP_004273075.1|	1967	0	S-adenosylmethionine synthase isoform X2 [Orcinus orca] >XP_026985530.1 S-adenosylmethionine synthase isoform X1 [Lagenorhynchus obliquidens] >XP_026985531.1 S-adenosylmethionine synthase isoform X1 [Lagenorhynchus obliquidens] >XP_030718609.1 S-adenosylmethionine synthase isoform X2 [Globicephala melas] >XP_030718610.1 S-adenosylmethionine synthase isoform X2 [Globicephala melas] >XP_030718612.1…	ref|XM_008038515.1|	187	5.07E-91	Trametes versicolor FP-101664 SS1 methionine adenosyltransferase (TRAVEDRAFT_145618), mRNA	Q2KJC6	758	0	S-adenosylmethionine synthase isoform type-1	YLR180w	540	7.00E-178	COG0192	pfam02773	S-AdoMet_synt_C	S-adenosylmethionine synthetase, C-terminal domain. The three domains of S-adenosylmethionine synthetase have the same alpha+beta fold.	GO:0009087|methionine catabolic process;GO:0006730|one-carbon metabolic process;GO:0006556|S-adenosylmethionine biosynthetic process;	.	GO:0005524|ATP binding;GO:0046872|metal ion binding;GO:0004478|methionine adenosyltransferase activity;	K00789	metK, MAT; S-adenosylmethionine synthetase [EC:2.5.1.6]
gene10072	504	589	642	551.0843914	536	539	509	1.082233863	0.114012289	0.346372179	0.999939649	up	no	RBM7	protein_coding	chrNC_009150.3:23243067-23253391:+	ref|XP_028372550.1|	1175	1.44E-155	RNA-binding protein 7 isoform X1 [Phyllostomus discolor] >KAF6105862.1 RNA binding motif protein 7 [Phyllostomus discolor]	.	.	.	.	Q3MHY8	424	7.00E-143	RNA-binding protein 7	.	.	.	.	pfam00076	RRM_1	RNA recognition motif. (a.k.a. RRM, RBD, or RNP domain). The RRM motif is probably diagnostic of an RNA binding protein. RRMs are found in a variety of RNA binding proteins, including various hnRNP proteins, proteins implicated in regulation of alternative splicing, and protein components of snRNPs. The motif also appears in a few single stranded DNA binding proteins. The RRM structure consists o…	GO:0051321|meiotic cell cycle;GO:0000381|regulation of alternative mRNA splicing, via spliceosome;	GO:0005654|nucleoplasm;GO:0005634|nucleus;	GO:0071889|14-3-3 protein binding;GO:0003723|RNA binding;GO:0003727|single-stranded RNA binding;	K13188	RBM7; RNA-binding protein 7
gene10073	4076	3752	3881	3759.815085	3950	3733	3265	1.059876111	0.083895638	0.312836489	0.999939649	up	no	REXO2	protein_coding	chrNC_009150.3:23277984-23288601:+	ref|XP_003992432.1|	1040	1.45E-140	oligoribonuclease, mitochondrial [Felis catus] >XP_019324637.1 PREDICTED: oligoribonuclease, mitochondrial [Panthera pardus] >XP_025783955.1 oligoribonuclease, mitochondrial [Puma concolor] >XP_026892365.1 oligoribonuclease, mitochondrial [Acinonyx jubatus] >XP_030187756.1 oligoribonuclease, mitochondrial [Lynx canadensis] >XP_039085159.1 oligoribonuclease, mitochondrial [Hyaena hyaena] >XP_04276…	.	.	.	.	A2VE52	404	4.00E-140	Oligoribonuclease, mitochondrial	HI1715	191	3.00E-58	COG1949	pfam00929	RNase_T	Exonuclease. This family includes a variety of exonuclease proteins, such as ribonuclease T and the epsilon subunit of DNA polymerase III.;	.	GO:0005737|cytoplasm;GO:0005925|focal adhesion;GO:0005758|mitochondrial intermembrane space;GO:0005759|mitochondrial matrix;GO:0005739|mitochondrion;GO:0005730|nucleolus;GO:0005634|nucleus;	GO:0008408|3'-5' exonuclease activity;GO:0008296|3'-5'-exodeoxyribonuclease activity;GO:0000175|3'-5'-exoribonuclease activity;GO:0000287|magnesium ion binding;GO:0003676|nucleic acid binding;	K13288	orn, REX2, REXO2; oligoribonuclease [EC:3.1.-.-]
gene10080	5298	5094	4733	4892.890842	5457	5094	3844	1.04594613	0.06480855	0.541912207	0.999939649	up	no	CADM1	protein_coding	chrNC_009150.3:23887147-24200811:-	gb|KAF6464260.1|	1997	0	cell adhesion molecule 1 [Rousettus aegyptiacus]	.	.	.	.	Q6AYP5	755	0	Cell adhesion molecule 1	.	.	.	.	pfam13927	Ig_3	Immunoglobulin domain. This family contains immunoglobulin-like domains.	GO:0060348|bone development;GO:0007420|brain development;GO:0016338|calcium-independent cell-cell adhesion via plasma membrane cell-adhesion molecules;GO:0007155|cell adhesion;GO:0008037|cell recognition;GO:0051606|detection of stimulus;GO:0007157|heterophilic cell-cell adhesion via plasma membrane cell adhesion molecules;GO:0007156|homophilic cell adhesion via plasma membrane adhesion molecules;…	GO:0030424|axon;GO:0016323|basolateral plasma membrane;GO:0070852|cell body fiber;GO:0005911|cell-cell junction;GO:0030425|dendrite;GO:0098978|glutamatergic synapse;GO:0043005|neuron projection;GO:0005886|plasma membrane;GO:0014069|postsynaptic density;GO:0098685|Schaffer collateral - CA1 synapse;GO:0045202|synapse;GO:0008021|synaptic vesicle;	GO:0050839|cell adhesion molecule binding;GO:0030165|PDZ domain binding;GO:0042803|protein homodimerization activity;GO:0005102|signaling receptor binding;	K06781	CADM1, IGSF4, NECL2, TSLC1; cell adhesion molecule 1
gene10081	12	4	14	8.002934254	4	4	10	1.609516617	0.686627472	0.377628073	0.999939649	up	no	LOC102150531	lncRNA	chrNC_009150.3:23917962-23922494:+	.	.	.	.	.	.	.	.	.	.	.	.	.	.	.	.	pfam05626	DUF790	Protein of unknown function (DUF790). This family consists of several hypothetical archaeal proteins of unknown function.	.	.	.	.	.
gene10088	10	6	8	6.267850872	5	6	3	1.70696724	0.771435371	0.335835631	0.999939649	up	no	LOC102148969	protein_coding	chrNC_009150.3:25274339-25292664:+	gb|EFB21769.1|	1107	2.05E-127	hypothetical protein PANDA_008182 [Ailuropoda melanoleuca]	.	.	.	.	.	.	.	.	.	.	.	.	pfam15449	Retinal	Retinal protein. This family of proteins is found in the photoreceptor cells of the retina. Mutations of the gene encoding this protein have been associated with retinal disorders such as retinitis pigmentosa and late-onset progressive retinal atrophy. The function of this family of proteins is unknown, but it is likely to be important in the development and function of the retina.	.	.	.	.	.
gene10091	1	1	3	0.815901129	0	0	0	8.867550371	3.14853562	0.18289029	0.999939649	up	no	APOA5	protein_coding	chrNC_009150.3:25341006-25344373:-	gb|KAF5921192.1|	1510	0	hypothetical protein HPG69_018592 [Diceros bicornis minor]	.	.	.	.	P0DTS2	522	5.00E-178	Apolipoprotein A-V	.	.	.	.	pfam01442	Apolipoprotein	Apolipoprotein A1/A4/E domain. These proteins contain several 22 residue repeats which form a pair of alpha helices. This family includes: Apolipoprotein A-I. Apolipoprotein A-IV. Apolipoprotein E.	GO:0006869|lipid transport;GO:0042157|lipoprotein metabolic process;	GO:0042627|chylomicron;GO:0005769|early endosome;GO:0005794|Golgi apparatus;GO:0034364|high-density lipoprotein particle;GO:0005770|late endosome;GO:0034361|very-low-density lipoprotein particle;	GO:0008289|lipid binding;	.	.
gene10094	1915	1721	1639	1609.087106	1506	1559	1352	1.183856541	0.243494266	0.012672648	0.999939649	up	no	APOA1	protein_coding	chrNC_009150.3:25388642-25390783:-	sp|P02648.2|	1001	3.75E-134	RecName: Full=Apolipoprotein A-I; Short=Apo-AI; Short=ApoA-I; AltName: Full=Apolipoprotein A1; Contains: RecName: Full=Proapolipoprotein A-I; Short=ProapoA-I; Contains: RecName: Full=Truncated apolipoprotein A-I; Flags: Precursor [Canis lupus familiaris]	.	.	.	.	P02648	390	6.00E-134	Apolipoprotein A-I	.	.	.	.	pfam01442	Apolipoprotein	Apolipoprotein A1/A4/E domain. These proteins contain several 22 residue repeats which form a pair of alpha helices. This family includes: Apolipoprotein A-I. Apolipoprotein A-IV. Apolipoprotein E.	GO:0008203|cholesterol metabolic process;GO:0006869|lipid transport;GO:0042157|lipoprotein metabolic process;GO:0018206|peptidyl-methionine modification;GO:0010875|positive regulation of cholesterol efflux;GO:0050766|positive regulation of phagocytosis;GO:1902995|positive regulation of phospholipid efflux;GO:0018158|protein oxidation;GO:0050821|protein stabilization;	GO:0034364|high-density lipoprotein particle;	GO:0008289|lipid binding;GO:0042803|protein homodimerization activity;	.	.
gene10097	2969	2921	3177	2927.218564	3042	3016	2526	1.046734244	0.065895201	0.410748852	0.999939649	up	no	PAFAH1B2	protein_coding	chrNC_009150.3:25676786-25703660:+	gb|TEA29519.1|	1341	2.66E-172	hypothetical protein DBR06_SOUSAS510078, partial [Sousa chinensis]	.	.	.	.	Q5R4G2	471	5.00E-154	Platelet-activating factor acetylhydrolase IB subunit alpha2	.	.	.	.	pfam13472	Lipase_GDSL_2	GDSL-like Lipase/Acylhydrolase family. This family of presumed lipases and related enzymes are similar to pfam00657.	GO:0016042|lipid catabolic process;GO:0016239|positive regulation of macroautophagy;GO:0007283|spermatogenesis;	GO:0008247|1-alkyl-2-acetylglycerophosphocholine esterase complex;GO:0005829|cytosol;GO:0001650|fibrillar center;GO:0005886|plasma membrane;	GO:0003847|1-alkyl-2-acetylglycerophosphocholine esterase activity;GO:0046982|protein heterodimerization activity;GO:0042803|protein homodimerization activity;	K16795	PAFAH1B2_3; platelet-activating factor acetylhydrolase IB subunit beta/gamma [EC:3.1.1.47]
gene10100	12465	9933	9223	10154.01674	11651	9533	8374	1.062754506	0.087808376	0.489090526	0.999939649	up	no	PCSK7	protein_coding	chrNC_009150.3:25735354-25761134:-	emb|CAD7690006.1|	3574	0	unnamed protein product [Nyctereutes procyonoides]	.	.	.	.	Q16549	1333	0	Proprotein convertase subtilisin/kexin type 7	SPAC22E12.09c_1	285	4.00E-84	COG1404	pfam00082	Peptidase_S8	Subtilase family. Subtilases are a family of serine proteases. They appear to have independently and convergently evolved an Asp/Ser/His catalytic triad, like that found in the trypsin serine proteases (see pfam00089). Structure is an alpha/beta fold containing a 7-stranded parallel beta sheet, order 2314567.	GO:0016486|peptide hormone processing;GO:0016485|protein processing;	GO:0016020|membrane;GO:0005802|trans-Golgi network;	GO:0008233|peptidase activity;GO:0004252|serine-type endopeptidase activity;	K08673	PCSK7; proprotein convertase subtilisin/kexin type 7 [EC:3.4.21.-]
gene10101	708	604	578	592.7337037	620	566	495	1.11521476	0.157321561	0.208740352	0.999939649	up	no	LOC111774221	lncRNA	chrNC_009150.3:25737475-25740134:+	dbj|BAG53434.1|	273	3.94E-24	unnamed protein product [Homo sapiens]	.	.	.	.	Q16549	108	3.00E-23	Proprotein convertase subtilisin/kexin type 7	.	.	.	.	pfam01483	P_proprotein	Proprotein convertase P-domain. A unique feature of the eukaryotic subtilisin-like proprotein convertases is the presence of an additional highly conserved sequence of approximately 150 residues (P domain) located immediately downstream of the catalytic domain.	GO:0016486|peptide hormone processing;GO:0016485|protein processing;	GO:0016020|membrane;GO:0005802|trans-Golgi network;	GO:0008233|peptidase activity;GO:0004252|serine-type endopeptidase activity;	K08673	PCSK7; proprotein convertase subtilisin/kexin type 7 [EC:3.4.21.-]
gene10102	499	517	567	508.8476394	551	530	408	1.055096632	0.077375135	0.525911863	0.999939649	up	no	RNF214	protein_coding	chrNC_009150.3:25761633-25800665:+	gb|KAI4564164.1|	2789	0	hypothetical protein MJT46_009962 [Ovis ammon polii x Ovis aries]	.	.	.	.	Q8ND24	1063	0	RING finger protein 214	.	.	.	.	pfam13639	zf-RING_2	Ring finger domain.	.	.	GO:0046872|metal ion binding;GO:0004842|ubiquitin-protein transferase activity;	.	.
gene10103	215	178	212	197.0688117	205	193	184	1.027395411	0.038991535	0.808665481	0.999939649	up	no	BACE1	protein_coding	chrNC_009150.3:25801990-25825394:-	ref|NP_001276783.1|	2522	0	beta-secretase 1 precursor [Sus scrofa] >XP_047607856.1 beta-secretase 1 [Phacochoerus africanus]	.	.	.	.	Q2HJ40	963	0	Beta-secretase 1	.	.	.	.	pfam00026	Asp	Eukaryotic aspartyl protease. Aspartyl (acid) proteases include pepsins, cathepsins, and renins. Two-domain structure, probably arising from ancestral duplication. This family does not include the retroviral nor retrotransposon proteases (pfam00077), which are much smaller and appear to be homologous to a single domain of the eukaryotic asp proteases.	GO:0034205|amyloid-beta formation;GO:0050435|amyloid-beta metabolic process;GO:0006509|membrane protein ectodomain proteolysis;GO:0043525|positive regulation of neuron apoptotic process;GO:0016485|protein processing;GO:0006508|proteolysis;GO:2000300|regulation of synaptic vesicle exocytosis;	GO:0030424|axon;GO:0009986|cell surface;GO:0030659|cytoplasmic vesicle membrane;GO:0030425|dendrite;GO:0005769|early endosome;GO:0005783|endoplasmic reticulum;GO:0005768|endosome;GO:0005794|Golgi apparatus;GO:0098686|hippocampal mossy fiber to CA3 synapse;GO:0005770|late endosome;GO:0005764|lysosome;GO:0045121|membrane raft;GO:0005771|multivesicular body;GO:0005886|plasma membrane;GO:0098793|pres…	GO:0001540|amyloid-beta binding;GO:0004190|aspartic-type endopeptidase activity;GO:0004175|endopeptidase activity;GO:0019899|enzyme binding;	K04521	BACE1; beta-site APP-cleaving enzyme 1 (memapsin 2) [EC:3.4.23.46]
gene10112	10	9	10	8.954653088	11	7	7	1.14876273	0.200080849	0.762146322	0.999939649	up	no	TMPRSS4	protein_coding	chrNC_009150.3:26536102-26570147:+	emb|VFV31236.1|	1898	0	transmembrane protease serine [Lynx pardinus]	.	.	.	.	Q9NRS4	685	0	Transmembrane protease serine 4	VC1649	100	3.00E-21	COG5640	pfam00089	Trypsin	Trypsin.	GO:0045967|negative regulation of growth rate;GO:0046598|positive regulation of viral entry into host cell;GO:0016485|protein processing;GO:0006508|proteolysis;GO:0010468|regulation of gene expression;GO:0009611|response to wounding;	GO:0005615|extracellular space;GO:0005886|plasma membrane;GO:0030141|secretory granule;	GO:0005044|scavenger receptor activity;GO:0004252|serine-type endopeptidase activity;GO:0008236|serine-type peptidase activity;	K09635	TMPRSS4; transmembrane protease serine 4 [EC:3.4.21.-]
gene10117	2709	2893	2898	2674.115297	2641	2720	2259	1.106069173	0.145441614	0.078294065	0.999939649	up	no	MPZL2	protein_coding	chrNC_009150.3:26681454-26692868:-	gb|EPY88060.1|	990	2.42E-122	myelin protein zero-like protein 2 precursor [Camelus ferus]	.	.	.	.	O60487	373	2.00E-118	Myelin protein zero-like protein 2	.	.	.	.	pfam07686	V-set	Immunoglobulin V-set domain. This domain is found in antibodies as well as neural protein P0 and CTL4 amongst others.	GO:0009653|anatomical structure morphogenesis;GO:0098609|cell-cell adhesion;GO:0007156|homophilic cell adhesion via plasma membrane adhesion molecules;	GO:0005856|cytoskeleton;GO:0005886|plasma membrane;	.	.	.
gene10118	527	439	458	453.7060801	497	427	386	1.077147753	0.107216159	0.416326647	0.999939649	up	no	CD3E	protein_coding	chrNC_009150.3:26728399-26739409:+	dbj|BAJ16151.1|	710	1.66E-91	CD3e molecule, epsilon (CD3-TCR complex) [Ateles geoffroyi]	.	.	.	.	P27597	260	2.00E-84	T-cell surface glycoprotein CD3 epsilon chain	.	.	.	.	pfam16681	Ig_5	Ig-like domain on T-cell surface glycoprotein CD3 epsilon chain. Ig_5 is an immunoglobulin domain found on T-cell surface glycoprotein CD3 epsilon chain. It forms a first-order complex with T-cell surface glycoprotein CD3 delta chain as part of the T-cell receptor complex.	GO:0002250|adaptive immune response;GO:0097190|apoptotic signaling pathway;GO:0019722|calcium-mediated signaling;GO:0035739|CD4-positive, alpha-beta T cell proliferation;GO:0007166|cell surface receptor signaling pathway;GO:0021549|cerebellum development;GO:0016358|dendrite development;GO:0010629|negative regulation of gene expression;GO:0045879|negative regulation of smoothened signaling pathway…	GO:0042105|alpha-beta T cell receptor complex;GO:0044297|cell body;GO:0005911|cell-cell junction;GO:0043197|dendritic spine;GO:0005783|endoplasmic reticulum;GO:0009897|external side of plasma membrane;GO:0005794|Golgi apparatus;GO:0001772|immunological synapse;	GO:0042802|identical protein binding;GO:0017124|SH3 domain binding;GO:0004888|transmembrane signaling receptor activity;	K06451	CD3E; T-cell surface glycoprotein CD3 epsilon chain
gene10121	2472	2561	2934	2576.30398	2518	2608	2425	1.042082659	0.059469718	0.49791608	0.999939649	up	no	UBE4A	protein_coding	chrNC_009150.3:26761239-26794122:+	ref|XP_025854919.1|	5487	0	ubiquitin conjugation factor E4 A [Vulpes vulpes] >XP_025854920.1 ubiquitin conjugation factor E4 A [Vulpes vulpes] >XP_041627384.1 ubiquitin conjugation factor E4 A [Vulpes lagopus] >XP_041627385.1 ubiquitin conjugation factor E4 A [Vulpes lagopus] >CAD7690027.1 unnamed protein product [Nyctereutes procyonoides]	.	.	.	.	Q14139	2102	0	Ubiquitin conjugation factor E4 A	SPAC20H4.10	260	4.00E-70	COG5113	pfam10408	Ufd2P_core	Ubiquitin elongating factor core. This is the most conserved part of the core region of Ufd2P ubiquitin elongating factor or E4, running from helix alpha-11 to alpha-38. It consists of 31 helices of variable length connected by loops of variable size forming a compact unit; the helical packing pattern of the compact unit consists of five structural repeats that resemble tandem Armadillo (ARM) rep…	GO:0000209|protein polyubiquitination;GO:0030433|ubiquitin-dependent ERAD pathway;GO:0006511|ubiquitin-dependent protein catabolic process;	GO:0005737|cytoplasm;GO:0005634|nucleus;GO:0000151|ubiquitin ligase complex;	GO:0034450|ubiquitin-ubiquitin ligase activity;	K10596	UBE4A; ubiquitin conjugation factor E4 A [EC:2.3.2.27]
gene10129	576	596	558	552.0598444	559	495	534	1.07605197	0.105747758	0.386507254	0.999939649	up	no	IFT46	protein_coding	chrNC_009150.3:26920846-26937759:-	gb|KAF6103712.1|	1460	0	intraflagellar transport 46 [Phyllostomus discolor]	.	.	.	.	Q1LZB4	396	5.00E-137	Intraflagellar transport protein 46 homolog	.	.	.	.	pfam12317	IFT46_B_C	Intraflagellar transport complex B protein 46 C terminal. This family of proteins is found in eukaryotes. Proteins in this family are typically between 298 and 416 amino acids in length. IFT46 is a flagellar protein of complex B. Like all IFT proteins, it is required for transport of IFT particles into the flagella.	GO:0060271|cilium assembly;GO:0042073|intraciliary transport;	GO:0005813|centrosome;GO:0005737|cytoplasm;GO:0030992|intraciliary transport particle B;GO:0031514|motile cilium;	.	K19682	IFT46; intraflagellar transport protein 46
gene10130	9689	9012	9534	9143.838288	9578	9419	7894	1.041030131	0.058011826	0.449774746	0.999939649	up	no	ARCN1	protein_coding	chrNC_009150.3:26943234-26968468:+	ref|XP_004750014.1|	2446	0	coatomer subunit delta [Mustela putorius furo] >XP_022368613.1 coatomer subunit delta [Enhydra lutris kenyoni] >XP_025321116.1 coatomer subunit delta isoform X1 [Canis lupus dingo] >XP_025854912.1 coatomer subunit delta [Vulpes vulpes] >XP_032212219.1 coatomer subunit delta [Mustela erminea] >XP_032283882.1 coatomer subunit delta [Phoca vitulina] >XP_032724550.1 coatomer subunit delta [Lontra can…	.	.	.	.	P53619	946	0	Coatomer subunit delta	.	.	.	.	pfam00928	Adap_comp_sub	Adaptor complexes medium subunit family. This family also contains members which are coatomer subunits.	GO:0008344|adult locomotory behavior;GO:0021691|cerebellar Purkinje cell layer maturation;GO:0006888|endoplasmic reticulum to Golgi vesicle-mediated transport;GO:0051645|Golgi localization;GO:0006891|intra-Golgi vesicle-mediated transport;GO:0043473|pigmentation;GO:0015031|protein transport;GO:0006890|retrograde vesicle-mediated transport, Golgi to endoplasmic reticulum;	GO:0030126|COPI vesicle coat;GO:0005783|endoplasmic reticulum;GO:0000139|Golgi membrane;	.	K20471	COPD, ARCN1, RET2; coatomer subunit delta
gene10133	4882	4806	5330	4814.660177	4970	4980	4075	1.061448637	0.086034562	0.27959457	0.999939649	up	no	DDX6	protein_coding	chrNC_009150.3:27082363-27118451:-	gb|KAG5199500.1|	2424	0	hypothetical protein JEQ12_005979 [Ovis aries] >KAI4564192.1 hypothetical protein MJT46_009990 [Ovis ammon polii x Ovis aries] >KAI4580804.1 hypothetical protein MJG53_010346 [Ovis ammon polii x Ovis aries]	.	.	.	.	Q5ZKB9	934	0	Probable ATP-dependent RNA helicase DDX6	.	.	.	.	pfam00270	DEAD	DEAD/DEAH box helicase. Members of this family include the DEAD and DEAH box helicases. Helicases are involved in unwinding nucleic acids. The DEAD box helicases are involved in various aspects of RNA metabolism, including nuclear transcription, pre mRNA splicing, ribosome biogenesis, nucleocytoplasmic transport, translation, RNA decay and organellar gene expression.	GO:0035278|miRNA-mediated gene silencing by inhibition of translation;GO:0017148|negative regulation of translation;GO:0033962|P-body assembly;GO:0034063|stress granule assembly;	GO:0005737|cytoplasm;GO:0010494|cytoplasmic stress granule;GO:0005634|nucleus;GO:0000932|P-body;	GO:0005524|ATP binding;GO:0016887|ATP hydrolysis activity;GO:0003729|mRNA binding;GO:0003724|RNA helicase activity;	K12614	DDX6, RCK, DHH1; ATP-dependent RNA helicase DDX6/DHH1 [EC:3.6.4.13]
gene10136	722	669	581	650.6454143	713	688	548	1.005911042	0.008502726	0.946539068	0.999939649	up	no	LOC111774226	protein_coding	chrNC_009150.3:27196075-27209451:-	gb|KAF5921233.1|	5829	0	hypothetical protein HPG69_018633 [Diceros bicornis minor]	.	.	.	.	Q86UU0	2160	0	B-cell CLL/lymphoma 9-like protein	.	.	.	.	pfam09606	Med15	ARC105 or Med15 subunit of Mediator complex non-fungal. The approx. 70 residue Med15 domain of the ARC-Mediator co-activator is a three-helix bundle with marked similarity to the KIX domain. The sterol regulatory element binding protein (SREBP) family of transcription activators use the ARC105 subunit to activate target genes in the regulation of cholesterol and fatty acid homeostasis. In additio…	GO:0060070|canonical Wnt signaling pathway;GO:0045445|myoblast differentiation;GO:0030512|negative regulation of transforming growth factor beta receptor signaling pathway;GO:0010718|positive regulation of epithelial to mesenchymal transition;GO:0045944|positive regulation of transcription by RNA polymerase II;GO:0022604|regulation of cell morphogenesis;GO:0035914|skeletal muscle cell differentia…	GO:1990907|beta-catenin-TCF complex;GO:0005730|nucleolus;GO:0005654|nucleoplasm;GO:0005634|nucleus;	GO:0008013|beta-catenin binding;GO:0003713|transcription coactivator activity;	K22649	BCL9, BCL9L; B-cell CLL/lymphoma 9 protein
gene1014	0	1	1	0.329621589	0	0	0	3.575745709	1.838244142	0.609174551	0.999939649	up	no	RN28S	rRNA	chrNC_009144.3:89940297-89941109:-	gb|KRY81076.1|	538	5.68E-66	Uncharacterized protein T4D_4496 [Trichinella pseudospiralis] >KRZ48503.1 Uncharacterized protein T02_14647 [Trichinella nativa]	gb|MT644870.1|	418	0	Microbotryum stellariae isolate DM1165 small subunit ribosomal RNA gene, partial sequence; internal transcribed spacer 1, 5.8S ribosomal RNA gene, and internal transcribed spacer 2, complete sequence; and large subunit ribosomal RNA gene, partial sequence	.	.	.	.	.	.	.	.	pfam04388	Hamartin	Hamartin protein. This family includes the hamartin protein which is thought to function as a tumor suppressor. The hamartin protein interacts with the tuberin protein pfam03542. Tuberous sclerosis complex (TSC) is an autosomal dominant disorder and is characterized by the presence of hamartomas in many organs, such as brain, skin, heart, lung, and kidney. It is caused by mutation either TSC1 or …	.	.	.	.	.
gene10141	32	18	17	18.94212009	26	8	13	1.412054716	0.497795993	0.352322429	0.999939649	up	no	UPK2	protein_coding	chrNC_009150.3:27337631-27341878:+	gb|KAF5921231.1|	752	5.58E-93	hypothetical protein HPG69_018631 [Diceros bicornis minor]	.	.	.	.	Q08537	287	1.00E-90	Uroplakin-2	.	.	.	.	pfam07353	Uroplakin_II	Uroplakin II. This family contains uroplakin II, which is approximately 180 residues long and seems to be restricted to mammals. Uroplakin II is an integral membrane protein, and is one of the components of the apical plaques of mammalian urothelium formed by the asymmetric unit membrane - this is believed to play a role in strengthening the urothelial apical surface to prevent the cells from rup…	GO:0030855|epithelial cell differentiation;	GO:0016324|apical plasma membrane;GO:0120001|apical plasma membrane urothelial plaque;GO:0005783|endoplasmic reticulum;GO:0005886|plasma membrane;GO:0032991|protein-containing complex;	GO:0005198|structural molecule activity;	.	.
gene10144	8912	7877	8973	8228.12435	7808	7997	7949	1.069783392	0.097318711	0.25612058	0.999939649	up	no	RPS25	protein_coding	chrNC_009150.3:27373126-27374995:-	gb|KAG8522213.1|	420	2.64E-50	40S ribosomal protein S25, partial [Galemys pyrenaicus]	.	.	.	.	Q6Q311	150	2.00E-44	40S ribosomal protein S25	YGR027c	75.5	1.00E-16	COG4901	pfam03297	Ribosomal_S25	S25 ribosomal protein.	.	GO:1990904|ribonucleoprotein complex;GO:0005840|ribosome;	.	K02975	RP-S25e, RPS25; small subunit ribosomal protein S25e
gene10150	1325	1349	1508	1360.46931	1210	1228	1542	1.030526239	0.043381239	0.743695975	0.999939649	up	no	LOC111774230	protein_coding	chrNC_009150.3:27449755-27451816:-	ref|NP_001073248.1|	619	2.52E-74	histone H2A.x [Bos taurus] >XP_002929637.2 histone H2AX [Ailuropoda melanoleuca] >XP_003472826.1 histone H2AX [Cavia porcellus] >XP_003992480.1 histone H2AX [Felis catus] >XP_004016142.1 histone H2AX [Ovis aries] >XP_004412657.1 PREDICTED: histone H2AX [Odobenus rosmarus divergens] >XP_004427283.1 PREDICTED: histone H2AX [Ceratotherium simum simum] >XP_004667434.1 histone H2AX [Jaculus jaculus] >…	.	.	.	.	P16104	242	3.00E-74	Histone H2AX	YDR225w	181	2.00E-52	COG5262	pfam16211	Histone_H2A_C	C-terminus of histone H2A.	GO:0006974|cellular response to DNA damage stimulus;GO:0071480|cellular response to gamma radiation;GO:0090398|cellular senescence;GO:0021987|cerebral cortex development;GO:0000077|DNA damage checkpoint signaling;GO:0006302|double-strand break repair;GO:0000724|double-strand break repair via homologous recombination;GO:0051321|meiotic cell cycle;GO:0006334|nucleosome assembly;GO:0045739|positive …	GO:0005813|centrosome;GO:0000794|condensed nuclear chromosome;GO:0070062|extracellular exosome;GO:0001673|male germ cell nucleus;GO:0016607|nuclear speck;GO:0005654|nucleoplasm;GO:0000786|nucleosome;GO:0005634|nucleus;GO:0005657|replication fork;GO:0090734|site of DNA damage;GO:0035861|site of double-strand break;GO:0001741|XY body;	GO:0003684|damaged DNA binding;GO:0003677|DNA binding;GO:0019899|enzyme binding;GO:0042393|histone binding;GO:0046982|protein heterodimerization activity;GO:0030527|structural constituent of chromatin;	K11251	H2A; histone H2A
gene10154	322	243	211	231.1803609	277	216	129	1.248826873	0.320573487	0.155515605	0.999939649	up	no	ABCG4	protein_coding	chrNC_009150.3:27493517-27506835:+	ref|XP_002929633.1|	2963	0	ATP-binding cassette sub-family G member 4 isoform X1 [Ailuropoda melanoleuca] >XP_026361371.1 ATP-binding cassette sub-family G member 4 [Ursus arctos] >XP_034521830.1 ATP-binding cassette sub-family G member 4 isoform X1 [Ailuropoda melanoleuca] >XP_034521831.1 ATP-binding cassette sub-family G member 4 isoform X1 [Ailuropoda melanoleuca] >XP_034521832.1 ATP-binding cassette sub-family G member…	.	.	.	.	Q9H172	1129	0	ATP-binding cassette sub-family G member 4	ECU03g0390_1	174	1.00E-46	COG1131	pfam01061	ABC2_membrane	ABC-2 type transporter.	GO:0071403|cellular response to high density lipoprotein particle stimulus;GO:1990830|cellular response to leukemia inhibitory factor;GO:0033344|cholesterol efflux;GO:0042632|cholesterol homeostasis;GO:0045542|positive regulation of cholesterol biosynthetic process;GO:0010875|positive regulation of cholesterol efflux;GO:0006355|regulation of DNA-templated transcription;GO:0055085|transmembrane tr…	GO:0031410|cytoplasmic vesicle;GO:0010008|endosome membrane;GO:0016020|membrane;GO:0005886|plasma membrane;	GO:0034041|ABC-type sterol transporter activity;GO:0005524|ATP binding;GO:0016887|ATP hydrolysis activity;GO:0042626|ATPase-coupled transmembrane transporter activity;GO:0042802|identical protein binding;GO:0046982|protein heterodimerization activity;GO:0042803|protein homodimerization activity;	K05680	ABCG4; ATP-binding cassette, subfamily G (WHITE), member 4
gene10157	55	60	53	50.06190616	43	45	45	1.249176897	0.320977793	0.267610538	0.999939649	up	no	CCDC153	protein_coding	chrNC_009150.3:27527862-27531651:-	ref|XP_004016617.4|	642	5.60E-82	coiled-coil domain-containing protein 153 isoform X11 [Ovis aries] >KAG5199521.1 hypothetical protein JEQ12_006000 [Ovis aries]	.	.	.	.	Q494R4	223	9.00E-71	Coiled-coil domain-containing protein 153	.	.	.	.	pfam15619	Lebercilin	Ciliary protein causing Leber congenital amaurosis disease. Lebercilin is a family of eukaryotic ciliary proteins. Mutations in the gene, LCA5, are implicated in the disease Leber congenital amaurosis. In photoreceptors, lebercilin is uniquely localized at the cilium that bridges the inner and outer segments. Lebercilin functions as an integral element of selective protein transport through photo…	.	.	GO:0042802|identical protein binding;	.	.
gene10164	59861	54722	51225	54802.06189	57859	56190	50063	1.001651817	0.002381102	0.978458611	0.999939649	up	no	THY1	protein_coding	chrNC_009150.3:27702027-27706897:-	ref|XP_010951702.1|	689	2.09E-85	thy-1 membrane glycoprotein [Camelus bactrianus] >XP_031299354.1 thy-1 membrane glycoprotein [Camelus dromedarius] >XP_032328479.1 thy-1 membrane glycoprotein [Camelus ferus] >XP_032328481.1 thy-1 membrane glycoprotein [Camelus ferus] >XP_045371515.1 thy-1 membrane glycoprotein [Camelus bactrianus] >EPY88022.1 thy-1 membrane glycoprotein [Camelus ferus]	.	.	.	.	O62643	236	8.00E-73	Thy-1 membrane glycoprotein	.	.	.	.	pfam00047	ig	Immunoglobulin domain. Members of the immunoglobulin superfamily are found in hundreds of proteins of different functions. Examples include antibodies, the giant muscle kinase titin and receptor tyrosine kinases. Immunoglobulin-like domains may be involved in protein-protein and protein-ligand interactions.	GO:0001525|angiogenesis;GO:0098609|cell-cell adhesion;GO:0007010|cytoskeleton organization;GO:0048041|focal adhesion assembly;GO:0050771|negative regulation of axonogenesis;GO:0030336|negative regulation of cell migration;GO:0006469|negative regulation of protein kinase activity;GO:0050860|negative regulation of T cell receptor signaling pathway;GO:0043547|positive regulation of GTPase activity;G…	GO:0009897|external side of plasma membrane;GO:0030426|growth cone;GO:0005886|plasma membrane;	GO:0034235|GPI anchor binding;GO:0005096|GTPase activator activity;GO:0005178|integrin binding;	.	.
gene10173	6891	7322	7563	7153.945017	7195	7792	6362	1.011210981	0.016084035	0.836176109	0.999939649	up	no	ARHGEF12	protein_coding	chrNC_009150.3:28569423-28709961:+	ref|NP_001116505.1|	7174	0	rho guanine nucleotide exchange factor 12 [Bos taurus] >BAD89994.2 guanine nucleotide exchange factor [Bos taurus]	.	.	.	.	Q9NZN5	2751	0	Rho guanine nucleotide exchange factor 12	YLR371w	79	2.00E-13	COG5422	pfam09128	RGS-like	Regulator of G protein signalling-like domain. Members of this family adopt a structure consisting of twelve helices that fold into a compact domain that contains the overall structural scaffold observed in other RGS proteins and three additional helical elements that pack closely to it. Helices 1-9 comprise the RGS (pfam00615) fold, in which helices 4-7 form a classic antiparallel bundle adjacen…	GO:0007186|G protein-coupled receptor signaling pathway;GO:0051056|regulation of small GTPase mediated signal transduction;GO:0007266|Rho protein signal transduction;	GO:0005737|cytoplasm;GO:0005829|cytosol;GO:0070062|extracellular exosome;GO:0016020|membrane;	GO:0001664|G protein-coupled receptor binding;GO:0005096|GTPase activator activity;GO:0005085|guanyl-nucleotide exchange factor activity;	K07532	ARHGEF12, LARG; Rho guanine nucleotide exchange factor 12
gene10175	0	1	0	0.169556819	0	0	0	1.92565125	0.945346444	0.816789899	0.999939649	up	no	GRIK4	protein_coding	chrNC_009150.3:28726547-29139359:+	ref|NP_001029331.1|	4895	0	glutamate receptor ionotropic, kainate 4 precursor [Pan troglodytes] >XP_016775333.1 glutamate receptor ionotropic, kainate 4 isoform X1 [Pan troglodytes] >Q5IS46.1 RecName: Full=Glutamate receptor ionotropic, kainate 4; Short=GluK4; Flags: Precursor [Pan troglodytes] >AAV74320.1 glutamate receptor ionotropic kainate 4 [Pan troglodytes] >PNI65818.1 GRIK4 isoform 1 [Pan troglodytes] >PNI65819.1 GR…	.	.	.	.	Q5IS46	1890	0	Glutamate receptor ionotropic, kainate 4	glnH	55.1	3.00E-07	COG0834	pfam00060	Lig_chan	Ligand-gated ion channel. This family includes the four transmembrane regions of the ionotropic glutamate receptors and NMDA receptors.	GO:0050804|modulation of chemical synaptic transmission;GO:0035249|synaptic transmission, glutamatergic;	GO:0070161|anchoring junction;GO:0032983|kainate selective glutamate receptor complex;GO:0005886|plasma membrane;GO:0045211|postsynaptic membrane;GO:0042734|presynaptic membrane;	GO:0008066|glutamate receptor activity;GO:0015277|kainate selective glutamate receptor activity;GO:0015276|ligand-gated ion channel activity;GO:0038023|signaling receptor activity;GO:1904315|transmitter-gated ion channel activity involved in regulation of postsynaptic membrane potential;	K05204	GRIK4; glutamate receptor, ionotropic kainate 4
gene10177	0	0	1	0.16006477	0	0	0	1.92565125	0.945346444	0.816789899	0.999939649	up	no	LOC111774231	lncRNA	chrNC_009150.3:29117345-29127278:-	.	.	.	.	.	.	.	.	.	.	.	.	.	.	.	.	pfam03527	RHS	RHS protein.	.	.	.	.	.
gene10178	235	174	212	194.2913446	205	202	146	1.115071166	0.157135788	0.373687492	0.999939649	up	no	TBCEL	protein_coding	chrNC_009150.3:29187064-29261282:+	ref|XP_006242921.1|	2171	0	tubulin-specific chaperone cofactor E-like protein isoform X3 [Rattus norvegicus] >EDL95255.1 leucine rich repeat containing 35 [Rattus norvegicus]	.	.	.	.	Q5QJ74	837	0	Tubulin-specific chaperone cofactor E-like protein	.	.	.	.	pfam14580	LRR_9	Leucine-rich repeat.	GO:0000226|microtubule cytoskeleton organization;GO:0007023|post-chaperonin tubulin folding pathway;GO:0007021|tubulin complex assembly;	GO:0005737|cytoplasm;GO:0005856|cytoskeleton;	GO:0043014|alpha-tubulin binding;	K22449	TBCEL; tubulin-specific chaperone cofactor E-like protein
gene10179	2	5	4	3.022038938	1	2	4	1.53150337	0.614948541	0.598538623	0.999939649	up	no	TECTA	protein_coding	chrNC_009150.3:29271603-29339882:+	gb|KAF6278615.1|	11096	0	tectorin alpha [Rhinolophus ferrumequinum]	.	.	.	.	O75443	4237	0	Alpha-tectorin	.	.	.	.	pfam00094	VWD	von Willebrand factor type D domain. Luciferin monooxygenase from Vargula hilgendorfii contains a vwd domain. Its function is unrelated but the similarity is very strong by several methods.	GO:0007160|cell-matrix adhesion;GO:0007605|sensory perception of sound;	GO:0062023|collagen-containing extracellular matrix;GO:0070062|extracellular exosome;GO:0031012|extracellular matrix;GO:0005576|extracellular region;GO:0005886|plasma membrane;	GO:0005201|extracellular matrix structural constituent;	K18273	TECTA; alpha-tectorin
gene10180	2384	3369	4517	3351.51604	2549	3357	3953	1.017622249	0.025202118	0.93953053	0.999939649	up	no	SC5D	protein_coding	chrNC_009150.3:29422325-29440048:+	ref|NP_001296267.1|	1586	0	lathosterol oxidase [Equus caballus] >XP_044607691.1 LOW QUALITY PROTEIN: lathosterol oxidase [Equus asinus] >XP_046541804.1 lathosterol oxidase [Equus quagga]	.	.	.	.	O75845	538	0	Lathosterol oxidase	SPAC1687.16c	257	2.00E-77	COG3000	pfam04116	FA_hydroxylase	Fatty acid hydroxylase superfamily. This superfamily includes fatty acid and carotene hydroxylases and sterol desaturases. Beta-carotene hydroxylase is involved in zeaxanthin synthesis by hydroxylating beta-carotene, but the enzyme may be involved in other pathways. This family includes C-5 sterol desaturase and C-4 sterol methyl oxidase. Members of this family are involved in cholesterol biosynt…	GO:0033489|cholesterol biosynthetic process via desmosterol;GO:0033490|cholesterol biosynthetic process via lathosterol;GO:0006629|lipid metabolic process;GO:0016126|sterol biosynthetic process;	GO:0005789|endoplasmic reticulum membrane;GO:0016020|membrane;	GO:0000248|C-5 sterol desaturase activity;GO:0050046|delta7-sterol 5(6)-desaturase activity;GO:0005506|iron ion binding;GO:0016491|oxidoreductase activity;	K00227	SC5DL, ERG3; Delta7-sterol 5-desaturase [EC:1.14.19.20]
gene10181	1	5	5	2.994421202	1	3	3	1.544344539	0.62699465	0.598455378	0.999939649	up	no	SORL1	protein_coding	chrNC_009150.3:29567206-29725822:+	gb|KAF6467908.1|	10857	0	sortilin related receptor 1 [Rousettus aegyptiacus]	.	.	.	.	Q92673	4162	0	Sortilin-related receptor	.	.	.	.	pfam15902	Sortilin-Vps10	Sortilin, neurotensin receptor 3,. Sortilin, also known in mammals as neurotensin receptor-3, is the archetypical member of a Vps10-domain (Vps10-D) that binds neurotrophic factors and neuropeptides. This domain constitutes the entire luminal part of Sortilin and is activated in the trans-Golgi network by enzymatic propeptide cleavage. The structure of the domain has been determined as a ten-blad…	GO:1990845|adaptive thermogenesis;GO:0016477|cell migration;GO:0008283|cell population proliferation;GO:0002024|diet induced thermogenesis;GO:0038020|insulin receptor recycling;GO:1902430|negative regulation of amyloid-beta formation;GO:1902960|negative regulation of aspartic-type endopeptidase activity involved in amyloid precursor protein catabolic process;GO:0030514|negative regulation of BMP …	GO:0009986|cell surface;GO:0005769|early endosome;GO:0031901|early endosome membrane;GO:0005783|endoplasmic reticulum;GO:0005789|endoplasmic reticulum membrane;GO:0005768|endosome;GO:0010008|endosome membrane;GO:0070062|extracellular exosome;GO:0005615|extracellular space;GO:0005794|Golgi apparatus;GO:0031985|Golgi cisterna;GO:0000139|Golgi membrane;GO:0016020|membrane;GO:0005771|multivesicular b…	GO:0001540|amyloid-beta binding;GO:0030169|low-density lipoprotein particle binding;GO:0005041|low-density lipoprotein particle receptor activity;GO:0042923|neuropeptide binding;GO:0031267|small GTPase binding;GO:0004888|transmembrane signaling receptor activity;	.	.
gene10187	0	1	0	0.169556819	0	0	0	1.92565125	0.945346444	0.816789899	0.999939649	up	no	MIR100	miRNA	chrNC_009150.3:30193428-30193482:-	.	.	.	.	.	.	.	.	.	.	.	.	.	.	.	.	pfam04281	Tom22	Mitochondrial import receptor subunit Tom22. The mitochondrial protein translocase family, which is responsible for movement of nuclear encoded pre-proteins into mitochondria, is very complex with at least 19 components. These proteins include several chaperone proteins, four proteins of the outer membrane translocase (Tom) import receptor, five proteins of the Tom channel complex, five proteins …	.	.	.	.	.
gene10189	169	159	195	170.0439591	175	163	163	1.030472715	0.043306305	0.799562169	0.999939649	up	no	UBASH3B	protein_coding	chrNC_009150.3:30579975-30715003:+	ref|NP_001350294.1|	3200	0	ubiquitin-associated and SH3 domain-containing protein B isoform 2 [Homo sapiens]	.	.	.	.	Q8TF42	1165	0	Ubiquitin-associated and SH3 domain-containing protein B	alr2972	58.9	2.00E-08	COG0406	pfam00300	His_Phos_1	Histidine phosphatase superfamily (branch 1). The histidine phosphatase superfamily is so named because catalysis centers on a conserved His residue that is transiently phosphorylated during the catalytic cycle. Other conserved residues contribute to a 'phosphate pocket' and interact with the phospho group of substrate before, during and after its transfer to the His residue. Structure and sequen…	GO:0038063|collagen-activated tyrosine kinase receptor signaling pathway;GO:0045779|negative regulation of bone resorption;GO:0045671|negative regulation of osteoclast differentiation;GO:0090331|negative regulation of platelet aggregation;GO:0006469|negative regulation of protein kinase activity;GO:0009968|negative regulation of signal transduction;GO:0035335|peptidyl-tyrosine dephosphorylation;G…	GO:0005737|cytoplasm;GO:0005634|nucleus;	GO:0042802|identical protein binding;GO:0051219|phosphoprotein binding;GO:0004725|protein tyrosine phosphatase activity;GO:0031625|ubiquitin protein ligase binding;	K18993	UBASH3, STS; ubiquitin-associated and SH3 domain-containing protein [EC:3.1.3.48]
gene1019	12	12	15	11.11502758	16	4	8	1.374061234	0.458446298	0.477671922	0.999939649	up	no	LOC100066811	protein_coding	chrNC_009144.3:90041661-90050003:-	gb|EHH63285.1|	254	1.42E-23	hypothetical protein EGM_16220, partial [Macaca fascicularis]	.	.	.	.	Q4R7D3	59.3	1.00E-07	Stabilizer of axonemal microtubules 1	.	.	.	.	pfam15455	Pro-rich_19	Proline-rich 19. This family includes proline-rich protein 19.	GO:0030030|cell projection organization;GO:0070417|cellular response to cold;GO:0009631|cold acclimation;GO:0045724|positive regulation of cilium assembly;GO:0050821|protein stabilization;	GO:0005879|axonemal microtubule;GO:0005814|centriole;GO:0036064|ciliary basal body;GO:0031514|motile cilium;GO:0036126|sperm flagellum;	GO:0008017|microtubule binding;	.	.
gene10190	0	3	5	1.630766137	1	1	0	3.997976675	1.999270055	0.27222864	0.999939649	up	no	LOC111774235	lncRNA	chrNC_009150.3:30585008-30589786:-	.	.	.	.	.	.	.	.	.	.	.	.	.	.	.	.	pfam16261	DUF4915	Domain of unknown function (DUF4915). This family consists of uncharacterized proteins around 370 residues in length and is mainly found in various species, such as Shewanella, Rheinheimera, Saccharophagus, Leptolyngbya and so on. It contains serveral TPR repeat-containing proteins. The function of this family is unknown.	.	.	.	.	.
gene10198	824	781	812	796.2830863	864	840	681	1.005400075	0.007769702	0.940176436	0.999939649	up	no	CLMP	protein_coding	chrNC_009150.3:30905741-30911671:-	gb|KAF5921439.1|	781	1.61E-90	hypothetical protein HPG69_019490, partial [Diceros bicornis minor]	.	.	.	.	Q9H6B4	293	6.00E-87	CXADR-like membrane protein	.	.	.	.	pfam07679	I-set	Immunoglobulin I-set domain.	GO:0048565|digestive tract development;	GO:0005923|bicellular tight junction;GO:0009986|cell surface;GO:0005881|cytoplasmic microtubule;GO:0005886|plasma membrane;	.	K06789	ASAM, CLMP; adipocyte-specific adhesion molecule
gene10206	110	87	120	96.94863571	94	92	82	1.168973655	0.225242417	0.302949321	0.999939649	up	no	LOC102147876	lncRNA	chrNC_009150.3:31178960-31251907:+	.	.	.	.	.	.	.	.	.	.	.	.	.	.	.	.	pfam15539	CAF1-p150_C2	CAF1 complex subunit p150, region binding to CAF1-p60 at C-term. CAF1-p150_C2 is part of the binding region of the CAF1 complex p150 subunit to the p60 subunit. The CAF1 complex is essential in human cells for the de novo deposition of histones H3 and H4 at the DNA replication fork.	.	.	.	.	.
gene10207	1247	1191	1082	1117.978931	1084	1114	1010	1.087019283	0.120377532	0.240122178	0.999939649	up	no	CLMP	protein_coding	chrNC_009150.3:31184123-31271730:-	ref|XP_046294582.1|	1368	0	CXADR-like membrane protein [Marmota monax] >VTJ58858.1 Hypothetical predicted protein [Marmota monax]	.	.	.	.	Q9H6B4	524	0	CXADR-like membrane protein	.	.	.	.	pfam07686	V-set	Immunoglobulin V-set domain. This domain is found in antibodies as well as neural protein P0 and CTL4 amongst others.	GO:0048565|digestive tract development;	GO:0005923|bicellular tight junction;GO:0009986|cell surface;GO:0005881|cytoplasmic microtubule;GO:0005886|plasma membrane;	.	K06789	ASAM, CLMP; adipocyte-specific adhesion molecule
gene1021	22	20	15	18.17080347	17	25	11	1.076959282	0.106963705	0.827429735	0.999939649	up	no	LOC111775055	lncRNA	chrNC_009144.3:90168027-90187381:-	.	.	.	.	.	.	.	.	.	.	.	.	.	.	.	.	pfam13782	SpoVAB	Stage V sporulation protein AB. This family of proteins is required for sporulation.	.	.	.	.	.
gene1022	11	8	9	8.662986107	3	11	10	1.148609783	0.199888755	0.779084555	0.999939649	up	no	LOC102150610	protein_coding	chrNC_009144.3:90187442-90232425:+	.	.	.	.	.	.	.	.	.	.	.	.	.	.	.	.	pfam07816	DUF1645	Protein of unknown function (DUF1645). These sequences are derived from a number of hypothetical plant proteins. The region in question is approximately 270 amino acids long. Some members of this family are annotated as yeast pheromone receptor proteins AR781 but no literature was found to support this.	.	.	.	.	.
gene1024	44	39	46	42.45907633	42	38	46	1.008061221	0.011583259	0.9706938	0.999939649	up	no	LOC102150637	lncRNA	chrNC_009144.3:90230796-90240113:-	.	.	.	.	.	.	.	.	.	.	.	.	.	.	.	.	pfam15351	JCAD	Junctional protein associated with coronary artery disease. JCAD is a component of VE-cadherin-based cell-cell junctions in endothelial cells. The cell-cell or adherens junction is an adhesion complex that plays a crucial role in the organisation and function of epithelial and endothelial cellular sheets. These junctions join the actin cytoskeleton to the plasma membrane to form adhesive contacts…	.	.	.	.	.
gene1025	8	7	9	7.19693111	2	7	10	1.231082394	0.299927322	0.702868979	0.999939649	up	no	MEX3B	protein_coding	chrNC_009144.3:90240175-90244362:+	gb|TEA41590.1|	2010	0	hypothetical protein DBR06_SOUSAS6110066, partial [Sousa chinensis]	.	.	.	.	Q6ZN04	719	0	RNA-binding protein MEX3B	.	.	.	.	pfam13920	zf-C3HC4_3	Zinc finger, C3HC4 type (RING finger).	GO:0046777|protein autophosphorylation;GO:0006468|protein phosphorylation;	GO:0005829|cytosol;GO:0005654|nucleoplasm;GO:0000932|P-body;	GO:0005509|calcium ion binding;GO:0003723|RNA binding;	K15686	MEX3, RKHD; RNA-binding protein MEX3 [EC:2.3.2.27]
gene1029	2	0	0	0.654071831	1	1	0	1.01906208	0.027241941	0.991738433	0.999939649	up	no	IL16	protein_coding	chrNC_009144.3:90817475-90921383:-	ref|NP_998916.2|	4731	0	pro-interleukin-16 [Sus scrofa]	.	.	.	.	Q14005	1706	0	Pro-interleukin-16	.	.	.	.	pfam00595	PDZ	PDZ domain (Also known as DHR or GLGF). PDZ domains are found in diverse signaling proteins.	GO:0019221|cytokine-mediated signaling pathway;GO:0006955|immune response;GO:0050930|induction of positive chemotaxis;GO:0030595|leukocyte chemotaxis;GO:0050729|positive regulation of inflammatory response;GO:0032730|positive regulation of interleukin-1 alpha production;GO:0032735|positive regulation of interleukin-12 production;GO:0032755|positive regulation of interleukin-6 production;GO:190256…	GO:0005829|cytosol;GO:0005576|extracellular region;GO:0005615|extracellular space;GO:0090543|Flemming body;GO:0005925|focal adhesion;GO:0016607|nuclear speck;GO:0005886|plasma membrane;	GO:0042609|CD4 receptor binding;GO:0005125|cytokine activity;	K22628	IL16; interleukin 16
gene1032	1629	1666	1527	1574.526235	1479	1639	1529	1.026577853	0.037843042	0.700723805	0.999939649	up	no	TLNRD1	protein_coding	chrNC_009144.3:91052973-91055055:-	ref|XP_005320266.1|	1720	0	talin rod domain-containing protein 1 [Ictidomys tridecemlineatus] >XP_015348661.1 talin rod domain-containing protein 1 [Marmota marmota marmota] >XP_027776094.1 talin rod domain-containing protein 1 [Marmota flaviventris] >KAG3262465.1 talin rod domain containing 1 [Ictidomys tridecemlineatus]	.	.	.	.	Q9H1K6	661	0	Talin rod domain-containing protein 1	.	.	.	.	pfam07217	Het-C	Heterokaryon incompatibility protein Het-C. In filamentous fungi, het loci (for heterokaryon incompatibility) are believed to regulate self/nonself-recognition during vegetative growth. As filamentous fungi grow, hyphal fusion occurs within an individual colony to form a network. Hyphal fusion can occur also between different individuals to form a heterokaryon, in which genetically distinct nucle…	.	GO:0001725|stress fiber;	GO:0003779|actin binding;GO:0042802|identical protein binding;	.	.
gene10321	2	0	0	0.332300001	0	0	0	3.601011407	1.84840217	0.643441272	0.999939649	up	no	LOC100072242	protein_coding	chrNC_009150.3:34152976-34156810:+	ref|NP_001378525.1|	1541	0	olfactory receptor family 8 subfamily A member 1 [Equus caballus]	.	.	.	.	Q8NGG7	543	0	Olfactory receptor 8A1	.	.	.	.	pfam13853	7tm_4	Olfactory receptor. The members of this family are transmembrane olfactory receptors.	GO:0007186|G protein-coupled receptor signaling pathway;GO:0007608|sensory perception of smell;	GO:0005886|plasma membrane;	GO:0004930|G protein-coupled receptor activity;GO:0005549|odorant binding;GO:0004984|olfactory receptor activity;	K04257	OLFR; olfactory receptor
gene10322	60	76	40	55.83069854	71	57	33	1.096693141	0.133159911	0.69153992	0.999939649	up	no	LOC106783366	lncRNA	chrNC_009150.3:34182243-34199849:-	gb|KAB1254732.1|	696	2.01E-77	Pannexin-3 [Camelus dromedarius]	.	.	.	.	Q96QZ0	266	3.00E-76	Pannexin-3	.	.	.	.	pfam08395	7tm_7	7tm Chemosensory receptor. This family includes a number of gustatory and odorant receptors mainly from insect species such as A. gambiae and D. melanogaster. They are classified as G-protein-coupled receptors (GPCRs), or seven-transmembrane receptors. They show high sequence divergence, consistent with an ancient origin for the family.	GO:0006812|cation transport;GO:0007267|cell-cell signaling;GO:0032732|positive regulation of interleukin-1 production;	GO:0005921|gap junction;GO:0005886|plasma membrane;	GO:0005198|structural molecule activity;GO:0022829|wide pore channel activity;	K20857	PANX2_3; pannexin 2/3
gene10324	864	822	863	836.5698546	860	929	709	1.012847509	0.018416983	0.857663985	0.999939649	up	no	TBRG1	protein_coding	chrNC_009150.3:34204103-34213416:+	gb|KAG8522272.1|	1625	0	Transforming growth factor beta regulator 1, partial [Galemys pyrenaicus]	.	.	.	.	Q3YBR2	591	0	Transforming growth factor beta regulator 1	.	.	.	.	pfam05964	FYRN	F/Y-rich N-terminus. This region is normally found in the trithorax/ALL1 family proteins. It is similar to SMART:SM00541.	GO:0007049|cell cycle;GO:0006260|DNA replication;GO:0008285|negative regulation of cell population proliferation;GO:1990173|protein localization to nucleoplasm;GO:0050821|protein stabilization;GO:0051726|regulation of cell cycle;	GO:0005654|nucleoplasm;GO:0005634|nucleus;	.	.	.
gene10326	18	29	32	26.04501188	22	31	25	1.00160213	0.002309535	0.99551198	0.999939649	up	no	SPA17	protein_coding	chrNC_009150.3:34253334-34264347:+	ref|NP_001069908.1|	662	1.02E-85	sperm surface protein Sp17 [Bos taurus] >AAI03422.1 Sperm autoantigenic protein 17 [Bos taurus]	.	.	.	.	P36425	234	6.00E-76	Sperm surface protein Sp17	.	.	.	.	pfam02197	RIIa	Regulatory subunit of type II PKA R-subunit.	GO:0007339|binding of sperm to zona pellucida;	GO:0016020|membrane;	GO:0008201|heparin binding;	.	.
gene10327	45	37	57	44.11567694	43	34	49	1.081378652	0.11287178	0.73048632	0.999939649	up	no	NRGN	protein_coding	chrNC_009150.3:34300383-34307710:+	gb|KAB1254785.1|	331	6.42E-34	Neurogranin [Camelus dromedarius]	.	.	.	.	P54877	56.2	2.00E-08	Neurogranin	.	.	.	.	pfam00612	IQ	IQ calmodulin-binding motif. Calmodulin-binding motif.	.	.	GO:0005516|calmodulin binding;	.	.
gene10330	7	8	12	6.813371105	5	3	6	1.88628062	0.91554432	0.242536491	0.999939649	up	no	LOC102150912	lncRNA	chrNC_009150.3:34322948-34349279:+	emb|VTJ83245.1|	467	2.94E-51	Hypothetical predicted protein [Marmota monax]	.	.	.	.	Q96AP7	174	2.00E-46	Endothelial cell-selective adhesion molecule	.	.	.	.	pfam07686	V-set	Immunoglobulin V-set domain. This domain is found in antibodies as well as neural protein P0 and CTL4 amongst others.	GO:0070830|bicellular tight junction assembly;GO:0098609|cell-cell adhesion;GO:0007156|homophilic cell adhesion via plasma membrane adhesion molecules;GO:0035633|maintenance of blood-brain barrier;GO:0008104|protein localization;GO:2000249|regulation of actin cytoskeleton reorganization;GO:0030833|regulation of actin filament polymerization;	GO:0005912|adherens junction;GO:0005923|bicellular tight junction;GO:0005911|cell-cell junction;GO:0005886|plasma membrane;GO:0032991|protein-containing complex;	GO:0098632|cell-cell adhesion mediator activity;	K06787	ESAM; endothelial cell adhesion molecule
gene10331	257	276	401	303.7966066	291	314	293	1.024741702	0.035260307	0.832100449	0.999939649	up	no	MSANTD2	protein_coding	chrNC_009150.3:34326966-34357267:-	emb|VCX40250.1|	2086	0	unnamed protein product [Gulo gulo]	.	.	.	.	.	.	.	.	.	.	.	.	pfam10165	Ric8	Guanine nucleotide exchange factor synembryn. Ric8 is involved in the EGL-30 neurotransmitter signalling pathway. It is a guanine nucleotide exchange factor that regulates neurotransmitter secretion.	.	.	.	.	.
gene10333	13	4	2	5.037841547	6	0	5	1.690267185	0.757251315	0.482381363	0.999939649	up	no	ROBO4	protein_coding	chrNC_009150.3:34415903-34429563:-	gb|KAI5142086.1|	3545	0	Roundabout 4 [Manis pentadactyla]	.	.	.	.	Q8WZ75	1330	0	Roundabout homolog 4	.	.	.	.	pfam07679	I-set	Immunoglobulin I-set domain.	GO:0001525|angiogenesis;GO:0007411|axon guidance;GO:0070593|dendrite self-avoidance;GO:0061028|establishment of endothelial barrier;GO:0007156|homophilic cell adhesion via plasma membrane adhesion molecules;GO:0030334|regulation of cell migration;	GO:0030424|axon;GO:0070062|extracellular exosome;GO:0005886|plasma membrane;	GO:0098632|cell-cell adhesion mediator activity;GO:0038023|signaling receptor activity;	K06784	ROBO4; roundabout, axon guidance receptor 4
gene10336	437	390	441	401.5972081	402	402	349	1.088640643	0.122527803	0.312813462	0.999939649	up	no	CCDC15	protein_coding	chrNC_009150.3:34460474-34536567:+	gb|KAF5921419.1|	2725	0	hypothetical protein HPG69_019470 [Diceros bicornis minor]	.	.	.	.	Q0P6D6	702	0	Coiled-coil domain-containing protein 15	.	.	.	.	pfam04547	Anoctamin	Calcium-activated chloride channel. The family carries eight putative transmembrane domains, and, although it has no similarity to other known channel proteins, it is clearly a calcium-activated ionic channel. It is expressed in various secretory epithelia, the retina and sensory neurons, and mediates receptor-activated chloride currents in diverse physiological processes.	.	GO:0005813|centrosome;	.	K16752	CCDC15; coiled-coil domain-containing protein 15
gene10337	5	6	10	5.693371357	2	3	8	1.558782115	0.640419283	0.470628499	0.999939649	up	no	LOC111774241	lncRNA	chrNC_009150.3:34493506-34500657:-	.	.	.	.	.	.	.	.	.	.	.	.	.	.	.	.	pfam15058	Speriolin_N	Speriolin N terminus. This family represents the N-terminus of the sperm centrosome protein speriolin.	.	.	.	.	.
gene10338	89	70	64	73.21732365	92	90	39	1.012297481	0.017633313	0.953162073	0.999939649	up	no	SLC37A2	protein_coding	chrNC_009150.3:34553216-34579998:+	ref|XP_014929564.1|	2284	0	glucose-6-phosphate exchanger SLC37A2 isoform X2 [Acinonyx jubatus] >XP_023095035.2 glucose-6-phosphate exchanger SLC37A2 isoform X2 [Felis catus] >XP_030187893.1 glucose-6-phosphate exchanger SLC37A2 isoform X1 [Lynx canadensis] >VFV36401.1 sugar phosphate exchanger 2-like [Lynx pardinus]	.	.	.	.	Q9WU81	862	0	Glucose-6-phosphate exchanger SLC37A2	PA5235	101	1.00E-21	COG2271	pfam07690	MFS_1	Major Facilitator Superfamily.	GO:0008643|carbohydrate transport;GO:0015760|glucose-6-phosphate transport;GO:0006072|glycerol-3-phosphate metabolic process;GO:0015794|glycerol-3-phosphate transmembrane transport;GO:0006127|glycerophosphate shuttle;GO:0035435|phosphate ion transmembrane transport;	.	GO:0061513|glucose 6-phosphate:inorganic phosphate antiporter activity;GO:0015169|glycerol-3-phosphate transmembrane transporter activity;	K13783	SLC37A1_2; MFS transporter, OPA family, solute carrier family 37 (glycerol-3-phosphate transporter), member 1/2
gene10339	58	71	63	59.40686533	51	65	50	1.147511907	0.198509124	0.464381772	0.999939649	up	no	TMEM218	protein_coding	chrNC_009150.3:34584039-34601627:-	gb|OWK17586.1|	444	5.51E-48	TMEM218 [Cervus elaphus hippelaphus]	.	.	.	.	A5PJF4	167	7.00E-46	Transmembrane protein 218	.	.	.	.	pfam06307	Herpes_IR6	Herpesvirus IR6 protein. This family consists of several Herpesvirus IR6 proteins. The equine herpesvirus 1 (EHV-1) IR6 protein forms typical rod-like structures in infected cells, influences virus growth at elevated temperatures, and determines the virulence of EHV-1 Rac strains.	.	GO:0005929|cilium;	.	.	.
gene10342	6	2	8	4.783543051	4	5	4	1.210854703	0.276025759	0.765170295	0.999939649	up	no	FEZ1	protein_coding	chrNC_009150.3:34988568-35029839:-	ref|XP_003992585.1|	1678	0	fasciculation and elongation protein zeta-1 [Felis catus] >XP_023095041.1 fasciculation and elongation protein zeta-1 [Felis catus] >XP_030189265.1 fasciculation and elongation protein zeta-1 [Lynx canadensis] >XP_030189266.1 fasciculation and elongation protein zeta-1 [Lynx canadensis] >XP_043435673.1 fasciculation and elongation protein zeta-1 [Prionailurus bengalensis] >XP_043435674.1 fascicul…	.	.	.	.	Q99689	649	0	Fasciculation and elongation protein zeta-1	.	.	.	.	pfam07763	FEZ	FEZ-like protein. This is a family of eukaryotic proteins thought to be involved in axonal outgrowth and fasciculation. The N-terminal regions of these sequences are less conserved than the C-terminal regions, and are highly acidic. The C. elegans homolog, UNC-76, may play structural and signalling roles in the control of axonal extension and adhesion (particularly in the presence of adjacent neu…	GO:0007411|axon guidance;GO:0007155|cell adhesion;GO:0071363|cellular response to growth factor stimulus;GO:0030010|establishment of cell polarity;GO:0051654|establishment of mitochondrion localization;GO:0021766|hippocampus development;GO:0070584|mitochondrion morphogenesis;GO:1902902|negative regulation of autophagosome assembly;GO:0007399|nervous system development;GO:0061881|positive regulati…	GO:0030424|axon;GO:0005813|centrosome;GO:0005737|cytoplasm;GO:0030425|dendrite;GO:0005794|Golgi apparatus;GO:0030426|growth cone;GO:0005874|microtubule;GO:0005739|mitochondrion;GO:0043025|neuronal cell body;GO:0005886|plasma membrane;	GO:0043015|gamma-tubulin binding;GO:0005080|protein kinase C binding;GO:0047485|protein N-terminus binding;	.	.
gene10344	4320	4082	4758	4337.678172	4347	4341	4262	1.002604711	0.003752919	0.964468479	0.999939649	up	no	EI24	protein_coding	chrNC_009150.3:35067925-35079367:+	gb|TEA38443.1|	1598	0	hypothetical protein DBR06_SOUSAS110330, partial [Sousa chinensis]	.	.	.	.	O14681	602	0	Etoposide-induced protein 2.4 homolog	.	.	.	.	pfam07264	EI24	Etoposide-induced protein 2.4 (EI24). This family contains a number of eukaryotic etoposide-induced 2.4 (EI24) proteins approximately 350 residues long as well as bacterial CysZ proteins (formerly known as DUF540). In cells treated with the cytotoxic drug etoposide, EI24 is induced by p53. It has been suggested to play an important role in negative cell growth control.	GO:0006915|apoptotic process;GO:0016236|macroautophagy;GO:0030308|negative regulation of cell growth;	GO:0005829|cytosol;GO:0005783|endoplasmic reticulum;GO:0005789|endoplasmic reticulum membrane;GO:0005794|Golgi apparatus;GO:0016020|membrane;GO:0031965|nuclear membrane;	GO:0061676|importin-alpha family protein binding;	K10134	EI24; etoposide-induced 2.4 mRNA
gene10345	7117	6738	7065	6883.34241	7283	7159	6122	1.008209698	0.011795736	0.874944877	0.999939649	up	no	STT3A	protein_coding	chrNC_009150.3:35084440-35110789:+	emb|VFV36394.1|	3971	0	cg1518-like [Lynx pardinus]	ref|XM_018329842.1|	67	2.26E-24	Xylona heveae TC161 glycosyltransferase family 66 protein partial mRNA	F1PJP5	1439	0	Dolichyl-diphosphooligosaccharide--protein glycosyltransferase subunit STT3A	SPBC1271.02	761	0	COG1287	pfam02516	STT3	Oligosaccharyl transferase STT3 subunit. This family consists of the oligosaccharyl transferase STT3 subunit and related proteins. The STT3 subunit is part of the oligosaccharyl transferase (OTase) complex of proteins and is required for its activity. In eukaryotes, OTase transfers a lipid-linked core-oligosaccharide to selected asparagine residues in the ER. In the archaea STT3 occurs alone, rat…	GO:0043687|post-translational protein modification;GO:0018279|protein N-linked glycosylation via asparagine;	GO:0035000|oligosaccharyltransferase III complex;	GO:0004579|dolichyl-diphosphooligosaccharide-protein glycotransferase activity;GO:0046872|metal ion binding;	K07151	STT3; dolichyl-diphosphooligosaccharide---protein glycosyltransferase [EC:2.4.99.18]
gene1035	2608	2575	2266	2457.92771	2646	2472	2227	1.005869932	0.008443764	0.931948039	0.999939649	up	no	ABHD17C	protein_coding	chrNC_009144.3:91247137-91297456:-	ref|XP_028358082.1|	1425	0	alpha/beta hydrolase domain-containing protein 17C [Phyllostomus discolor] >XP_036909385.1 alpha/beta hydrolase domain-containing protein 17C [Sturnira hondurensis] >XP_045680841.1 alpha/beta hydrolase domain-containing protein 17C [Phyllostomus hastatus] >KAF6076401.1 abhydrolase domain containing 17C, depalmitoylase [Phyllostomus discolor]	.	.	.	.	B5DFK7	552	0	Alpha/beta hydrolase domain-containing protein 17C	all8511	136	7.00E-35	COG1073	pfam00326	Peptidase_S9	Prolyl oligopeptidase family.	GO:1902817|negative regulation of protein localization to microtubule;GO:1905668|positive regulation of protein localization to endosome;GO:0002084|protein depalmitoylation;GO:0099175|regulation of postsynapse organization;	GO:0070161|anchoring junction;GO:0043197|dendritic spine;GO:0010008|endosome membrane;GO:0098978|glutamatergic synapse;GO:0005886|plasma membrane;GO:0014069|postsynaptic density;GO:0098839|postsynaptic density membrane;GO:0055038|recycling endosome membrane;	GO:0008474|palmitoyl-(protein) hydrolase activity;	K01076	ABHD17; abhydrolase domain-containing protein 17 [EC:3.1.2.22]
gene10350	0	0	2	0.32012954	0	0	0	3.48624913	1.801675669	0.655734877	0.999939649	up	no	LOC100630107	protein_coding	chrNC_009150.3:35260945-35306050:+	gb|KAF5921404.1|	317	4.18E-34	hypothetical protein HPG69_019455, partial [Diceros bicornis minor]	.	.	.	.	P83106	125	9.00E-34	Protein PIP-1	.	.	.	.	pfam01064	Activin_recp	Activin types I and II receptor domain. This Pfam entry consists of both TGF-beta receptor types. This is an alignment of the hydrophilic cysteine-rich ligand-binding domains, Both receptor types, (type I and II) posses a 9 amino acid cysteine box, with the the consensus CCX{4-5}CN. The type I receptors also possess 7 extracellular residues preceding the cysteine box.	.	GO:0005576|extracellular region;	.	.	.
gene10353	0	0	1	0.16006477	0	0	0	1.92565125	0.945346444	0.816789899	0.999939649	up	no	LOC100072360	pseudogene	chrNC_009150.3:35427171-35430235:+	gb|TKC41776.1|	1647	0	hypothetical protein EI555_000437, partial [Monodon monoceros]	.	.	.	.	Q8IWR0	596	0	Zinc finger CCCH domain-containing protein 7A	.	.	.	.	pfam12171	zf-C2H2_jaz	Zinc-finger double-stranded RNA-binding. This domain family is found in archaea and eukaryotes, and is approximately 30 amino acids in length. The mammalian members of this group occur multiple times along the protein, joined by flexible linkers, and are referred to as JAZ - dsRNA-binding ZF protein - zinc-fingers. The JAZ proteins are expressed in all tissues tested and localize in the nucleus, …	GO:0035196|miRNA processing;GO:0010608|post-transcriptional regulation of gene expression;	GO:0005634|nucleus;	GO:0046872|metal ion binding;GO:0035198|miRNA binding;GO:0003723|RNA binding;	.	.
gene1036	20	13	3	11.58999322	8	19	7	1.069284623	0.096645921	0.891126657	0.999939649	up	no	LOC111775070	lncRNA	chrNC_009144.3:91297612-91298966:+	.	.	.	.	.	.	.	.	.	.	.	.	.	.	.	.	pfam05518	Totivirus_coat	Totivirus coat protein.	.	.	.	.	.
gene10366	594	558	663	574.4259318	535	573	537	1.089494983	0.123659553	0.272575656	0.999939649	up	no	HYLS1	protein_coding	chrNC_009150.3:35915321-35928610:+	gb|KAF5921395.1|	1508	0	hypothetical protein HPG69_019446 [Diceros bicornis minor]	.	.	.	.	Q2KI52	550	0	Centriolar and ciliogenesis-associated protein HYLS1	.	.	.	.	pfam15311	HYLS1_C	Hydrolethalus syndrome protein 1 C-terminus.	GO:0060271|cilium assembly;	GO:0005814|centriole;GO:0005813|centrosome;GO:0005929|cilium;GO:0005829|cytosol;GO:0097730|non-motile cilium;GO:0005634|nucleus;GO:0005886|plasma membrane;	.	K16472	HYLS1; hydrolethalus syndrome protein 1
gene10367	452	506	532	491.888067	495	561	422	1.000293814	0.000423821	0.997246486	0.999939649	up	no	PUS3	protein_coding	chrNC_009150.3:35920189-35930769:-	gb|KAF5921392.1|	2450	0	hypothetical protein HPG69_019443 [Diceros bicornis minor]	.	.	.	.	Q3SX07	916	0	tRNA pseudouridine(38/39) synthase	YFL001w	272	3.00E-79	COG0101	pfam01416	PseudoU_synth_1	tRNA pseudouridine synthase. Involved in the formation of pseudouridine at the anticodon stem and loop of transfer-RNAs Pseudouridine is an isomer of uridine (5-(beta-D-ribofuranosyl) uracil, and id the most abundant modified nucleoside found in all cellular RNAs. The TruA-like proteins also exhibit a conserved sequence with a strictly conserved aspartic acid, likely involved in catalysis.	GO:1990481|mRNA pseudouridine synthesis;GO:0031119|tRNA pseudouridine synthesis;	GO:0005737|cytoplasm;GO:0005634|nucleus;	GO:0009982|pseudouridine synthase activity;GO:0003723|RNA binding;GO:0106029|tRNA pseudouridine synthase activity;	K01855	PUS3, DEG1; tRNA pseudouridine38/39 synthase [EC:5.4.99.45]
gene10370	913	763	571	703.1683722	848	682	467	1.125514795	0.170585021	0.358159589	0.999939649	up	no	CDON	protein_coding	chrNC_009150.3:35981369-36075052:-	gb|KAF5921391.1|	5308	0	hypothetical protein HPG69_019442 [Diceros bicornis minor]	.	.	.	.	Q4KMG0	1938	0	Cell adhesion molecule-related/down-regulated by oncogenes	.	.	.	.	pfam07679	I-set	Immunoglobulin I-set domain.	GO:0009952|anterior/posterior pattern specification;GO:0007155|cell adhesion;GO:0001708|cell fate specification;GO:0098609|cell-cell adhesion;GO:0021987|cerebral cortex development;GO:0010172|embryonic body morphogenesis;GO:0060059|embryonic retina morphogenesis in camera-type eye;GO:0002088|lens development in camera-type eye;GO:0007520|myoblast fusion;GO:0007399|nervous system development;GO:00…	GO:0005886|plasma membrane;	.	K20033	CDON, CDO; cell adhesion molecule-related/down-regulated by oncogenes
gene10371	14	12	4	7.871677902	10	1	6	1.745349014	0.803515558	0.336295492	0.999939649	up	no	LOC111774249	lncRNA	chrNC_009150.3:36117803-36133999:-	gb|KAF5921390.1|	325	6.94E-32	hypothetical protein HPG69_019441, partial [Diceros bicornis minor]	.	.	.	.	.	.	.	.	.	.	.	.	pfam02979	NHase_alpha	Nitrile hydratase, alpha chain.	.	.	.	.	.
gene10373	468	486	481	462.09253	433	451	459	1.055031865	0.077286573	0.5271205	0.999939649	up	no	RPUSD4	protein_coding	chrNC_009150.3:36192557-36202774:-	gb|KAG8522306.1|	1700	0	Mitochondrial RNA pseudouridine synthase Rpusd4 [Galemys pyrenaicus]	.	.	.	.	Q96CM3	602	0	Pseudouridylate synthase RPUSD4, mitochondrial	mlr0334	119	5.00E-28	COG0564	pfam00849	PseudoU_synth_2	RNA pseudouridylate synthase. Members of this family are involved in modifying bases in RNA molecules. They carry out the conversion of uracil bases to pseudouridine. This family includes RluD, a pseudouridylate synthase that converts specific uracils to pseudouridine in 23S rRNA. RluA from E. coli converts bases in both rRNA and tRNA.	GO:0000455|enzyme-directed rRNA pseudouridine synthesis;GO:0070902|mitochondrial tRNA pseudouridine synthesis;GO:0006397|mRNA processing;GO:1990481|mRNA pseudouridine synthesis;GO:0070131|positive regulation of mitochondrial translation;GO:0008380|RNA splicing;	GO:0005759|mitochondrial matrix;GO:0005739|mitochondrion;GO:0005654|nucleoplasm;GO:0035770|ribonucleoprotein granule;	GO:1990400|mitochondrial ribosomal large subunit rRNA binding;GO:0009982|pseudouridine synthase activity;GO:0003723|RNA binding;GO:0000049|tRNA binding;	K22538	RPUSD4; mitochondrial RNA pseudouridine synthase RPUSD4 [EC:5.4.99.-]
gene10378	1071	928	1011	991.8738212	1023	961	973	1.005163095	0.007429609	0.942959114	0.999939649	up	no	TIRAP	protein_coding	chrNC_009150.3:36262830-36274818:+	gb|KAF5921388.1|	904	5.28E-108	hypothetical protein HPG69_019439 [Diceros bicornis minor]	.	.	.	.	P58753	289	1.00E-86	Toll/interleukin-1 receptor domain-containing adapter protein	.	.	.	.	pfam13676	TIR_2	TIR domain. This is a family of bacterial Toll-like receptors.	GO:0070935|3'-UTR-mediated mRNA stabilization;GO:0007250|activation of NF-kappaB-inducing kinase activity;GO:0007166|cell surface receptor signaling pathway;GO:0071221|cellular response to bacterial lipopeptide;GO:0071223|cellular response to lipoteichoic acid;GO:0050830|defense response to Gram-positive bacterium;GO:0007249|I-kappaB kinase/NF-kappaB signaling;GO:0006954|inflammatory response;GO:…	GO:0005737|cytoplasm;GO:0005829|cytosol;GO:0030139|endocytic vesicle;GO:0005886|plasma membrane;GO:0032587|ruffle membrane;	GO:0042802|identical protein binding;GO:0005546|phosphatidylinositol-4,5-bisphosphate binding;GO:0005080|protein kinase C binding;GO:0030674|protein-macromolecule adaptor activity;GO:0035663|Toll-like receptor 2 binding;GO:0035662|Toll-like receptor 4 binding;	K05403	TIRAP; toll-interleukin 1 receptor (TIR) domain-containing adaptor protein
gene10379	5	3	1	2.14302889	2	2	0	2.286784152	1.193320197	0.411246212	0.999939649	up	no	LOC111774493	snRNA	chrNC_009150.3:36278500-36278603:-	gb|KAI4585406.1|	153	6.94E-12	hypothetical protein MJG53_005640 [Ovis ammon polii x Ovis aries]	gb|CP102658.1|	44	2.69E-13	Rhizoctonia solani strain AG1-IA_HG81 chromosome 16	.	.	.	.	.	.	.	.	pfam02601	Exonuc_VII_L	Exonuclease VII, large subunit. This family consist of exonuclease VII, large subunit EC:3.1.11.6 This enzyme catalyzes exonucleolytic cleavage in either 5'->3' or 3'->5' direction to yield 5'-phosphomononucleotides. This exonuclease VII enzyme is composed of one large subunit and 4 small ones.	.	.	.	.	.
gene10380	647	664	563	598.9384162	568	595	564	1.074346055	0.103458771	0.394300558	0.999939649	up	no	DCPS	protein_coding	chrNC_009150.3:36283188-36319143:+	ref|XP_002926496.1|	1500	0	m7GpppX diphosphatase isoform X1 [Ailuropoda melanoleuca] >EFB14279.1 hypothetical protein PANDA_016147, partial [Ailuropoda melanoleuca]	.	.	.	.	Q8MIZ3	579	0	m7GpppX diphosphatase	SPBP4H10.20	163	2.00E-45	COG5075	pfam11969	DcpS_C	Scavenger mRNA decapping enzyme C-term binding. This family consists of several scavenger mRNA decapping enzymes (DcpS) and is the C-terminal region. DcpS is a scavenger pyrophosphatase that hydrolyses the residual cap structure following 3' to 5' decay of an mRNA. The association of DcpS with 3' to 5' exonuclease exosome components suggests that these two activities are linked and there is a cou…	GO:0036245|cellular response to menadione;GO:0000290|deadenylation-dependent decapping of nuclear-transcribed mRNA;GO:0045292|mRNA cis splicing, via spliceosome;GO:0043069|negative regulation of programmed cell death;	GO:0005737|cytoplasm;GO:0005829|cytosol;GO:0005739|mitochondrion;GO:0005654|nucleoplasm;GO:0005634|nucleus;GO:0000932|P-body;	GO:0042802|identical protein binding;GO:0050072|m7G(5')pppN diphosphatase activity;GO:0000340|RNA 7-methylguanosine cap binding;	K12584	DCPS, DCS; m7GpppX diphosphatase [EC:3.6.1.59]
gene10382	1	1	0	0.494465602	0	1	0	1.861549238	0.896503776	0.756454656	0.999939649	up	no	KIRREL3	protein_coding	chrNC_009150.3:36364781-36895673:-	ref|XP_004750288.1|	3832	0	kin of IRRE-like protein 3 isoform X3 [Mustela putorius furo] >XP_032215190.1 kin of IRRE-like protein 3 isoform X3 [Mustela erminea] >XP_034521956.1 kin of IRRE-like protein 3 isoform X1 [Ailuropoda melanoleuca] >XP_034521957.1 kin of IRRE-like protein 3 isoform X1 [Ailuropoda melanoleuca] >XP_044114115.1 kin of IRRE-like protein 3 isoform X2 [Neogale vison] >XP_045654074.1 kin of IRRE-like prot…	.	.	.	.	Q8IZU9	1474	0	Kin of IRRE-like protein 3	.	.	.	.	pfam07679	I-set	Immunoglobulin I-set domain.	GO:0098609|cell-cell adhesion;GO:0072102|glomerulus morphogenesis;GO:0030097|hemopoiesis;GO:0021766|hippocampus development;GO:0007156|homophilic cell adhesion via plasma membrane adhesion molecules;GO:0002121|inter-male aggressive behavior;GO:0001764|neuron migration;GO:0048812|neuron projection morphogenesis;GO:0021740|principal sensory nucleus of trigeminal nerve development;GO:0007416|synapse…	GO:0030424|axon;GO:0005911|cell-cell junction;GO:0030425|dendrite;GO:0043198|dendritic shaft;GO:0005576|extracellular region;GO:0005886|plasma membrane;GO:0008021|synaptic vesicle;	GO:0050839|cell adhesion molecule binding;	.	.
gene10389	0	0	1	0.16006477	0	0	0	1.92565125	0.945346444	0.816789899	0.999939649	up	no	LOC111774257	lncRNA	chrNC_009150.3:38228735-38244731:-	.	.	.	.	.	.	.	.	.	.	.	.	.	.	.	.	pfam01292	Ni_hydr_CYTB	Prokaryotic cytochrome b561. This family includes cytochrome b561 and related proteins, in addition to the nickel-dependent hydrogenases b-type cytochrome subunit. Cytochrome b561 is a secretory vesicle-specific electron transport protein. It is an integral membrane protein, that binds two heme groups non-covalently. This is a prokaryotic family. Members of the 'eukaryotic cytochrome b561' family…	.	.	.	.	.
gene10390	6643	6914	7191	6818.260329	6998	7476	5899	1.010500589	0.015070163	0.849780699	0.999939649	up	no	ETS1	protein_coding	chrNC_009150.3:38276097-38401233:-	gb|KAH0517009.1|	2291	0	Protein C-ets-1 [Microtus ochrogaster]	.	.	.	.	P14921	879	0	Protein C-ets-1	.	.	.	.	pfam00178	Ets	Ets-domain.	GO:0030154|cell differentiation;GO:0048870|cell motility;GO:0006955|immune response;GO:0045786|negative regulation of cell cycle;GO:0008285|negative regulation of cell population proliferation;GO:0030578|PML body organization;GO:0045766|positive regulation of angiogenesis;GO:0043536|positive regulation of blood vessel endothelial cell migration;GO:0045893|positive regulation of DNA-templated tran…	GO:0000785|chromatin;GO:0005737|cytoplasm;GO:0005654|nucleoplasm;GO:0005634|nucleus;	GO:0003677|DNA binding;GO:0001228|DNA-binding transcription activator activity, RNA polymerase II-specific;GO:0003700|DNA-binding transcription factor activity;GO:0000981|DNA-binding transcription factor activity, RNA polymerase II-specific;GO:0042802|identical protein binding;GO:0030374|nuclear receptor coactivator activity;GO:0003676|nucleic acid binding;GO:0000978|RNA polymerase II cis-regulat…	K02678	ETS1, pnt; C-ets-1
gene10394	2	4	2	2.013011222	1	1	2	1.966240791	0.975440009	0.487527011	0.999939649	up	no	LOC106783356	lncRNA	chrNC_009150.3:38521040-38536494:-	gb|EDL83290.1|	170	1.33E-11	rCG22782, partial [Rattus norvegicus]	.	.	.	.	.	.	.	.	.	.	.	.	pfam15479	DUF4639	Domain of unknown function (DUF4639). This family of proteins is found in eukaryotes. Proteins in this family are typically between 161 and 601 amino acids in length.	.	.	.	.	.
gene10395	0	1	0	0.169556819	0	0	0	1.92565125	0.945346444	0.816789899	0.999939649	up	no	KCNJ1	protein_coding	chrNC_009150.3:38633802-38663290:-	gb|KAF5921377.1|	1916	0	hypothetical protein HPG69_019427 [Diceros bicornis minor]	.	.	.	.	P48048	731	0	ATP-sensitive inward rectifier potassium channel 1	.	.	.	.	pfam01007	IRK	Inward rectifier potassium channel.	GO:1990573|potassium ion import across plasma membrane;GO:0034765|regulation of ion transmembrane transport;	GO:0005886|plasma membrane;	GO:0005524|ATP binding;GO:0015272|ATP-activated inward rectifier potassium channel activity;GO:0005242|inward rectifier potassium channel activity;GO:0005546|phosphatidylinositol-4,5-bisphosphate binding;	K04995	KCNJ1, KIR1.1; potassium inwardly-rectifying channel subfamily J member 1
gene10403	173	164	182	163.8083329	149	154	163	1.098423125	0.135433904	0.436590414	0.999939649	up	no	PRDM10	protein_coding	chrNC_009150.3:39589912-39648581:-	gb|KAF6467224.1|	5111	0	PR/SET domain 10 [Rousettus aegyptiacus]	.	.	.	.	Q9NQV6	1949	0	PR domain zinc finger protein 10	.	.	.	.	pfam16638	Tristanin_u2	Unstructured region on methyltransferase between zinc-fingers. Tristanin_u2 is a region of natively unstructured sequence on tristanin like or PR domain zinc finger protein 10s found in higher eukaryotes. It lies between two C2H2-type zinc-fingers. The function is not known.	GO:0032259|methylation;GO:0045944|positive regulation of transcription by RNA polymerase II;GO:0010468|regulation of gene expression;	GO:0000785|chromatin;GO:0005634|nucleus;GO:0017053|transcription repressor complex;	GO:0003677|DNA binding;GO:0046872|metal ion binding;GO:0008168|methyltransferase activity;	.	.
gene10406	534	492	528	495.6306136	517	519	401	1.073270383	0.102013571	0.389553849	0.999939649	up	no	ZBTB44	protein_coding	chrNC_009150.3:39744861-39822989:-	ref|XP_015992444.1|	3081	0	zinc finger and BTB domain-containing protein 44 isoform X1 [Rousettus aegyptiacus] >KAF6468725.1 zinc finger and BTB domain containing 44 [Rousettus aegyptiacus]	.	.	.	.	Q8NCP5	1103	0	Zinc finger and BTB domain-containing protein 44	.	.	.	.	pfam00651	BTB	BTB/POZ domain. The BTB (for BR-C, ttk and bab) or POZ (for Pox virus and Zinc finger) domain is present near the N-terminus of a fraction of zinc finger (pfam00096) proteins and in proteins that contain the pfam01344 motif such as Kelch and a family of pox virus proteins. The BTB/POZ domain mediates homomeric dimerisation and in some instances heteromeric dimerisation. The structure of the dimer…	.	GO:0005634|nucleus;	GO:0003677|DNA binding;GO:0046872|metal ion binding;	K10515	ZBTB44, BTBD15; zinc finger and BTB domain-containing protein 44
gene10408	47	42	34	34.34726932	42	29	14	1.450223116	0.536274875	0.177166933	0.999939649	up	no	ADAMTS8	protein_coding	chrNC_009150.3:39885460-39905403:-	gb|KAF5921366.1|	4104	0	hypothetical protein HPG69_019416 [Diceros bicornis minor]	.	.	.	.	Q9UP79	1518	0	A disintegrin and metalloproteinase with thrombospondin motifs 8	.	.	.	.	pfam05986	ADAM_spacer1	ADAM-TS Spacer 1. This family represents the Spacer-1 region from the ADAM-TS family of metalloproteinases.	GO:0030198|extracellular matrix organization;GO:0008285|negative regulation of cell population proliferation;GO:0006508|proteolysis;	GO:0062023|collagen-containing extracellular matrix;GO:0031012|extracellular matrix;GO:0005576|extracellular region;	GO:0008201|heparin binding;GO:0005178|integrin binding;GO:0009673|low-affinity phosphate transmembrane transporter activity;GO:0004222|metalloendopeptidase activity;GO:0008237|metallopeptidase activity;GO:0008270|zinc ion binding;	K08623	ADAMTS8; a disintegrin and metalloproteinase with thrombospondin motifs 8 [EC:3.4.24.-]
gene10410	3	5	8	3.66543497	0	2	4	2.574605149	1.364351192	0.2377405	0.999939649	up	no	LOC106783372	lncRNA	chrNC_009150.3:39983211-39998856:+	.	.	.	.	.	.	.	.	.	.	.	.	.	.	.	.	pfam10093	DUF2331	Uncharacterized protein conserved in bacteria (DUF2331). Members of this family of hypothetical bacterial proteins have no known function.	.	.	.	.	.
gene10412	4	3	3	2.464275743	4	1	0	2.013431073	1.009656085	0.453749725	0.999939649	up	no	LOC111774260	lncRNA	chrNC_009150.3:40018517-40114169:+	gb|KAI4529961.1|	172	9.54E-11	hypothetical protein MG293_019817 [Ovis ammon polii] >KAI4553165.1 hypothetical protein MJT46_016459 [Ovis ammon polii x Ovis aries]	.	.	.	.	.	.	.	.	.	.	.	.	pfam05525	Branch_AA_trans	Branched-chain amino acid transport protein. This family consists of several bacterial branched-chain amino acid transport proteins which are responsible for the transport of leucine, isoleucine and valine via proton motive force.	.	.	.	.	.
gene10416	562	515	661	561.2824728	540	579	526	1.043214311	0.061035566	0.606022704	0.999939649	up	no	NTM	protein_coding	chrNC_009150.3:40744435-41656237:+	ref|NP_001338930.1|	1719	0	neurotrimin isoform 5 precursor [Homo sapiens] >XP_017378712.1 neurotrimin isoform X1 [Cebus imitator] >XP_032140714.1 neurotrimin isoform X1 [Sapajus apella] >XP_032140715.1 neurotrimin isoform X1 [Sapajus apella] >XP_035119896.1 neurotrimin isoform X1 [Callithrix jacchus] >XP_037591863.1 neurotrimin isoform X1 [Cebus imitator]	.	.	.	.	Q9P121	607	0	Neurotrimin	.	.	.	.	pfam13927	Ig_3	Immunoglobulin domain. This family contains immunoglobulin-like domains.	GO:0007155|cell adhesion;GO:0008038|neuron recognition;	GO:0005576|extracellular region;GO:0005886|plasma membrane;	.	K06774	HNT; neurotrimin
gene1042	4	0	1	1.528551682	1	0	3	1.191232094	0.252454528	0.888229235	0.999939649	up	no	LOC106782124	lncRNA	chrNC_009144.3:91676647-91702733:-	.	.	.	.	.	.	.	.	.	.	.	.	.	.	.	.	pfam06682	SARAF	SOCE-associated regulatory factor of calcium homoeostasis. SARAF is as family of eukaryotic proteins embedded in the ER. SARAF is SOCE-associated regulatory factor, where SOCE is store operated calcium entry. ie a mechanism governing calcium homoeostasis in the cell and the mitochondria. SOCE involves the enabling of Ca2+ release-activated Ca2+ (CRAC) channels. SARAF is a single pass ER membrane …	.	.	.	.	.
gene10420	353	306	432	359.0948481	338	339	391	1.003062165	0.004411019	0.977521526	0.999939649	up	no	IGSF9B	protein_coding	chrNC_009150.3:43097490-43157010:-	gb|KAF5921361.1|	5522	0	hypothetical protein HPG69_019410 [Diceros bicornis minor]	.	.	.	.	E9PZ19	1922	0	Protein turtle homolog B	.	.	.	.	pfam07679	I-set	Immunoglobulin I-set domain.	GO:0007156|homophilic cell adhesion via plasma membrane adhesion molecules;GO:0007399|nervous system development;GO:0097151|positive regulation of inhibitory postsynaptic potential;GO:0099560|synaptic membrane adhesion;	GO:0070161|anchoring junction;GO:0030425|dendrite;GO:0098982|GABA-ergic synapse;GO:0060077|inhibitory synapse;GO:0043005|neuron projection;GO:0043025|neuronal cell body;GO:0014069|postsynaptic density;GO:0045211|postsynaptic membrane;GO:0099629|postsynaptic specialization of symmetric synapse;	GO:0019900|kinase binding;	K22656	IGSF9B; immunoglobulin superfamily member 9B
gene10423	409	376	365	368.7404127	325	370	371	1.065250512	0.091192744	0.509931458	0.999939649	up	no	JAM3	protein_coding	chrNC_009150.3:43261488-43326636:+	gb|KAF6465577.1|	1147	2.83E-141	junctional adhesion molecule 3 [Rousettus aegyptiacus]	.	.	.	.	Q9BX67	437	1.00E-138	Junctional adhesion molecule C	.	.	.	.	pfam13927	Ig_3	Immunoglobulin domain. This family contains immunoglobulin-like domains.	GO:0002250|adaptive immune response;GO:0034333|adherens junction assembly;GO:0001525|angiogenesis;GO:0045176|apical protein localization;GO:0016477|cell migration;GO:0098609|cell-cell adhesion;GO:0007160|cell-matrix adhesion;GO:0030010|establishment of cell polarity;GO:0097530|granulocyte migration;GO:0097241|hematopoietic stem cell migration to bone marrow;GO:0034113|heterotypic cell-cell adhesi…	GO:0005923|bicellular tight junction;GO:0044291|cell-cell contact zone;GO:0005911|cell-cell junction;GO:0030057|desmosome;GO:0005615|extracellular space;GO:0031941|filamentous actin;GO:0005794|Golgi apparatus;GO:0005902|microvillus;GO:0033010|paranodal junction;GO:0005886|plasma membrane;GO:0098636|protein complex involved in cell adhesion;GO:0043220|Schmidt-Lanterman incisure;GO:0070160|tight ju…	GO:0098632|cell-cell adhesion mediator activity;GO:0005178|integrin binding;GO:0046982|protein heterodimerization activity;GO:0042803|protein homodimerization activity;	K06785	JAM3; junctional adhesion molecule 3
gene10426	352	263	342	306.1808844	353	287	251	1.063611515	0.088971301	0.574821687	0.999939649	up	no	ACAD8	protein_coding	chrNC_009150.3:43412036-43436475:+	gb|KAF5921352.1|	2133	0	hypothetical protein HPG69_019401 [Diceros bicornis minor]	.	.	.	.	Q9UKU7	771	0	Isobutyryl-CoA dehydrogenase, mitochondrial	.	.	.	.	pfam00441	Acyl-CoA_dh_1	Acyl-CoA dehydrogenase, C-terminal domain. C-terminal domain of Acyl-CoA dehydrogenase is an all-alpha, four helical up-and-down bundle.	GO:0006629|lipid metabolic process;GO:0006574|valine catabolic process;	GO:0005759|mitochondrial matrix;	GO:0003995|acyl-CoA dehydrogenase activity;GO:0050660|flavin adenine dinucleotide binding;	K11538	ACAD8; isobutyryl-CoA dehydrogenase [EC:1.3.99.-]
gene10427	1721	1649	1773	1648.18436	1694	1564	1522	1.063409141	0.088696773	0.31730432	0.999939649	up	no	THYN1	protein_coding	chrNC_009150.3:43414848-43420597:-	gb|KAF5921356.1|	1024	1.30E-138	hypothetical protein HPG69_019405 [Diceros bicornis minor]	.	.	.	.	Q9P016	392	5.00E-136	Thymocyte nuclear protein 1	RSc2403	135	4.00E-37	COG2947	pfam01878	EVE	EVE domain. This domain was formerly known as DUF55. Crystal structures have shown that this domain is part of the PUA superfamily. This domain has been named EVE and is thought to be RNA-binding.	.	GO:0005634|nucleus;	.	.	.
gene10429	7	2	3	2.83197967	3	0	2	2.351463321	1.233558829	0.339685409	0.999939649	up	no	LOC100072910	protein_coding	chrNC_009150.3:43576389-43698981:+	gb|KAF6465269.1|	2852	0	galactosidase beta 1 like 2 [Rousettus aegyptiacus]	.	.	.	.	Q8IW92	1043	0	Beta-galactosidase-1-like protein 2	XF0840	379	3.00E-114	COG1874	pfam01301	Glyco_hydro_35	Glycosyl hydrolases family 35.	GO:0005975|carbohydrate metabolic process;	GO:0005576|extracellular region;GO:0005773|vacuole;	GO:0004565|beta-galactosidase activity;	.	.
gene10445	0	0	1	0.16006477	0	0	0	1.92565125	0.945346444	0.816789899	0.999939649	up	no	LOC100064454	protein_coding	chrNC_009150.3:45471246-45496784:-	gb|KAF6305677.1|	2791	0	adhesion G protein-coupled receptor E2 [Rhinolophus ferrumequinum]	.	.	.	.	Q2Q421	1011	0	Adhesion G protein-coupled receptor E2	.	.	.	.	pfam00002	7tm_2	7 transmembrane receptor (Secretin family). This family is known as Family B, the secretin-receptor family or family 2 of the G-protein-coupled receptors (GCPRs).They have been described in many animal species, but not in plants, fungi or prokaryotes. Three distinct sub-families are recognized. Subfamily B1 contains classical hormone receptors, such as receptors for secretin and glucagon, that ar…	GO:0007189|adenylate cyclase-activating G protein-coupled receptor signaling pathway;GO:0007155|cell adhesion;GO:0016477|cell migration;GO:0007166|cell surface receptor signaling pathway;GO:0071621|granulocyte chemotaxis;GO:0006954|inflammatory response;	GO:0031256|leading edge membrane;GO:0032587|ruffle membrane;	GO:0005509|calcium ion binding;GO:0035374|chondroitin sulfate binding;GO:0004930|G protein-coupled receptor activity;	K08443	ADGRE2, EMR2, CD312; adhesion G protein-coupled receptor E2
gene10453	21	18	28	21.49394419	16	20	26	1.05825265	0.081684101	0.856149624	0.999939649	up	no	LOC111774266	lncRNA	chrNC_009150.3:45784734-45787147:-	.	.	.	.	.	.	.	.	.	.	.	.	.	.	.	.	pfam03154	Atrophin-1	Atrophin-1 family. Atrophin-1 is the protein product of the dentatorubral-pallidoluysian atrophy (DRPLA) gene. DRPLA OMIM:125370 is a progressive neurodegenerative disorder. It is caused by the expansion of a CAG repeat in the DRPLA gene on chromosome 12p. This results in an extended polyglutamine region in atrophin-1, that is thought to confer toxicity to the protein, possibly through altering i…	.	.	.	.	.
gene10457	154	158	187	164.0495782	174	167	149	1.007255796	0.010430107	0.951553821	0.999939649	up	no	LOC111774269	lncRNA	chrNC_009150.3:45827150-45830559:-	.	.	.	.	.	.	.	.	.	.	.	.	.	.	.	.	pfam10343	Q_salvage	Potential Queuosine, Q, salvage protein family. Q_salvage proteins occur in most Eukarya as well as in a few bacteria possible via horizontal gene-transfer. Queuosine (Q) is a chemical modification found at the wobble position of tRNAs that have GUN anticodons. Most bacteria synthesize queuosine de novo, whereas eukaryotes rely solely on salvaging this essential component from the environment or …	.	.	.	.	.
gene10459	45	50	44	42.99735133	44	49	28	1.145633482	0.196145563	0.540779569	0.999939649	up	no	PTGER1	protein_coding	chrNC_009150.3:45841969-45845382:+	gb|KAF3829357.1|	660	3.11E-77	hypothetical protein GH733_003621 [Mirounga leonina]	.	.	.	.	Q9BGL8	174	2.00E-46	Prostaglandin E2 receptor EP1 subtype	.	.	.	.	pfam09483	HpaP	Type III secretion protein (HpaP). This entry represents proteins encoded by genes which are always found in type III secretion operons, although their function in the processes of secretion and virulence is unclear. Hpa stands for Hrp-associated gene, where Hrp stands for hypersensitivity response and virulence. see also PMID:18584024	GO:0007191|adenylate cyclase-activating dopamine receptor signaling pathway;GO:0032496|response to lipopolysaccharide;	GO:0005886|plasma membrane;	GO:0031748|D1 dopamine receptor binding;GO:0004957|prostaglandin E receptor activity;	.	.
gene10463	0	1	0	0.169556819	0	0	0	1.92565125	0.945346444	0.816789899	0.999939649	up	no	LOC111774273	lncRNA	chrNC_009150.3:45899758-45906942:-	.	.	.	.	.	.	.	.	.	.	.	.	.	.	.	.	pfam15449	Retinal	Retinal protein. This family of proteins is found in the photoreceptor cells of the retina. Mutations of the gene encoding this protein have been associated with retinal disorders such as retinitis pigmentosa and late-onset progressive retinal atrophy. The function of this family of proteins is unknown, but it is likely to be important in the development and function of the retina.	.	.	.	.	.
gene10466	296	327	245	285.2538756	334	290	227	1.01585373	0.022692687	0.892959257	0.999939649	up	no	ADGRL1	protein_coding	chrNC_009150.3:45987073-46027887:+	ref|XP_045445255.1|	6749	0	adhesion G protein-coupled receptor L1 isoform X2 [Pipistrellus kuhlii] >KAF6297386.1 adhesion G protein-coupled receptor L1 [Pipistrellus kuhlii]	.	.	.	.	O97831	2580	0	Adhesion G protein-coupled receptor L1	.	.	.	.	pfam02354	Latrophilin	Latrophilin Cytoplasmic C-terminal region. This family consists of the cytoplasmic C-terminal region in latrophilin. Latrophilin is a synaptic Ca2+ independent alpha- latrotoxin (LTX) receptor and is a novel member of the secretin family of G-protein coupled receptors that are involved in secretion. Latrophilin mRNA is present only in neuronal tissue. Lactrophillin interacts with G-alpha O.	GO:0035584|calcium-mediated signaling using intracellular calcium source;GO:0007166|cell surface receptor signaling pathway;GO:0007157|heterophilic cell-cell adhesion via plasma membrane cell adhesion molecules;GO:0090129|positive regulation of synapse maturation;GO:0007165|signal transduction;	GO:0070161|anchoring junction;GO:0030424|axon;GO:0005615|extracellular space;GO:0030426|growth cone;GO:0043005|neuron projection;GO:0005886|plasma membrane;GO:0042734|presynaptic membrane;GO:0045202|synapse;	GO:0030246|carbohydrate binding;GO:0050839|cell adhesion molecule binding;GO:0004930|G protein-coupled receptor activity;GO:0016524|latrotoxin receptor activity;	K04592	ADGRL1, LPHN1; adhesion G protein-coupled receptor L1
gene10472	706	600	612	627.3722626	640	604	611	1.021686578	0.030952689	0.793815921	0.999939649	up	no	MISP3	protein_coding	chrNC_009150.3:46076423-46081220:-	ref|NP_001231798.1|	304	1.67E-36	uncharacterized protein MISP3 [Sus scrofa]	.	.	.	.	.	.	.	.	.	.	.	.	pfam15304	AKAP2_C	A-kinase anchor protein 2 C-terminus. This family includes the C-terminus of A-kinase anchor protein 2 (AKAP2). It includes the site where the regulatory subunits (RII) of protein kinase AII binds.	.	.	.	.	.
gene1048	294	361	272	302.1008334	294	336	262	1.033242413	0.04717877	0.763768998	0.999939649	up	no	HDGFL3	protein_coding	chrNC_009144.3:92387315-92454581:+	ref|NP_057157.1|	776	2.47E-96	hepatoma-derived growth factor-related protein 3 [Homo sapiens] >XP_001149122.2 hepatoma-derived growth factor-related protein 3 isoform X2 [Pan troglodytes] >XP_002749229.1 hepatoma-derived growth factor-related protein 3 [Callithrix jacchus] >XP_003268498.1 hepatoma-derived growth factor-related protein 3 isoform X2 [Nomascus leucogenys] >XP_003901365.1 hepatoma-derived growth factor-related pr…	.	.	.	.	Q9Y3E1	303	2.00E-96	Hepatoma-derived growth factor-related protein 3	.	.	.	.	pfam00855	PWWP	PWWP domain. The PWWP domain is named after a conserved Pro-Trp-Trp-Pro motif. The domain binds to Histone-4 methylated at lysine-20, H4K20me, suggesting that it is methyl-lysine recognition motif. Removal of two conserved aromatic residues in a hydrophobic cavity created by this domain within the full-length protein, Pdp1, abolishes the interaction o f the protein with H4K20me3. In fission yeast…	GO:0046785|microtubule polymerization;GO:0007026|negative regulation of microtubule depolymerization;GO:0031175|neuron projection development;GO:0006357|regulation of transcription by RNA polymerase II;	GO:0005829|cytosol;GO:0005576|extracellular region;GO:0005654|nucleoplasm;GO:0005634|nucleus;	GO:0003690|double-stranded DNA binding;GO:0008083|growth factor activity;GO:0008017|microtubule binding;GO:0003712|transcription coregulator activity;GO:0015631|tubulin binding;	.	.
gene10480	691	720	592	652.0530299	703	632	585	1.034766185	0.049304814	0.692479533	0.999939649	up	no	CC2D1A	protein_coding	chrNC_009150.3:46171854-46186674:-	gb|KAB1259212.1|	3584	0	Coiled-coil and C2 domain-containing protein 1A [Camelus dromedarius]	.	.	.	.	Q6P1N0	1351	0	Coiled-coil and C2 domain-containing protein 1A	.	.	.	.	pfam00168	C2	C2 domain.	GO:1905381|negative regulation of snRNA transcription by RNA polymerase II;GO:0043123|positive regulation of I-kappaB kinase/NF-kappaB signaling;GO:0006357|regulation of transcription by RNA polymerase II;	GO:0005829|cytosol;GO:0070062|extracellular exosome;GO:0001650|fibrillar center;GO:0016020|membrane;GO:0005815|microtubule organizing center;GO:0005634|nucleus;GO:0005886|plasma membrane;	GO:0045296|cadherin binding;GO:0000981|DNA-binding transcription factor activity, RNA polymerase II-specific;GO:0001227|DNA-binding transcription repressor activity, RNA polymerase II-specific;GO:0000978|RNA polymerase II cis-regulatory region sequence-specific DNA binding;	K18260	CC2D1; coiled-coil and C2 domain-containing protein 1
gene10482	6	4	2	3.943166038	5	6	1	1.012767362	0.018302817	0.985976894	0.999939649	up	no	NANOS3	protein_coding	chrNC_009150.3:46203305-46209850:-	gb|ELV14330.1|	548	1.39E-61	Nanos like protein 3 [Tupaia chinensis]	.	.	.	.	P60324	202	4.00E-57	Nanos homolog 3	.	.	.	.	pfam05741	zf-nanos	Nanos RNA binding domain. This family consists of several conserved novel zinc finger domains found in the eukaryotic proteins Nanos and Xcat-2. In Drosophila melanogaster, Nanos functions as a localized determinant of posterior pattern. Nanos RNA is localized to the posterior pole of the maturing egg cell and encodes a protein that emanates from this localized source. Nanos acts as a translation…	GO:0097190|apoptotic signaling pathway;GO:0007281|germ cell development;GO:2001234|negative regulation of apoptotic signaling pathway;GO:0017148|negative regulation of translation;GO:0048477|oogenesis;GO:1900153|positive regulation of nuclear-transcribed mRNA catabolic process, deadenylation-dependent decay;GO:0051726|regulation of cell cycle;GO:0006417|regulation of translation;GO:0007283|sperma…	GO:0005737|cytoplasm;GO:0010494|cytoplasmic stress granule;GO:0005634|nucleus;GO:0000932|P-body;GO:0048471|perinuclear region of cytoplasm;	GO:0003729|mRNA binding;GO:0003723|RNA binding;GO:0008270|zinc ion binding;	K18761	NANOS3, NOS3; protein nanos 3
gene10484	2	1	5	1.623952499	1	1	0	3.977027299	1.991690465	0.248716145	0.999939649	up	no	MIR27A	miRNA	chrNC_009150.3:46233206-46233282:+	.	.	.	.	.	.	.	.	.	.	.	.	.	.	.	.	pfam03940	MSSP	Male specific sperm protein. This family of drosophila proteins are typified by the repetitive motif C-G-P.	.	.	.	.	.
gene10485	12	11	9	9.272947873	8	10	6	1.328483826	0.409780664	0.529779331	0.999939649	up	no	MIR24-1	miRNA	chrNC_009150.3:46233355-46233422:+	.	.	.	.	.	.	.	.	.	.	.	.	.	.	.	.	pfam14647	FAM91_N	FAM91 N-terminus.	.	.	.	.	.
gene10486	44	23	57	38.2799144	33	36	38	1.136792313	0.184968704	0.617950706	0.999939649	up	no	MIR8992	miRNA	chrNC_009150.3:46235200-46235302:+	.	.	.	.	.	.	.	.	.	.	.	.	.	.	.	.	pfam07372	DUF1491	Protein of unknown function (DUF1491). This family consists of several bacterial proteins of around 115 residues in length. Members of this family seem to be found exclusively in the Class Alphaproteobacteria. The function of this family is unknown.	.	.	.	.	.
gene10488	1854	1633	1427	1558.030025	1620	1568	1285	1.091876772	0.126810044	0.279465615	0.999939649	up	no	LOC106783385	lncRNA	chrNC_009150.3:46253719-46259186:+	gb|KAF6272853.1|	181	8.11E-13	hypothetical protein mMyoMyo1_010860 [Myotis myotis]	.	.	.	.	.	.	.	.	.	.	.	.	pfam15279	SOBP	Sine oculis-binding protein. SOBP is associated with syndromic and nonsyndromic intellectual disability. It carries a zinc-finger of the zf-C2H2 type at the N-terminus, and a highly characteristic C-terminal PhPhPhPhPhPh motif. The deduced 873-amino acid protein contains an N-terminal nuclear localization signal (NLS), followed by 2 FCS-type zinc finger motifs, a proline-rich region (PR1), a puta…	.	.	.	.	.
gene1049	11	9	13	10.2490565	9	12	8	1.12777643	0.173481097	0.778874623	0.999939649	up	no	TM6SF1	protein_coding	chrNC_009144.3:92440224-92484225:-	gb|KAF5927327.1|	1833	0	hypothetical protein HPG69_017804 [Diceros bicornis minor]	.	.	.	.	Q9BZW5	679	0	Transmembrane 6 superfamily member 1	.	.	.	.	pfam10914	DUF2781	Protein of unknown function (DUF2781). This is a eukaryotic family of uncharacterized proteins. Some of the proteins in this family are annotated as membrane proteins.	.	GO:0005765|lysosomal membrane;	.	.	.
gene10493	463	817	500	588.1367741	523	709	526	1.009228921	0.013253455	0.94503698	0.999939649	up	no	CACNA1A	protein_coding	chrNC_009150.3:46396787-46593660:+	gb|PNJ13358.1|	9497	0	LOW QUALITY PROTEIN: CACNA1A isoform 19 [Pongo abelii]	.	.	.	.	O00555	3619	0	Voltage-dependent P/Q-type calcium channel subunit alpha-1A	.	.	.	.	pfam00520	Ion_trans	Ion transport protein. This family contains sodium, potassium and calcium ion channels. This family is 6 transmembrane helices in which the last two helices flank a loop which determines ion selectivity. In some sub-families (e.g. Na channels) the domain is repeated four times, whereas in others (e.g. K channels) the protein forms as a tetramer in the membrane.	GO:0098703|calcium ion import across plasma membrane;GO:0070588|calcium ion transmembrane transport;GO:0008219|cell death;GO:1904646|cellular response to amyloid-beta;GO:0007268|chemical synaptic transmission;GO:0050804|modulation of chemical synaptic transmission;GO:0007204|positive regulation of cytosolic calcium ion concentration;GO:0034765|regulation of ion transmembrane transport;GO:1904645|…	GO:0042995|cell projection;GO:0005737|cytoplasm;GO:0043025|neuronal cell body;GO:0005634|nucleus;GO:0005886|plasma membrane;GO:0045202|synapse;GO:0005891|voltage-gated calcium channel complex;	GO:0001540|amyloid-beta binding;GO:0008331|high voltage-gated calcium channel activity;GO:0046872|metal ion binding;GO:0019905|syntaxin binding;GO:0005245|voltage-gated calcium channel activity;	K04344	CACNA1A, CAV2.1; voltage-dependent calcium channel P/Q type alpha-1A
gene10495	3719	3775	3153	3505.716091	3724	3761	2989	1.011078773	0.015895401	0.879892539	0.999939649	up	no	IER2	protein_coding	chrNC_009150.3:46618119-46621973:-	ref|NP_004898.2|	569	1.06E-63	immediate early response gene 2 protein [Homo sapiens] >Q9BTL4.1 RecName: Full=Immediate early response gene 2 protein; AltName: Full=Protein ETR101 [Homo sapiens] >AAX36241.1 immediate early response 2 [synthetic construct] >SJX30362.1 unnamed protein product, partial [Human ORFeome Gateway entry vector] >AAH03625.1 Immediate early response 2 [Homo sapiens] >AAH72432.1 Immediate early response 2…	.	.	.	.	Q9BTL4	223	2.00E-64	Immediate early response gene 2 protein	.	.	.	.	pfam05760	IER	Immediate early response protein (IER). This family consists of several eukaryotic immediate early response (IER) 2 and 5 proteins. The role of IER5 is unclear although it play an important role in mediating the cellular response to mitogenic signals. Again, little is known about the function of IER2 although it is thought to play a role in mediating the cellular responses to a variety of extrace…	GO:0048870|cell motility;GO:0030182|neuron differentiation;GO:0045944|positive regulation of transcription by RNA polymerase II;GO:0071774|response to fibroblast growth factor;	GO:0005737|cytoplasm;GO:0005654|nucleoplasm;GO:0005634|nucleus;	GO:0003677|DNA binding;	.	.
gene10499	51	55	59	51.19613015	51	44	48	1.139016622	0.1877888	0.512013793	0.999939649	up	no	LYL1	protein_coding	chrNC_009150.3:46653312-46658306:+	gb|KAF5928978.1|	862	9.44E-105	hypothetical protein HPG69_018157, partial [Diceros bicornis minor]	.	.	.	.	P12980	311	4.00E-97	Protein lyl-1	.	.	.	.	pfam00010	HLH	Helix-loop-helix DNA-binding domain.	GO:0030183|B cell differentiation;GO:0001955|blood vessel maturation;GO:0060216|definitive hemopoiesis;GO:0045893|positive regulation of DNA-templated transcription;GO:0006355|regulation of DNA-templated transcription;GO:0006357|regulation of transcription by RNA polymerase II;	GO:0000785|chromatin;GO:0005654|nucleoplasm;	GO:0003677|DNA binding;GO:0000981|DNA-binding transcription factor activity, RNA polymerase II-specific;GO:0046983|protein dimerization activity;GO:0000978|RNA polymerase II cis-regulatory region sequence-specific DNA binding;	K15604	LYL1; protein lyl-1
gene1051	1370	1340	1250	1274.763923	1325	1331	1068	1.056118856	0.078772205	0.430195019	0.999939649	up	no	BTBD1	protein_coding	chrNC_009144.3:92517041-92555246:+	ref|XP_001160707.1|	2219	0	BTB/POZ domain-containing protein 1 isoform X1 [Pan troglodytes] >XP_003815341.2 BTB/POZ domain-containing protein 1 isoform X1 [Pan paniscus] >PNI19654.1 BTBD1 isoform 1 [Pan troglodytes]	.	.	.	.	Q9H0C5	859	0	BTB/POZ domain-containing protein 1	.	.	.	.	pfam08005	PHR	PHR domain. This domain is called PHR as it was original found in the proteins PAM, highwire, and RPM. This domain can be duplicated in the highwire, PFAM and PRM sequence. The C-terminal region of the protein BTBD1 includes the PHR domain and is known to interact with Topoisomerase I, an enzyme which relaxes DNA supercoils.	GO:0007517|muscle organ development;GO:0022008|neurogenesis;GO:0016567|protein ubiquitination;GO:0043393|regulation of protein binding;	GO:0036464|cytoplasmic ribonucleoprotein granule;GO:0005829|cytosol;GO:0005654|nucleoplasm;GO:0000932|P-body;GO:0032991|protein-containing complex;	GO:0097602|cullin family protein binding;GO:0042802|identical protein binding;	K10477	BTBD1_2; BTB/POZ domain-containing protein 1/2
gene10510	99	85	77	80.61802174	77	67	79	1.155310334	0.208280433	0.393581744	0.999939649	up	no	MAST1	protein_coding	chrNC_009150.3:46829253-46856177:-	gb|KAI5758577.1|	6565	0	MAST1 [Gulo gulo luscus] >KAI5758699.1 MAST1 [Gulo gulo luscus]	ref|XM_018412599.1|	53	1.76E-16	Rhodotorula graminis WP1 uncharacterized protein (RHOBADRAFT_23365), mRNA	Q9Y2H9	2514	0	Microtubule-associated serine/threonine-protein kinase 1	.	.	.	.	pfam08926	DUF1908	Domain of unknown function (DUF1908). This domain is found in a set of hypothetical/structural eukaryotic proteins.	GO:0007420|brain development;GO:0007010|cytoskeleton organization;GO:0035556|intracellular signal transduction;GO:0018105|peptidyl-serine phosphorylation;GO:0006468|protein phosphorylation;	GO:0030424|axon;GO:0005737|cytoplasm;GO:0005856|cytoskeleton;GO:0030425|dendrite;GO:0043005|neuron projection;GO:0043025|neuronal cell body;GO:0005886|plasma membrane;	GO:0005524|ATP binding;GO:0000287|magnesium ion binding;GO:0008017|microtubule binding;GO:0106310|protein serine kinase activity;GO:0004674|protein serine/threonine kinase activity;	K08789	MAST; microtubule-associated serine/threonine kinase [EC:2.7.11.1]
gene10513	4864	4152	4565	4388.246038	4210	3943	4621	1.045611824	0.064347361	0.562809376	0.999939649	up	no	PRDX2	protein_coding	chrNC_009150.3:46874219-46876973:+	gb|KAI5935570.1|	910	3.20E-121	Peroxiredoxin-2 [Manis javanica]	gb|MK457335.1|	385	0	Phanerochaete pseudomagnoliae clone UTP_PHA25045_c0_g1_i1 AhpC-TSA mRNA, complete cds	Q8K3U7	331	6.00E-112	Peroxiredoxin-2	SPCC576.03c	243	4.00E-78	COG0450	pfam00578	AhpC-TSA	AhpC/TSA family. This family contains proteins related to alkyl hydroperoxide reductase (AhpC) and thiol specific antioxidant (TSA).	GO:0002357|defense response to tumor cell;GO:0097191|extrinsic apoptotic signaling pathway;GO:0042744|hydrogen peroxide catabolic process;GO:2001240|negative regulation of extrinsic apoptotic signaling pathway in absence of ligand;GO:0031665|negative regulation of lipopolysaccharide-mediated signaling pathway;GO:0032088|negative regulation of NF-kappaB transcription factor activity;GO:0045581|neg…	GO:0005737|cytoplasm;	GO:0008379|thioredoxin peroxidase activity;GO:0140824|thioredoxin-dependent peroxiredoxin activity;	K03386	PRDX2_4, ahpC; peroxiredoxin 2/4 [EC:1.11.1.24]
gene10516	0	0	1	0.16006477	0	0	0	1.92565125	0.945346444	0.816789899	0.999939649	up	no	MIR8999	miRNA	chrNC_009150.3:46896753-46896897:-	.	.	.	.	.	.	.	.	.	.	.	.	.	.	.	.	pfam05622	HOOK	HOOK protein. This family consists of several HOOK1, 2 and 3 proteins from different eukaryotic organisms. The different members of the human gene family are HOOK1, HOOK2 and HOOK3. Different domains have been identified in the three human HOOK proteins, and it was demonstrated that the highly conserved NH2-domain mediates attachment to microtubules, whereas the central coiled-coil motif mediates…	.	.	.	.	.
gene10519	2404	2159	2238	2241.673073	2245	2236	2202	1.005337214	0.007679497	0.93231248	0.999939649	up	no	TRIR	protein_coding	chrNC_009150.3:46918182-46921338:+	gb|KAG8512718.1|	471	2.97E-55	Telomerase RNA component interacting RNase, partial [Galemys pyrenaicus]	.	.	.	.	Q9BQ61	157	4.00E-45	Telomerase RNA component interacting RNase	.	.	.	.	pfam00892	EamA	EamA-like transporter family. This family includes many hypothetical membrane proteins of unknown function. Many of the proteins contain two copies of the aligned region. The family used to be known as DUF6. Members of this family usually carry 5+5 transmembrane domains, and this domain attempts to model five of these.	GO:0090503|RNA phosphodiester bond hydrolysis, exonucleolytic;GO:0016075|rRNA catabolic process;	.	GO:0008408|3'-5' exonuclease activity;GO:0008409|5'-3' exonuclease activity;GO:0003723|RNA binding;	.	.
gene10521	3474	3466	3501	3427.118705	3276	3455	3435	1.013929704	0.019957634	0.819957591	0.999939649	up	no	TNPO2	protein_coding	chrNC_009150.3:46925766-46940410:+	gb|TKC39404.1|	4571	0	hypothetical protein EI555_002347 [Monodon monoceros]	emb|LR725071.1|	37	1.40E-07	Ganoderma boninense I1RPD3 gene for Phosphoinositide phospholipase C (EC 3.1.4.11)	O14787	1741	0	Transportin-2	.	.	.	.	pfam13513	HEAT_EZ	HEAT-like repeat. The HEAT repeat family is related to armadillo/beta-catenin-like repeats (see pfam00514). These EZ repeats are found in subunits of cyanobacterial phycocyanin lyase and other proteins and probably carry out a scaffolding role.	GO:0006606|protein import into nucleus;	GO:0005737|cytoplasm;GO:0005634|nucleus;	GO:0061608|nuclear import signal receptor activity;GO:0008139|nuclear localization sequence binding;GO:0031267|small GTPase binding;	K18727	TNPO2, IPO3, KPNB2B; transportin-2
gene10525	222	139	153	162.8543372	172	179	119	1.088729908	0.122646094	0.563931324	0.999939649	up	no	GNG14	protein_coding	chrNC_009150.3:46947427-46951926:-	ref|XP_010996044.1|	436	2.67E-53	putative guanine nucleotide-binding protein G(I)/G(S)/G(O) subunit gamma-14 isoform X3 [Camelus dromedarius] >XP_014412024.1 putative guanine nucleotide-binding protein G(I)/G(S)/G(O) subunit gamma-14 isoform X3 [Camelus ferus] >KAB1259474.1 putative guanine nucleotide-binding protein G subunit gamma-14 [Camelus dromedarius]	.	.	.	.	A0A1W2PPG7	111	6.00E-30	Putative guanine nucleotide-binding protein G(I)/G(S)/G(O) subunit gamma-14	.	.	.	.	pfam00631	G-gamma	GGL domain. G-protein gamma like domains (GGL) are found in the gamma subunit of the heterotrimeric G protein complex and in regulators of G protein signaling (RGS) proteins. It is also found fused to an inactive Galpha in the Dictyostelium protein gbqA. G-gamma likely shares a common origin with the helical N-terminal unit of G-beta. All organisms that posses a G-beta possess a G-gamma.	GO:0007186|G protein-coupled receptor signaling pathway;	GO:0005834|heterotrimeric G-protein complex;	GO:0031681|G-protein beta-subunit binding;	.	.
gene10526	3	5	2	2.661720164	5	0	1	1.666340941	0.736683613	0.5807057	0.999939649	up	no	LOC111774280	lncRNA	chrNC_009150.3:46950067-46950849:+	.	.	.	.	.	.	.	.	.	.	.	.	.	.	.	.	pfam10738	Lpp-LpqN	Probable lipoprotein LpqN. This family is conserved in Mycobacteriaceae and is likely to be a lipoprotein.	.	.	.	.	.
gene1053	2440	2204	2304	2246.079485	2301	2297	1988	1.045184332	0.063757403	0.450739139	0.999939649	up	no	C1H15orf40	protein_coding	chrNC_009144.3:92559019-92569389:+	ref|NP_001248190.1|	442	2.40E-47	UPF0235 protein C15orf40 homolog [Macaca mulatta] >XP_005560365.1 UPF0235 protein C15orf40 homolog isoform X2 [Macaca fascicularis] >XP_011856061.1 PREDICTED: UPF0235 protein C15orf40 homolog isoform X3 [Mandrillus leucophaeus] >XP_025247182.1 UPF0235 protein C15orf40 homolog isoform X2 [Theropithecus gelada] >XP_050652172.1 UPF0235 protein C15orf40 homolog isoform X2 [Macaca thibetana thibetana]	.	.	.	.	Q8WUR7	170	4.00E-46	UPF0235 protein C15orf40	VC0458	54.7	2.00E-07	COG1872	pfam02594	DUF167	Uncharacterized ACR, YggU family COG1872.	.	GO:0005737|cytoplasm;	.	K09131	K09131; uncharacterized protein
gene10531	2	0	1	0.672656058	0	0	1	2.745583749	1.457112919	0.573317218	0.999939649	up	no	LOC100064422	pseudogene	chrNC_009150.3:46992898-47012552:-	gb|KAF6482783.1|	866	1.78E-120	hypothetical protein HJG59_020165 [Molossus molossus]	.	.	.	.	Q8TBZ8	311	2.00E-110	Zinc finger protein 564	.	.	.	.	pfam01352	KRAB	KRAB box. The KRAB domain (or Kruppel-associated box) is present in about a third of zinc finger proteins containing C2H2 fingers. The KRAB domain is found to be involved in protein-protein interactions. The KRAB domain is generally encoded by two exons. The regions coded by the two exons are known as KRAB-A and KRAB-B. The A box plays an important role in repression by binding to corepressors, w…	GO:0006357|regulation of transcription by RNA polymerase II;	GO:0005634|nucleus;	GO:0003700|DNA-binding transcription factor activity;GO:0046872|metal ion binding;GO:0000978|RNA polymerase II cis-regulatory region sequence-specific DNA binding;	K09228	KRAB; KRAB domain-containing zinc finger protein
gene10533	17	26	32	24.04854762	20	27	23	1.057859861	0.081148521	0.848864831	0.999939649	up	no	LOC100064534	protein_coding	chrNC_009150.3:47078150-47092097:-	gb|KAF6402961.1|	1555	0	zinc finger protein 791 [Rousettus aegyptiacus]	.	.	.	.	Q8TBZ8	535	0	Zinc finger protein 564	.	.	.	.	pfam01352	KRAB	KRAB box. The KRAB domain (or Kruppel-associated box) is present in about a third of zinc finger proteins containing C2H2 fingers. The KRAB domain is found to be involved in protein-protein interactions. The KRAB domain is generally encoded by two exons. The regions coded by the two exons are known as KRAB-A and KRAB-B. The A box plays an important role in repression by binding to corepressors, w…	GO:0006357|regulation of transcription by RNA polymerase II;	GO:0005634|nucleus;	GO:0003700|DNA-binding transcription factor activity;GO:0046872|metal ion binding;GO:0000978|RNA polymerase II cis-regulatory region sequence-specific DNA binding;	K09228	KRAB; KRAB domain-containing zinc finger protein
gene10536	23	15	16	15.94547526	15	22	6	1.262296166	0.336050442	0.53928208	0.999939649	up	no	LOC111774282	lncRNA	chrNC_009150.3:47168907-47220811:+	gb|KAF6300596.1|	114	1.25E-13	hypothetical protein mMyoMyo1_009069 [Myotis myotis]	.	.	.	.	P08548	48.5	6.00E-13	LINE-1 reverse transcriptase homolog	.	.	.	.	pfam03125	Sre	C. elegans Sre G protein-coupled chemoreceptor. Caenorhabditis elegans Sre proteins are candidate chemosensory receptors. There are four main recognized groups of such receptors: Odr-10, Sra, Sro, and Srg. Sre (this family), Sra pfam02117 and Srb pfam02175 comprise the Sra group. All of the above receptors are thought to be G protein-coupled seven transmembrane domain proteins. The existence of s…	.	.	GO:0046872|metal ion binding;GO:0003964|RNA-directed DNA polymerase activity;	.	.
gene10537	53	57	98	67.7904884	76	60	65	1.017700016	0.025312365	0.929870413	0.999939649	up	no	LOC100064742	protein_coding	chrNC_009150.3:47193151-47226498:-	gb|EAW84276.1|	1953	0	zinc finger protein 709, isoform CRA_b [Homo sapiens]	.	.	.	.	Q8N972	751	0	Zinc finger protein 709	.	.	.	.	pfam01352	KRAB	KRAB box. The KRAB domain (or Kruppel-associated box) is present in about a third of zinc finger proteins containing C2H2 fingers. The KRAB domain is found to be involved in protein-protein interactions. The KRAB domain is generally encoded by two exons. The regions coded by the two exons are known as KRAB-A and KRAB-B. The A box plays an important role in repression by binding to corepressors, w…	GO:0006357|regulation of transcription by RNA polymerase II;	GO:0005634|nucleus;	GO:0000981|DNA-binding transcription factor activity, RNA polymerase II-specific;GO:0046872|metal ion binding;GO:0000977|RNA polymerase II transcription regulatory region sequence-specific DNA binding;	K09228	KRAB; KRAB domain-containing zinc finger protein
gene10539	204	213	276	222.1715443	220	251	179	1.056922042	0.079868968	0.633413906	0.999939649	up	no	LOC100147475	pseudogene	chrNC_009150.3:47258657-47264209:+	gb|KAF6480824.1|	2301	0	hypothetical protein HJG59_010632 [Molossus molossus]	.	.	.	.	Q8N972	708	0	Zinc finger protein 709	.	.	.	.	pfam01352	KRAB	KRAB box. The KRAB domain (or Kruppel-associated box) is present in about a third of zinc finger proteins containing C2H2 fingers. The KRAB domain is found to be involved in protein-protein interactions. The KRAB domain is generally encoded by two exons. The regions coded by the two exons are known as KRAB-A and KRAB-B. The A box plays an important role in repression by binding to corepressors, w…	GO:0006357|regulation of transcription by RNA polymerase II;	GO:0005634|nucleus;	GO:0000981|DNA-binding transcription factor activity, RNA polymerase II-specific;GO:0046872|metal ion binding;GO:0000977|RNA polymerase II transcription regulatory region sequence-specific DNA binding;	K09228	KRAB; KRAB domain-containing zinc finger protein
gene1054	1093	997	1099	1046.596783	1028	1156	937	1.012387392	0.017761446	0.853226401	0.999939649	up	no	FAM103A1	protein_coding	chrNC_009144.3:92574019-92579299:-	ref|XP_005887193.1|	593	1.47E-75	PREDICTED: RNMT-activating mini protein [Bos mutus] >XP_027390411.1 RNA guanine-N7 methyltransferase activating subunit [Bos indicus x Bos taurus] >XP_043345340.1 RNA guanine-N7 methyltransferase activating subunit [Cervus canadensis] >XP_043777294.1 RNA guanine-N7 methyltransferase activating subunit [Cervus elaphus] >KAB0347527.1 hypothetical protein FD754_012384 [Muntiacus muntjak] >KAB0369291…	.	.	.	.	Q9BTL3	223	6.00E-72	RNA guanine-N7 methyltransferase activating subunit	.	.	.	.	pfam15320	RAM	mRNA cap methylation, RNMT-activating mini protein. This family of proteins is found in eukaryotes. Proteins in this family are typically between 102 and 154 amino acids in length. There is a single completely conserved residue D that may be functionally important. RAM is a family of eukaryotic proteins that are an obligate component of the mammalian cap methyltransferase, RNMT (RNA guanine-7 met…	GO:0006370|7-methylguanosine mRNA capping;GO:0032259|methylation;GO:0036031|recruitment of mRNA capping enzyme to RNA polymerase II holoenzyme complex;GO:0106005|RNA 5'-cap (guanine-N7)-methylation;	GO:0005845|mRNA cap binding complex;GO:0031533|mRNA cap methyltransferase complex;GO:0005634|nucleus;	GO:0008047|enzyme activator activity;GO:0140677|molecular function activator activity;GO:0003723|RNA binding;	K18708	FAM103A1; RNMT-activating mini protein
gene10542	7	2	5	4.452220503	5	5	3	1.069130701	0.096438233	0.919190246	0.999939649	up	no	MIR8989	miRNA	chrNC_009150.3:47491467-47491589:-	.	.	.	.	.	.	.	.	.	.	.	.	.	.	.	.	pfam16492	Cadherin_C_2	Cadherin cytoplasmic C-terminal. Cadherin_C_2 is the cytoplasmic C-terminal domain of some proto-cadherins. It is this region of the cadherins that allows cell-adhesion and the essential feature of metazoan multicellularity. Cadherins are cell-surface receptors that function in cell adhesion, cell polarity, and tissue morphogenesis.	.	.	.	.	.
gene10543	214	165	199	182.6808113	190	206	131	1.090984121	0.125630104	0.494523806	0.999939649	up	no	LOC102148497	protein_coding	chrNC_009150.3:47501988-47538965:+	ref|XP_036096880.1|	1446	0	zinc finger protein 709-like [Molossus molossus] >KAF6482767.1 hypothetical protein HJG59_020160 [Molossus molossus]	.	.	.	.	Q3KP31	541	2.00E-173	Zinc finger protein 791	.	.	.	.	pfam01352	KRAB	KRAB box. The KRAB domain (or Kruppel-associated box) is present in about a third of zinc finger proteins containing C2H2 fingers. The KRAB domain is found to be involved in protein-protein interactions. The KRAB domain is generally encoded by two exons. The regions coded by the two exons are known as KRAB-A and KRAB-B. The A box plays an important role in repression by binding to corepressors, w…	GO:0006357|regulation of transcription by RNA polymerase II;	GO:0005634|nucleus;	GO:0000981|DNA-binding transcription factor activity, RNA polymerase II-specific;GO:0046872|metal ion binding;GO:0000977|RNA polymerase II transcription regulatory region sequence-specific DNA binding;	K09228	KRAB; KRAB domain-containing zinc finger protein
gene10544	2	3	3	1.47992355	0	1	0	7.356205084	2.878961701	0.122203106	0.999939649	up	no	LOC111774284	pseudogene	chrNC_009150.3:47527046-47528226:-	emb|CAD7672250.1|	301	2.39E-32	unnamed protein product [Nyctereutes procyonoides]	.	.	.	.	P83883	96.7	6.00E-24	60S ribosomal protein L36a	YNL162w	56.6	8.00E-12	COG1631	pfam00935	Ribosomal_L44	Ribosomal protein L44.	GO:0010033|response to organic substance;GO:0032526|response to retinoic acid;GO:0006412|translation;	GO:0022625|cytosolic large ribosomal subunit;GO:0005634|nucleus;	GO:0003735|structural constituent of ribosome;	K02929	RP-L44e, RPL44; large subunit ribosomal protein L44e
gene10545	101	87	110	88.86204788	86	79	73	1.237764165	0.30773646	0.168492294	0.999939649	up	no	LOC100630876	protein_coding	chrNC_009150.3:47583188-47614521:-	gb|TKC34753.1|	1791	0	hypothetical protein EI555_000049, partial [Monodon monoceros]	.	.	.	.	Q8N972	660	0	Zinc finger protein 709	.	.	.	.	pfam01352	KRAB	KRAB box. The KRAB domain (or Kruppel-associated box) is present in about a third of zinc finger proteins containing C2H2 fingers. The KRAB domain is found to be involved in protein-protein interactions. The KRAB domain is generally encoded by two exons. The regions coded by the two exons are known as KRAB-A and KRAB-B. The A box plays an important role in repression by binding to corepressors, w…	GO:0006357|regulation of transcription by RNA polymerase II;	GO:0005634|nucleus;	GO:0000981|DNA-binding transcription factor activity, RNA polymerase II-specific;GO:0046872|metal ion binding;GO:0000977|RNA polymerase II transcription regulatory region sequence-specific DNA binding;	K09228	KRAB; KRAB domain-containing zinc finger protein
gene10546	0	0	1	0.16006477	0	0	0	1.92565125	0.945346444	0.816789899	0.999939649	up	no	LOC111774285	lncRNA	chrNC_009150.3:47627356-47664599:+	ref|XP_015997560.2|	805	1.28E-99	zinc finger protein 14-like [Rousettus aegyptiacus] >KAF6402912.1 hypothetical protein HJG63_021018 [Rousettus aegyptiacus]	.	.	.	.	Q8TBZ8	268	7.00E-81	Zinc finger protein 564	.	.	.	.	pfam01352	KRAB	KRAB box. The KRAB domain (or Kruppel-associated box) is present in about a third of zinc finger proteins containing C2H2 fingers. The KRAB domain is found to be involved in protein-protein interactions. The KRAB domain is generally encoded by two exons. The regions coded by the two exons are known as KRAB-A and KRAB-B. The A box plays an important role in repression by binding to corepressors, w…	GO:0006357|regulation of transcription by RNA polymerase II;	GO:0005634|nucleus;	GO:0003700|DNA-binding transcription factor activity;GO:0046872|metal ion binding;GO:0000978|RNA polymerase II cis-regulatory region sequence-specific DNA binding;	K09228	KRAB; KRAB domain-containing zinc finger protein
gene10548	32	29	37	31.7110539	32	39	23	1.036363172	0.051529654	0.887484017	0.999939649	up	no	LOC100065169	protein_coding	chrNC_009150.3:47715122-47732680:+	gb|EAW84276.1|	2017	0	zinc finger protein 709, isoform CRA_b [Homo sapiens]	.	.	.	.	Q8N972	776	0	Zinc finger protein 709	.	.	.	.	pfam01352	KRAB	KRAB box. The KRAB domain (or Kruppel-associated box) is present in about a third of zinc finger proteins containing C2H2 fingers. The KRAB domain is found to be involved in protein-protein interactions. The KRAB domain is generally encoded by two exons. The regions coded by the two exons are known as KRAB-A and KRAB-B. The A box plays an important role in repression by binding to corepressors, w…	GO:0006357|regulation of transcription by RNA polymerase II;	GO:0005634|nucleus;	GO:0000981|DNA-binding transcription factor activity, RNA polymerase II-specific;GO:0046872|metal ion binding;GO:0000977|RNA polymerase II transcription regulatory region sequence-specific DNA binding;	K09228	KRAB; KRAB domain-containing zinc finger protein
gene10549	4	2	4	3.150162072	3	3	3	1.09456365	0.130355852	0.905163624	0.999939649	up	no	LOC100065202	protein_coding	chrNC_009150.3:47766637-47782389:-	gb|TKC34753.1|	1996	0	hypothetical protein EI555_000049, partial [Monodon monoceros]	.	.	.	.	Q5REI6	701	0	Zinc finger protein 791	.	.	.	.	pfam01352	KRAB	KRAB box. The KRAB domain (or Kruppel-associated box) is present in about a third of zinc finger proteins containing C2H2 fingers. The KRAB domain is found to be involved in protein-protein interactions. The KRAB domain is generally encoded by two exons. The regions coded by the two exons are known as KRAB-A and KRAB-B. The A box plays an important role in repression by binding to corepressors, w…	GO:0006355|regulation of DNA-templated transcription;	GO:0005634|nucleus;	GO:0003677|DNA binding;GO:0046872|metal ion binding;	K09228	KRAB; KRAB domain-containing zinc finger protein
gene1055	33	33	32	30.14624817	27	34	23	1.159224035	0.213159413	0.561499959	0.999939649	up	no	MIR9056	miRNA	chrNC_009144.3:92578767-92578901:-	.	.	.	.	.	.	.	.	.	.	.	.	.	.	.	.	pfam14843	GF_recep_IV	Growth factor receptor domain IV. This is the fourth extracellular domain of receptor tyrosine protein kinases. Interaction between this domain and the furin-like domain (pfam00757) regulates the binding of ligands to the receptor L domains (pfam01030).	.	.	.	.	.
gene10550	181	182	180	164.7881902	180	155	117	1.19400431	0.255808045	0.159527221	0.999939649	up	no	LOC100065350	protein_coding	chrNC_009150.3:47854474-47897089:+	ref|XP_009251097.1|	2079	0	zinc finger protein 433-like isoform X2 [Pongo abelii] >PNJ13566.1 ZNF844 isoform 1 [Pongo abelii]	.	.	.	.	Q8N972	793	0	Zinc finger protein 709	.	.	.	.	pfam01352	KRAB	KRAB box. The KRAB domain (or Kruppel-associated box) is present in about a third of zinc finger proteins containing C2H2 fingers. The KRAB domain is found to be involved in protein-protein interactions. The KRAB domain is generally encoded by two exons. The regions coded by the two exons are known as KRAB-A and KRAB-B. The A box plays an important role in repression by binding to corepressors, w…	GO:0006357|regulation of transcription by RNA polymerase II;	GO:0005634|nucleus;	GO:0000981|DNA-binding transcription factor activity, RNA polymerase II-specific;GO:0046872|metal ion binding;GO:0000977|RNA polymerase II transcription regulatory region sequence-specific DNA binding;	K09228	KRAB; KRAB domain-containing zinc finger protein
gene10552	75	68	108	78.35567423	88	83	53	1.112007283	0.153166236	0.56197668	0.999939649	up	no	LOC100629186	protein_coding	chrNC_009150.3:47984648-48028134:+	ref|XP_028376659.1|	1643	0	zinc finger protein 791-like isoform X2 [Phyllostomus discolor] >KAF6098333.1 hypothetical protein HJG60_020938 [Phyllostomus discolor]	.	.	.	.	Q3KP31	605	0	Zinc finger protein 791	.	.	.	.	pfam01352	KRAB	KRAB box. The KRAB domain (or Kruppel-associated box) is present in about a third of zinc finger proteins containing C2H2 fingers. The KRAB domain is found to be involved in protein-protein interactions. The KRAB domain is generally encoded by two exons. The regions coded by the two exons are known as KRAB-A and KRAB-B. The A box plays an important role in repression by binding to corepressors, w…	GO:0006357|regulation of transcription by RNA polymerase II;	GO:0005634|nucleus;	GO:0000981|DNA-binding transcription factor activity, RNA polymerase II-specific;GO:0046872|metal ion binding;GO:0000977|RNA polymerase II transcription regulatory region sequence-specific DNA binding;	K09228	KRAB; KRAB domain-containing zinc finger protein
gene10555	19	17	11	11.30596169	5	9	7	2.222764766	1.152355277	0.065054994	0.999939649	up	no	LOC100629254	protein_coding	chrNC_009150.3:48079920-48110456:+	ref|XP_030157053.1|	1946	0	zinc finger protein 791-like [Lynx canadensis] >VFV39517.1 zinc finger protein 709-like [Lynx pardinus]	.	.	.	.	Q8N972	739	0	Zinc finger protein 709	.	.	.	.	pfam01352	KRAB	KRAB box. The KRAB domain (or Kruppel-associated box) is present in about a third of zinc finger proteins containing C2H2 fingers. The KRAB domain is found to be involved in protein-protein interactions. The KRAB domain is generally encoded by two exons. The regions coded by the two exons are known as KRAB-A and KRAB-B. The A box plays an important role in repression by binding to corepressors, w…	GO:0006357|regulation of transcription by RNA polymerase II;	GO:0005634|nucleus;	GO:0000981|DNA-binding transcription factor activity, RNA polymerase II-specific;GO:0046872|metal ion binding;GO:0000977|RNA polymerase II transcription regulatory region sequence-specific DNA binding;	K09228	KRAB; KRAB domain-containing zinc finger protein
gene10556	145	156	197	163.4112052	158	207	126	1.00792005	0.011381207	0.953816263	0.999939649	up	no	LOC100065592	protein_coding	chrNC_009150.3:48128036-48171622:-	gb|EAW84276.1|	2074	0	zinc finger protein 709, isoform CRA_b [Homo sapiens]	.	.	.	.	Q8N972	801	0	Zinc finger protein 709	.	.	.	.	pfam01352	KRAB	KRAB box. The KRAB domain (or Kruppel-associated box) is present in about a third of zinc finger proteins containing C2H2 fingers. The KRAB domain is found to be involved in protein-protein interactions. The KRAB domain is generally encoded by two exons. The regions coded by the two exons are known as KRAB-A and KRAB-B. The A box plays an important role in repression by binding to corepressors, w…	GO:0006357|regulation of transcription by RNA polymerase II;	GO:0005634|nucleus;	GO:0000981|DNA-binding transcription factor activity, RNA polymerase II-specific;GO:0046872|metal ion binding;GO:0000977|RNA polymerase II transcription regulatory region sequence-specific DNA binding;	K09228	KRAB; KRAB domain-containing zinc finger protein
gene10558	90	89	122	94.5738774	74	103	92	1.103212078	0.141710156	0.54562588	0.999939649	up	no	LOC100065656	protein_coding	chrNC_009150.3:48201698-48224302:+	gb|KAF6307480.1|	1451	0	hypothetical protein mRhiFer1_018953 [Rhinolophus ferrumequinum]	.	.	.	.	Q8N972	556	0	Zinc finger protein 709	.	.	.	.	pfam01352	KRAB	KRAB box. The KRAB domain (or Kruppel-associated box) is present in about a third of zinc finger proteins containing C2H2 fingers. The KRAB domain is found to be involved in protein-protein interactions. The KRAB domain is generally encoded by two exons. The regions coded by the two exons are known as KRAB-A and KRAB-B. The A box plays an important role in repression by binding to corepressors, w…	GO:0006357|regulation of transcription by RNA polymerase II;	GO:0005634|nucleus;	GO:0000981|DNA-binding transcription factor activity, RNA polymerase II-specific;GO:0046872|metal ion binding;GO:0000977|RNA polymerase II transcription regulatory region sequence-specific DNA binding;	K09228	KRAB; KRAB domain-containing zinc finger protein
gene1056	0	6	5	3.461080393	3	5	2	1.100647415	0.138352385	0.905774111	0.999939649	up	no	LOC106782217	lncRNA	chrNC_009144.3:92579329-92583334:+	.	.	.	.	.	.	.	.	.	.	.	.	.	.	.	.	pfam10846	DUF2722	Protein of unknown function (DUF2722). This eukaryotic family of proteins has no known function.	.	.	.	.	.
gene10560	1	0	0	0.16615	0	0	0	1.92565125	0.945346444	0.816789899	0.999939649	up	no	LOC102147654	protein_coding	chrNC_009150.3:48279947-48296580:+	gb|KAF6307480.1|	1430	3.36E-180	hypothetical protein mRhiFer1_018953 [Rhinolophus ferrumequinum]	.	.	.	.	Q8N972	526	1.00E-168	Zinc finger protein 709	.	.	.	.	pfam01352	KRAB	KRAB box. The KRAB domain (or Kruppel-associated box) is present in about a third of zinc finger proteins containing C2H2 fingers. The KRAB domain is found to be involved in protein-protein interactions. The KRAB domain is generally encoded by two exons. The regions coded by the two exons are known as KRAB-A and KRAB-B. The A box plays an important role in repression by binding to corepressors, w…	GO:0006357|regulation of transcription by RNA polymerase II;	GO:0005634|nucleus;	GO:0000981|DNA-binding transcription factor activity, RNA polymerase II-specific;GO:0046872|metal ion binding;GO:0000977|RNA polymerase II transcription regulatory region sequence-specific DNA binding;	K09228	KRAB; KRAB domain-containing zinc finger protein
gene10561	99	100	148	113.3810599	103	125	109	1.015592815	0.022322094	0.918829206	0.999939649	up	no	LOC102149626	pseudogene	chrNC_009150.3:48335650-48350147:-	gb|EPQ17226.1|	1072	2.77E-151	Zinc finger protein 709 [Myotis brandtii]	.	.	.	.	Q8N972	429	1.00E-138	Zinc finger protein 709	.	.	.	.	pfam01352	KRAB	KRAB box. The KRAB domain (or Kruppel-associated box) is present in about a third of zinc finger proteins containing C2H2 fingers. The KRAB domain is found to be involved in protein-protein interactions. The KRAB domain is generally encoded by two exons. The regions coded by the two exons are known as KRAB-A and KRAB-B. The A box plays an important role in repression by binding to corepressors, w…	GO:0006357|regulation of transcription by RNA polymerase II;	GO:0005634|nucleus;	GO:0000981|DNA-binding transcription factor activity, RNA polymerase II-specific;GO:0046872|metal ion binding;GO:0000977|RNA polymerase II transcription regulatory region sequence-specific DNA binding;	K09228	KRAB; KRAB domain-containing zinc finger protein
gene10562	42	56	57	49.12802078	65	44	33	1.08560622	0.118500892	0.711533808	0.999939649	up	no	LOC102149586	protein_coding	chrNC_009150.3:48364162-48387095:+	ref|XP_028376659.1|	1307	5.27E-165	zinc finger protein 791-like isoform X2 [Phyllostomus discolor] >KAF6098333.1 hypothetical protein HJG60_020938 [Phyllostomus discolor]	.	.	.	.	Q8N972	474	7.00E-152	Zinc finger protein 709	.	.	.	.	pfam01352	KRAB	KRAB box. The KRAB domain (or Kruppel-associated box) is present in about a third of zinc finger proteins containing C2H2 fingers. The KRAB domain is found to be involved in protein-protein interactions. The KRAB domain is generally encoded by two exons. The regions coded by the two exons are known as KRAB-A and KRAB-B. The A box plays an important role in repression by binding to corepressors, w…	GO:0006357|regulation of transcription by RNA polymerase II;	GO:0005634|nucleus;	GO:0000981|DNA-binding transcription factor activity, RNA polymerase II-specific;GO:0046872|metal ion binding;GO:0000977|RNA polymerase II transcription regulatory region sequence-specific DNA binding;	K09228	KRAB; KRAB domain-containing zinc finger protein
gene10563	93	93	91	90.82058166	98	99	74	1.015125493	0.021658088	0.921800655	0.999939649	up	no	LOC102149528	protein_coding	chrNC_009150.3:48417276-48462728:+	gb|EAW84276.1|	2012	0	zinc finger protein 709, isoform CRA_b [Homo sapiens]	.	.	.	.	Q8N972	773	0	Zinc finger protein 709	.	.	.	.	pfam01352	KRAB	KRAB box. The KRAB domain (or Kruppel-associated box) is present in about a third of zinc finger proteins containing C2H2 fingers. The KRAB domain is found to be involved in protein-protein interactions. The KRAB domain is generally encoded by two exons. The regions coded by the two exons are known as KRAB-A and KRAB-B. The A box plays an important role in repression by binding to corepressors, w…	GO:0006357|regulation of transcription by RNA polymerase II;	GO:0005634|nucleus;	GO:0000981|DNA-binding transcription factor activity, RNA polymerase II-specific;GO:0046872|metal ion binding;GO:0000977|RNA polymerase II transcription regulatory region sequence-specific DNA binding;	K09228	KRAB; KRAB domain-containing zinc finger protein
gene10565	0	2	2	1.302786838	2	2	0	1.012801365	0.018351254	0.992009049	0.999939649	up	no	LOC111774452	pseudogene	chrNC_009150.3:48458931-48462248:-	gb|KAG5210587.1|	415	2.11E-43	hypothetical protein JEQ12_015781 [Ovis aries] >KAI4585148.1 hypothetical protein MJG53_006682 [Ovis ammon polii x Ovis aries]	.	.	.	.	Q5RDQ0	150	1.00E-39	Single-stranded DNA-binding protein, mitochondrial	.	.	.	.	pfam02994	Transposase_22	L1 transposable element.	GO:0006260|DNA replication;GO:0090297|positive regulation of mitochondrial DNA replication;GO:0051289|protein homotetramerization;	GO:0042645|mitochondrial nucleoid;GO:0005739|mitochondrion;	GO:0003682|chromatin binding;GO:0003697|single-stranded DNA binding;	K03111	ssb; single-strand DNA-binding protein
gene10567	39	39	21	28.62312781	30	22	21	1.349450097	0.432371627	0.291367609	0.999939649	up	no	LOC111767447	lncRNA	chrNC_009150.3:48521540-48549341:-	.	.	.	.	.	.	.	.	.	.	.	.	.	.	.	.	pfam15785	SMG1	Serine/threonine-protein kinase smg-1. SMG1 is a family of eukaryotic proteins. In humans this family acts as an mRNA-surveillance protein. In C.elegans, SMG1, a phosphatidylinositol kinase-related protein kinase, is a key regulator of growth. Loss of SMG1 leads to hyperactive responses to injury and subsequent growth that continues out of control. It has an antagonistic role to mTOR signalling i…	.	.	.	.	.
gene10568	9	24	24	16.82104384	13	22	10	1.263918104	0.337902987	0.535159848	0.999939649	up	no	LOC102149440	pseudogene	chrNC_009150.3:48521654-48523047:+	gb|KAF5920656.1|	876	2.45E-112	hypothetical protein HPG69_014693 [Diceros bicornis minor]	.	.	.	.	Q9H5K3	330	1.00E-107	Protein O-mannose kinase	.	.	.	.	pfam07714	Pkinase_Tyr	Protein tyrosine kinase.	GO:0007420|brain development;GO:0046835|carbohydrate phosphorylation;GO:0007611|learning or memory;GO:0050905|neuromuscular process;GO:0006493|protein O-linked glycosylation;GO:0006468|protein phosphorylation;GO:0019233|sensory perception of pain;	GO:0005789|endoplasmic reticulum membrane;	GO:0005524|ATP binding;GO:0019200|carbohydrate kinase activity;GO:0016773|phosphotransferase activity, alcohol group as acceptor;GO:0004672|protein kinase activity;	K17547	SGK196; glycoprotein-mannosyl O6-kinase [EC:2.7.1.183]
gene10569	223	242	257	225.3387553	216	232	189	1.12302511	0.167390186	0.265978512	0.999939649	up	no	LOC100629361	protein_coding	chrNC_009150.3:48559623-48581087:+	ref|XP_028376659.1|	1890	0	zinc finger protein 791-like isoform X2 [Phyllostomus discolor] >KAF6098333.1 hypothetical protein HJG60_020938 [Phyllostomus discolor]	.	.	.	.	Q8N972	718	0	Zinc finger protein 709	.	.	.	.	pfam01352	KRAB	KRAB box. The KRAB domain (or Kruppel-associated box) is present in about a third of zinc finger proteins containing C2H2 fingers. The KRAB domain is found to be involved in protein-protein interactions. The KRAB domain is generally encoded by two exons. The regions coded by the two exons are known as KRAB-A and KRAB-B. The A box plays an important role in repression by binding to corepressors, w…	GO:0006357|regulation of transcription by RNA polymerase II;	GO:0005634|nucleus;	GO:0000981|DNA-binding transcription factor activity, RNA polymerase II-specific;GO:0046872|metal ion binding;GO:0000977|RNA polymerase II transcription regulatory region sequence-specific DNA binding;	K09228	KRAB; KRAB domain-containing zinc finger protein
gene1057	45	57	64	48.54443638	40	57	31	1.290752114	0.368211961	0.24111434	0.999939649	up	no	HOMER2	protein_coding	chrNC_009144.3:92608728-92694916:+	ref|XP_036087781.1|	1573	0	homer protein homolog 2 [Rousettus aegyptiacus] >XP_036087782.1 homer protein homolog 2 [Rousettus aegyptiacus] >KAF6410040.1 homer scaffold protein 2 [Rousettus aegyptiacus]	.	.	.	.	Q9NSB8	599	0	Homer protein homolog 2	.	.	.	.	pfam00568	WH1	WH1 domain. WASp Homology domain 1 (WH1) domain. WASP is the protein that is defective in Wiskott-Aldrich syndrome (WAS). The majority of point mutations occur within the amino- terminal WH1 domain. The metabotropic glutamate receptors mGluR1alpha and mGluR5 bind a protein called homer, which is a WH1 domain homolog. A subset of WH1 domains has been termed a "EVH1" domain and appear to bind a pol…	GO:0048148|behavioral response to cocaine;GO:0035584|calcium-mediated signaling using intracellular calcium source;GO:0007216|G protein-coupled glutamate receptor signaling pathway;GO:0070885|negative regulation of calcineurin-NFAT signaling cascade;GO:0032703|negative regulation of interleukin-2 production;GO:0008277|regulation of G protein-coupled receptor signaling pathway;GO:2001256|regulatio…	GO:0070161|anchoring junction;GO:0045177|apical part of cell;GO:0005737|cytoplasm;GO:0005829|cytosol;GO:0030425|dendrite;GO:0098978|glutamatergic synapse;GO:0043229|intracellular organelle;GO:0005886|plasma membrane;GO:0014069|postsynaptic density;GO:0032426|stereocilium tip;	GO:0003779|actin binding;GO:0035256|G protein-coupled glutamate receptor binding;GO:0030160|synaptic receptor adaptor activity;	K15010	HOMER; homer
gene10572	24	32	32	26.1002208	22	23	24	1.258966961	0.332240423	0.402508794	0.999939649	up	no	LOC100629395	protein_coding	chrNC_009150.3:48674626-48845180:-	ref|XP_030101750.1|	2231	0	predicted gene 14295 isoform X2 [Mus musculus] >CAM27169.1 novel KRAB box and zinc finger, C2H2 type domain containing protein [Mus musculus]	.	.	.	.	A8MQ14	740	0	Zinc finger protein 850	.	.	.	.	pfam01352	KRAB	KRAB box. The KRAB domain (or Kruppel-associated box) is present in about a third of zinc finger proteins containing C2H2 fingers. The KRAB domain is found to be involved in protein-protein interactions. The KRAB domain is generally encoded by two exons. The regions coded by the two exons are known as KRAB-A and KRAB-B. The A box plays an important role in repression by binding to corepressors, w…	GO:0006357|regulation of transcription by RNA polymerase II;	GO:0005634|nucleus;	GO:0001228|DNA-binding transcription activator activity, RNA polymerase II-specific;GO:0046872|metal ion binding;GO:0000978|RNA polymerase II cis-regulatory region sequence-specific DNA binding;	K09228	KRAB; KRAB domain-containing zinc finger protein
gene10574	156	172	180	164.2504955	192	175	118	1.04222726	0.059669894	0.752151401	0.999939649	up	no	LOC100066251	protein_coding	chrNC_009150.3:48802430-48845237:-	gb|EAW84276.1|	1661	0	zinc finger protein 709, isoform CRA_b [Homo sapiens]	.	.	.	.	Q8N972	641	0	Zinc finger protein 709	.	.	.	.	pfam01352	KRAB	KRAB box. The KRAB domain (or Kruppel-associated box) is present in about a third of zinc finger proteins containing C2H2 fingers. The KRAB domain is found to be involved in protein-protein interactions. The KRAB domain is generally encoded by two exons. The regions coded by the two exons are known as KRAB-A and KRAB-B. The A box plays an important role in repression by binding to corepressors, w…	GO:0006357|regulation of transcription by RNA polymerase II;	GO:0005634|nucleus;	GO:0000981|DNA-binding transcription factor activity, RNA polymerase II-specific;GO:0046872|metal ion binding;GO:0000977|RNA polymerase II transcription regulatory region sequence-specific DNA binding;	K09228	KRAB; KRAB domain-containing zinc finger protein
gene10575	0	1	1	0.651393419	1	1	0	1.011585159	0.016617776	0.994609898	0.999939649	up	no	LOC102147741	protein_coding	chrNC_009150.3:48865849-48898932:+	ref|XP_028376659.1|	1128	2.94E-140	zinc finger protein 791-like isoform X2 [Phyllostomus discolor] >KAF6098333.1 hypothetical protein HJG60_020938 [Phyllostomus discolor]	.	.	.	.	Q8TBZ8	424	2.00E-135	Zinc finger protein 564	.	.	.	.	pfam01352	KRAB	KRAB box. The KRAB domain (or Kruppel-associated box) is present in about a third of zinc finger proteins containing C2H2 fingers. The KRAB domain is found to be involved in protein-protein interactions. The KRAB domain is generally encoded by two exons. The regions coded by the two exons are known as KRAB-A and KRAB-B. The A box plays an important role in repression by binding to corepressors, w…	GO:0006357|regulation of transcription by RNA polymerase II;	GO:0005634|nucleus;	GO:0003700|DNA-binding transcription factor activity;GO:0046872|metal ion binding;GO:0000978|RNA polymerase II cis-regulatory region sequence-specific DNA binding;	K09228	KRAB; KRAB domain-containing zinc finger protein
gene10576	6	7	8	6.949455143	2	4	14	1.006636881	0.009543361	0.991040034	0.999939649	up	no	LOC100066332	protein_coding	chrNC_009150.3:48935694-48967178:-	gb|EAW84276.1|	1888	0	zinc finger protein 709, isoform CRA_b [Homo sapiens]	.	.	.	.	Q8N972	721	0	Zinc finger protein 709	.	.	.	.	pfam01352	KRAB	KRAB box. The KRAB domain (or Kruppel-associated box) is present in about a third of zinc finger proteins containing C2H2 fingers. The KRAB domain is found to be involved in protein-protein interactions. The KRAB domain is generally encoded by two exons. The regions coded by the two exons are known as KRAB-A and KRAB-B. The A box plays an important role in repression by binding to corepressors, w…	GO:0006357|regulation of transcription by RNA polymerase II;	GO:0005634|nucleus;	GO:0000981|DNA-binding transcription factor activity, RNA polymerase II-specific;GO:0046872|metal ion binding;GO:0000977|RNA polymerase II transcription regulatory region sequence-specific DNA binding;	K09228	KRAB; KRAB domain-containing zinc finger protein
gene10579	49	63	48	48.09998418	46	32	50	1.230711672	0.29949281	0.351568451	0.999939649	up	no	LOC111774454	pseudogene	chrNC_009150.3:49092982-49143744:+	gb|ELR52903.1|	2603	0	hypothetical protein M91_12604, partial [Bos mutus]	.	.	.	.	A8MQ14	923	0	Zinc finger protein 850	.	.	.	.	pfam01352	KRAB	KRAB box. The KRAB domain (or Kruppel-associated box) is present in about a third of zinc finger proteins containing C2H2 fingers. The KRAB domain is found to be involved in protein-protein interactions. The KRAB domain is generally encoded by two exons. The regions coded by the two exons are known as KRAB-A and KRAB-B. The A box plays an important role in repression by binding to corepressors, w…	GO:0006357|regulation of transcription by RNA polymerase II;	GO:0005634|nucleus;	GO:0001228|DNA-binding transcription activator activity, RNA polymerase II-specific;GO:0046872|metal ion binding;GO:0000978|RNA polymerase II cis-regulatory region sequence-specific DNA binding;	K09228	KRAB; KRAB domain-containing zinc finger protein
gene10581	191	231	235	216.7628674	224	244	183	1.001618869	0.002333646	0.988444998	0.999939649	up	no	LOC100066576	protein_coding	chrNC_009150.3:49233493-49449410:+	gb|KAF6402961.1|	1566	0	zinc finger protein 791 [Rousettus aegyptiacus]	.	.	.	.	Q8N972	596	0	Zinc finger protein 709	.	.	.	.	pfam01352	KRAB	KRAB box. The KRAB domain (or Kruppel-associated box) is present in about a third of zinc finger proteins containing C2H2 fingers. The KRAB domain is found to be involved in protein-protein interactions. The KRAB domain is generally encoded by two exons. The regions coded by the two exons are known as KRAB-A and KRAB-B. The A box plays an important role in repression by binding to corepressors, w…	GO:0006357|regulation of transcription by RNA polymerase II;	GO:0005634|nucleus;	GO:0000981|DNA-binding transcription factor activity, RNA polymerase II-specific;GO:0046872|metal ion binding;GO:0000977|RNA polymerase II transcription regulatory region sequence-specific DNA binding;	K09228	KRAB; KRAB domain-containing zinc finger protein
gene10582	29	31	33	29.64191055	22	39	25	1.07352707	0.10235857	0.788973173	0.999939649	up	no	LOC111774448	protein_coding	chrNC_009150.3:49312016-49315641:+	ref|XP_030101750.1|	2268	0	predicted gene 14295 isoform X2 [Mus musculus] >CAM27169.1 novel KRAB box and zinc finger, C2H2 type domain containing protein [Mus musculus]	.	.	.	.	Q8N972	797	0	Zinc finger protein 709	.	.	.	.	pfam01352	KRAB	KRAB box. The KRAB domain (or Kruppel-associated box) is present in about a third of zinc finger proteins containing C2H2 fingers. The KRAB domain is found to be involved in protein-protein interactions. The KRAB domain is generally encoded by two exons. The regions coded by the two exons are known as KRAB-A and KRAB-B. The A box plays an important role in repression by binding to corepressors, w…	GO:0006357|regulation of transcription by RNA polymerase II;	GO:0005634|nucleus;	GO:0000981|DNA-binding transcription factor activity, RNA polymerase II-specific;GO:0046872|metal ion binding;GO:0000977|RNA polymerase II transcription regulatory region sequence-specific DNA binding;	K09228	KRAB; KRAB domain-containing zinc finger protein
gene10583	4	1	0	1.155928651	1	1	0	2.543851276	1.347014327	0.508945766	0.999939649	up	no	LOC106781071	pseudogene	chrNC_009150.3:49404403-49408591:+	gb|KAF6307480.1|	560	6.01E-100	hypothetical protein mRhiFer1_018953 [Rhinolophus ferrumequinum]	.	.	.	.	Q5REI6	246	9.00E-98	Zinc finger protein 791	.	.	.	.	pfam01352	KRAB	KRAB box. The KRAB domain (or Kruppel-associated box) is present in about a third of zinc finger proteins containing C2H2 fingers. The KRAB domain is found to be involved in protein-protein interactions. The KRAB domain is generally encoded by two exons. The regions coded by the two exons are known as KRAB-A and KRAB-B. The A box plays an important role in repression by binding to corepressors, w…	GO:0006355|regulation of DNA-templated transcription;	GO:0005634|nucleus;	GO:0003677|DNA binding;GO:0046872|metal ion binding;	K09228	KRAB; KRAB domain-containing zinc finger protein
gene10589	2	1	1	1.181262947	0	1	2	1.292361489	0.370009665	0.840179317	0.999939649	up	no	LOC100147036	pseudogene	chrNC_009150.3:49692959-49944571:-	ref|XP_030101750.1|	2001	0	predicted gene 14295 isoform X2 [Mus musculus] >CAM27169.1 novel KRAB box and zinc finger, C2H2 type domain containing protein [Mus musculus]	.	.	.	.	Q8N972	706	0	Zinc finger protein 709	.	.	.	.	pfam01352	KRAB	KRAB box. The KRAB domain (or Kruppel-associated box) is present in about a third of zinc finger proteins containing C2H2 fingers. The KRAB domain is found to be involved in protein-protein interactions. The KRAB domain is generally encoded by two exons. The regions coded by the two exons are known as KRAB-A and KRAB-B. The A box plays an important role in repression by binding to corepressors, w…	GO:0006357|regulation of transcription by RNA polymerase II;	GO:0005634|nucleus;	GO:0000981|DNA-binding transcription factor activity, RNA polymerase II-specific;GO:0046872|metal ion binding;GO:0000977|RNA polymerase II transcription regulatory region sequence-specific DNA binding;	K09228	KRAB; KRAB domain-containing zinc finger protein
gene10590	3	2	3	2.558264456	0	1	6	1.082752592	0.114703626	0.933106107	0.999939649	up	no	LOC111774458	lncRNA	chrNC_009150.3:49719574-49731090:+	gb|KAF6402960.1|	240	1.11E-22	zinc finger protein 791 [Rousettus aegyptiacus]	.	.	.	.	Q15973	86.3	5.00E-20	Zinc finger protein 124	.	.	.	.	pfam01352	KRAB	KRAB box. The KRAB domain (or Kruppel-associated box) is present in about a third of zinc finger proteins containing C2H2 fingers. The KRAB domain is found to be involved in protein-protein interactions. The KRAB domain is generally encoded by two exons. The regions coded by the two exons are known as KRAB-A and KRAB-B. The A box plays an important role in repression by binding to corepressors, w…	GO:0000122|negative regulation of transcription by RNA polymerase II;GO:0006357|regulation of transcription by RNA polymerase II;	GO:0005634|nucleus;	GO:0003677|DNA binding;GO:0000981|DNA-binding transcription factor activity, RNA polymerase II-specific;GO:0001227|DNA-binding transcription repressor activity, RNA polymerase II-specific;GO:0046872|metal ion binding;GO:0000977|RNA polymerase II transcription regulatory region sequence-specific DNA binding;	K09228	KRAB; KRAB domain-containing zinc finger protein
gene10593	133	130	175	140.9643594	139	134	138	1.050244737	0.070725557	0.711980657	0.999939649	up	no	LOC100630362	protein_coding	chrNC_009150.3:49810870-49828585:-	ref|XP_030101750.1|	2533	0	predicted gene 14295 isoform X2 [Mus musculus] >CAM27169.1 novel KRAB box and zinc finger, C2H2 type domain containing protein [Mus musculus]	.	.	.	.	Q8N972	797	0	Zinc finger protein 709	.	.	.	.	pfam01352	KRAB	KRAB box. The KRAB domain (or Kruppel-associated box) is present in about a third of zinc finger proteins containing C2H2 fingers. The KRAB domain is found to be involved in protein-protein interactions. The KRAB domain is generally encoded by two exons. The regions coded by the two exons are known as KRAB-A and KRAB-B. The A box plays an important role in repression by binding to corepressors, w…	GO:0006357|regulation of transcription by RNA polymerase II;	GO:0005634|nucleus;	GO:0000981|DNA-binding transcription factor activity, RNA polymerase II-specific;GO:0046872|metal ion binding;GO:0000977|RNA polymerase II transcription regulatory region sequence-specific DNA binding;	K09228	KRAB; KRAB domain-containing zinc finger protein
gene10595	5	2	0	2.00220712	4	0	1	1.400340889	0.485778069	0.764088359	0.999939649	up	no	LOC111774459	lncRNA	chrNC_009150.3:49929139-49942105:-	gb|KAF6360206.1|	407	1.47E-57	hypothetical protein mMyoMyo1_011158 [Myotis myotis]	.	.	.	.	Q9BS34	181	8.00E-47	Zinc finger protein 670	.	.	.	.	pfam13465	zf-H2C2_2	Zinc-finger double domain.	GO:0044255|cellular lipid metabolic process;GO:0006629|lipid metabolic process;GO:0006357|regulation of transcription by RNA polymerase II;	GO:0005634|nucleus;	GO:0000981|DNA-binding transcription factor activity, RNA polymerase II-specific;GO:0046872|metal ion binding;GO:0000978|RNA polymerase II cis-regulatory region sequence-specific DNA binding;	K09228	KRAB; KRAB domain-containing zinc finger protein
gene10596	132	115	156	120.640556	105	118	102	1.225103209	0.292903295	0.142280661	0.999939649	up	no	LOC100055863	protein_coding	chrNC_009150.3:50004750-50148941:-	ref|XP_030101750.1|	1921	0	predicted gene 14295 isoform X2 [Mus musculus] >CAM27169.1 novel KRAB box and zinc finger, C2H2 type domain containing protein [Mus musculus]	.	.	.	.	Q8N972	695	0	Zinc finger protein 709	.	.	.	.	pfam01352	KRAB	KRAB box. The KRAB domain (or Kruppel-associated box) is present in about a third of zinc finger proteins containing C2H2 fingers. The KRAB domain is found to be involved in protein-protein interactions. The KRAB domain is generally encoded by two exons. The regions coded by the two exons are known as KRAB-A and KRAB-B. The A box plays an important role in repression by binding to corepressors, w…	GO:0006357|regulation of transcription by RNA polymerase II;	GO:0005634|nucleus;	GO:0000981|DNA-binding transcription factor activity, RNA polymerase II-specific;GO:0046872|metal ion binding;GO:0000977|RNA polymerase II transcription regulatory region sequence-specific DNA binding;	K09228	KRAB; KRAB domain-containing zinc finger protein
gene10597	149	133	168	141.9162498	129	151	126	1.096101386	0.132381249	0.47210111	0.999939649	up	no	LOC102149103	protein_coding	chrNC_009150.3:50046566-50192042:-	gb|KAF6307480.1|	1391	1.33E-173	hypothetical protein mRhiFer1_018953 [Rhinolophus ferrumequinum]	.	.	.	.	Q8N972	511	2.00E-162	Zinc finger protein 709	.	.	.	.	pfam01352	KRAB	KRAB box. The KRAB domain (or Kruppel-associated box) is present in about a third of zinc finger proteins containing C2H2 fingers. The KRAB domain is found to be involved in protein-protein interactions. The KRAB domain is generally encoded by two exons. The regions coded by the two exons are known as KRAB-A and KRAB-B. The A box plays an important role in repression by binding to corepressors, w…	GO:0006357|regulation of transcription by RNA polymerase II;	GO:0005634|nucleus;	GO:0000981|DNA-binding transcription factor activity, RNA polymerase II-specific;GO:0046872|metal ion binding;GO:0000977|RNA polymerase II transcription regulatory region sequence-specific DNA binding;	K09228	KRAB; KRAB domain-containing zinc finger protein
gene10598	2	0	3	1.464546502	4	0	0	1.242114327	0.312797968	0.871006465	0.999939649	up	no	LOC106783425	protein_coding	chrNC_009150.3:50198765-50255198:+	ref|XP_030101750.1|	2062	0	predicted gene 14295 isoform X2 [Mus musculus] >CAM27169.1 novel KRAB box and zinc finger, C2H2 type domain containing protein [Mus musculus]	.	.	.	.	Q8N972	750	0	Zinc finger protein 709	.	.	.	.	pfam01352	KRAB	KRAB box. The KRAB domain (or Kruppel-associated box) is present in about a third of zinc finger proteins containing C2H2 fingers. The KRAB domain is found to be involved in protein-protein interactions. The KRAB domain is generally encoded by two exons. The regions coded by the two exons are known as KRAB-A and KRAB-B. The A box plays an important role in repression by binding to corepressors, w…	GO:0006357|regulation of transcription by RNA polymerase II;	GO:0005634|nucleus;	GO:0000981|DNA-binding transcription factor activity, RNA polymerase II-specific;GO:0046872|metal ion binding;GO:0000977|RNA polymerase II transcription regulatory region sequence-specific DNA binding;	K09228	KRAB; KRAB domain-containing zinc finger protein
gene1060	21	15	16	15.87082686	18	16	10	1.176840109	0.234918322	0.644380926	0.999939649	up	no	LOC106782163	protein_coding	chrNC_009144.3:92776567-92785610:-	.	.	.	.	.	.	.	.	.	.	.	.	.	.	.	.	pfam15961	DUF4764	Domain of unknown function (DUF4764).	.	.	.	.	.
gene10600	197	209	242	213.3327785	201	238	199	1.004717975	0.006790593	0.965754587	0.999939649	up	no	LOC100056232	protein_coding	chrNC_009150.3:50275628-50279940:-	gb|EAW84276.1|	1794	0	zinc finger protein 709, isoform CRA_b [Homo sapiens]	.	.	.	.	Q8N972	693	0	Zinc finger protein 709	.	.	.	.	pfam01352	KRAB	KRAB box. The KRAB domain (or Kruppel-associated box) is present in about a third of zinc finger proteins containing C2H2 fingers. The KRAB domain is found to be involved in protein-protein interactions. The KRAB domain is generally encoded by two exons. The regions coded by the two exons are known as KRAB-A and KRAB-B. The A box plays an important role in repression by binding to corepressors, w…	GO:0006357|regulation of transcription by RNA polymerase II;	GO:0005634|nucleus;	GO:0000981|DNA-binding transcription factor activity, RNA polymerase II-specific;GO:0046872|metal ion binding;GO:0000977|RNA polymerase II transcription regulatory region sequence-specific DNA binding;	K09228	KRAB; KRAB domain-containing zinc finger protein
gene10603	206	183	211	175.3811756	142	175	141	1.296912431	0.375081071	0.026777389	0.999939649	up	no	LOC100630733	protein_coding	chrNC_009150.3:50406428-50437158:-	gb|ELR52903.1|	2186	0	hypothetical protein M91_12604, partial [Bos mutus]	.	.	.	.	Q9H0M5	729	0	Zinc finger protein 700	.	.	.	.	pfam01352	KRAB	KRAB box. The KRAB domain (or Kruppel-associated box) is present in about a third of zinc finger proteins containing C2H2 fingers. The KRAB domain is found to be involved in protein-protein interactions. The KRAB domain is generally encoded by two exons. The regions coded by the two exons are known as KRAB-A and KRAB-B. The A box plays an important role in repression by binding to corepressors, w…	GO:0006357|regulation of transcription by RNA polymerase II;	GO:0005634|nucleus;	GO:0000981|DNA-binding transcription factor activity, RNA polymerase II-specific;GO:0046872|metal ion binding;GO:0000977|RNA polymerase II transcription regulatory region sequence-specific DNA binding;	K09228	KRAB; KRAB domain-containing zinc finger protein
gene10606	0	1	2	0.648445141	0	1	0	2.733719903	1.450865432	0.579155702	0.999939649	up	no	LOC100056484	protein_coding	chrNC_009150.3:50520137-50546189:+	gb|ELK17806.1|	2195	0	Zinc finger protein 709 [Pteropus alecto]	.	.	.	.	Q8N972	629	0	Zinc finger protein 709	.	.	.	.	pfam01352	KRAB	KRAB box. The KRAB domain (or Kruppel-associated box) is present in about a third of zinc finger proteins containing C2H2 fingers. The KRAB domain is found to be involved in protein-protein interactions. The KRAB domain is generally encoded by two exons. The regions coded by the two exons are known as KRAB-A and KRAB-B. The A box plays an important role in repression by binding to corepressors, w…	GO:0006357|regulation of transcription by RNA polymerase II;	GO:0005634|nucleus;	GO:0000981|DNA-binding transcription factor activity, RNA polymerase II-specific;GO:0046872|metal ion binding;GO:0000977|RNA polymerase II transcription regulatory region sequence-specific DNA binding;	K09228	KRAB; KRAB domain-containing zinc finger protein
gene10609	50	42	32	33.30336115	33	26	18	1.605705412	0.683207236	0.069793932	0.999939649	up	no	CNN1	protein_coding	chrNC_009150.3:50610149-50616400:-	gb|TKC41195.1|	1649	0	hypothetical protein EI555_010523 [Monodon monoceros]	.	.	.	.	Q7YRL2	595	0	Calponin-1	ECU03g1150	71.2	2.00E-13	COG5199	pfam00307	CH	Calponin homology (CH) domain. The CH domain is found in both cytoskeletal proteins and signal transduction proteins. The CH domain is involved in actin binding in some members of the family. However in calponins there is evidence that the CH domain is not involved in its actin binding activity. Most member proteins have from two to four copies of the CH domain, however some proteins such as calp…	GO:0031032|actomyosin structure organization;GO:1904706|negative regulation of vascular associated smooth muscle cell proliferation;	GO:0005856|cytoskeleton;	GO:0003779|actin binding;GO:0005516|calmodulin binding;	.	.
gene1061	1	4	6	2.46133353	0	3	1	2.732815574	1.450388102	0.304133545	0.999939649	up	no	MIR1839	miRNA	chrNC_009144.3:92777727-92777786:-	.	.	.	.	.	.	.	.	.	.	.	.	.	.	.	.	pfam06079	Apyrase	Apyrase. This family consists of several eukaryotic apyrase proteins (EC:3.6.1.5). The salivary apyrases of blood-feeding arthropods are nucleotide hydrolysing enzymes implicated in the inhibition of host platelet aggregation through the hydrolysis of extracellular adenosine diphosphate..	.	.	.	.	.
gene10612	0	8	3	3.158292661	2	4	2	1.381392993	0.466123811	0.70899315	0.999939649	up	no	ELAVL3	protein_coding	chrNC_009150.3:50660059-50676909:+	ref|XP_027990530.1|	1709	0	ELAV-like protein 3 isoform X1 [Eptesicus fuscus] >XP_035890269.1 ELAV-like protein 3 isoform X1 [Phyllostomus discolor] >XP_036089584.1 ELAV-like protein 3 isoform X2 [Rousettus aegyptiacus] >XP_036096487.1 ELAV-like protein 3 isoform X1 [Molossus molossus] >XP_036987260.1 ELAV-like protein 3 isoform X1 [Artibeus jamaicensis] >XP_045048435.1 ELAV-like protein 3 isoform X1 [Desmodus rotundus] >XP…	.	.	.	.	Q14576	660	0	ELAV-like protein 3	.	.	.	.	pfam00076	RRM_1	RNA recognition motif. (a.k.a. RRM, RBD, or RNP domain). The RRM motif is probably diagnostic of an RNA binding protein. RRMs are found in a variety of RNA binding proteins, including various hnRNP proteins, proteins implicated in regulation of alternative splicing, and protein components of snRNPs. The motif also appears in a few single stranded DNA binding proteins. The RRM structure consists o…	GO:0030154|cell differentiation;GO:0007399|nervous system development;	GO:1990904|ribonucleoprotein complex;	GO:0035925|mRNA 3'-UTR AU-rich region binding;	K13208	ELAVL2_3_4; ELAV like protein 2/3/4
gene10615	460	455	384	427.499088	503	447	330	1.011033371	0.015830617	0.915878084	0.999939649	up	no	RGL3	protein_coding	chrNC_009150.3:50699459-50713376:+	gb|TKC41211.1|	2531	0	hypothetical protein EI555_010540, partial [Monodon monoceros]	.	.	.	.	Q3MIN7	894	0	Ral guanine nucleotide dissociation stimulator-like 3	.	.	.	.	pfam00617	RasGEF	RasGEF domain. Guanine nucleotide exchange factor for Ras-like small GTPases.	GO:0043547|positive regulation of GTPase activity;GO:0007265|Ras protein signal transduction;	GO:0005829|cytosol;GO:0005886|plasma membrane;	GO:0005085|guanyl-nucleotide exchange factor activity;	K17639	RGL3; ral guanine nucleotide dissociation stimulator-like 3
gene10616	83	99	67	79.76220522	78	77	75	1.073296602	0.102048816	0.682036822	0.999939649	up	no	EPOR	protein_coding	chrNC_009150.3:50713884-50720920:+	gb|KAF5914376.1|	1887	0	hypothetical protein HPG69_000487 [Diceros bicornis minor]	.	.	.	.	Q9MYZ9	722	0	Erythropoietin receptor	.	.	.	.	pfam09067	EpoR_lig-bind	Erythropoietin receptor, ligand binding. Members of this family interact with erythropoietin (EPO), with subsequent initiation of the downstream chain of events associated with binding of EPO to the receptor, including EPO-induced erythroblast proliferation and differentiation through induction of the JAK2/STAT5 signaling cascade. The domain adopts a secondary structure composed of a short amino-…	GO:0007420|brain development;GO:0019221|cytokine-mediated signaling pathway;GO:0046697|decidualization;GO:0007507|heart development;GO:0030097|hemopoiesis;GO:0008284|positive regulation of cell population proliferation;	GO:0009897|external side of plasma membrane;GO:0016607|nuclear speck;	GO:0004896|cytokine receptor activity;GO:0004900|erythropoietin receptor activity;GO:0042802|identical protein binding;	K05079	EPOR; erythropoietin receptor
gene10619	91	84	94	87.62974278	83	78	96	1.030076686	0.042751745	0.853835062	0.999939649	up	no	CCDC159	protein_coding	chrNC_009150.3:50737030-50742771:-	ref|XP_032989240.1|	1397	0	coiled-coil domain-containing protein 159 isoform X1 [Rhinolophus ferrumequinum] >KAF6305921.1 coiled-coil domain containing 159 [Rhinolophus ferrumequinum]	.	.	.	.	.	.	.	.	.	.	.	.	pfam13136	DUF3984	Protein of unknown function (DUF3984). This family of proteins is functionally uncharacterized. This family of proteins is found in eukaryotes. Proteins in this family are typically between 393 and 442 amino acids in length.	.	.	.	.	.
gene10621	4543	4047	4351	4236.508726	4447	4105	4007	1.018374455	0.026268137	0.7589795	0.999939649	up	no	RAB3D	protein_coding	chrNC_009150.3:50746576-50756636:+	emb|CAD7685578.1|	1098	2.45E-138	unnamed protein product [Nyctereutes procyonoides]	ref|XM_033732341.1|	86	5.77E-35	Neohortaea acidophila ras family-domain-containing protein (BDY17DRAFT_289313), mRNA	P35276	408	6.00E-132	Ras-related protein Rab-3D	.	.	.	.	pfam00071	Ras	Ras family. Includes sub-families Ras, Rab, Rac, Ral, Ran, Rap Ypt1 and more. Shares P-loop motif with GTP_EFTU, arf and myosin_head. See pfam00009 pfam00025, pfam00063. As regards Rab GTPases, these are important regulators of vesicle formation, motility and fusion. They share a fold in common with all Ras GTPases: this is a six-stranded beta-sheet surrounded by five alpha-helices.	GO:0045453|bone resorption;GO:0018125|peptidyl-cysteine methylation;GO:1903307|positive regulation of regulated secretory pathway;GO:0072659|protein localization to plasma membrane;GO:0009306|protein secretion;GO:0017157|regulation of exocytosis;GO:0006904|vesicle docking involved in exocytosis;	GO:0005881|cytoplasmic microtubule;GO:0005768|endosome;GO:0043231|intracellular membrane-bounded organelle;GO:0005739|mitochondrion;GO:0005886|plasma membrane;GO:0099503|secretory vesicle;GO:0008021|synaptic vesicle;GO:0030133|transport vesicle;GO:0042588|zymogen granule;	GO:0005525|GTP binding;GO:0030742|GTP-dependent protein binding;GO:0003924|GTPase activity;GO:0031489|myosin V binding;	K07884	RAB3D; Ras-related protein Rab-3D
gene10623	3037	2708	2095	2546.912222	2842	2625	2040	1.040876439	0.057798819	0.675002237	0.999939649	up	no	DOCK6	protein_coding	chrNC_009150.3:50797277-50837589:+	emb|CAD7685581.1|	9819	0	unnamed protein product [Nyctereutes procyonoides]	.	.	.	.	Q8VDR9	3598	0	Dedicator of cytokinesis protein 6	.	.	.	.	pfam06920	DHR-2	Dock homology region 2. This family represents a conserved region within a number of eukaryotic dedicator of cytokinesis proteins. These are potential guanine nucleotide exchange factors, which activate some small GTPases by exchanging bound GDP for free GTP. This region interacts with RAC1 and ELMO1.	GO:0043547|positive regulation of GTPase activity;GO:0007264|small GTPase mediated signal transduction;	GO:0005829|cytosol;GO:0048471|perinuclear region of cytoplasm;	GO:0005085|guanyl-nucleotide exchange factor activity;	K21852	DOCK6_7_8; dedicator of cytokinesis protein 6/7/8
gene10625	1068	1003	696	912.0057271	1056	994	683	1.012266294	0.017588866	0.915649801	0.999939649	up	no	KANK2	protein_coding	chrNC_009150.3:50838497-50861716:+	gb|EHH29642.1|	3264	0	hypothetical protein EGK_10119 [Macaca mulatta]	.	.	.	.	Q63ZY3	1251	0	KN motif and ankyrin repeat domain-containing protein 2	all2748	83.2	1.00E-15	COG0666	pfam12796	Ank_2	Ankyrin repeats (3 copies).	GO:0006915|apoptotic process;GO:0072073|kidney epithelium development;GO:0008285|negative regulation of cell population proliferation;GO:2000134|negative regulation of G1/S transition of mitotic cell cycle;GO:0033147|negative regulation of intracellular estrogen receptor signaling pathway;GO:0043069|negative regulation of programmed cell death;GO:0000122|negative regulation of transcription by RN…	GO:0005737|cytoplasm;GO:0005739|mitochondrion;	.	K22808	KANK; KN motif and ankyrin repeat domain-containing protein
gene10630	21	16	19	14.44820529	16	5	10	1.780285508	0.832108628	0.142378431	0.999939649	up	no	LOC111774290	lncRNA	chrNC_009150.3:51010840-51044393:+	gb|EFB29801.1|	144	3.92E-08	hypothetical protein PANDA_008428, partial [Ailuropoda melanoleuca]	.	.	.	.	.	.	.	.	.	.	.	.	pfam15058	Speriolin_N	Speriolin N terminus. This family represents the N-terminus of the sperm centrosome protein speriolin.	.	.	.	.	.
gene10631	4	5	6	4.167761888	5	1	4	1.468582174	0.554423993	0.578568621	0.999939649	up	no	LOC111774291	lncRNA	chrNC_009150.3:51045899-51053410:-	gb|PNI51496.1|	165	1.18E-10	YIPF2 isoform 4, partial [Pan troglodytes]	.	.	.	.	Q9BWQ6	67.8	3.00E-11	Protein YIPF2	.	.	.	.	pfam15961	DUF4764	Domain of unknown function (DUF4764).	GO:0016192|vesicle-mediated transport;	GO:0005794|Golgi apparatus;GO:0005797|Golgi medial cisterna;GO:0000138|Golgi trans cisterna;GO:0031902|late endosome membrane;GO:0005802|trans-Golgi network;GO:0030133|transport vesicle;	GO:0031267|small GTPase binding;	K22940	YIPF1_2; protein YIPF1/2
gene10633	1083	988	907	984.4435179	1012	1065	875	1.001332551	0.001921185	0.985870085	0.999939649	up	no	YIPF2	protein_coding	chrNC_009150.3:51052610-51057130:+	gb|EFB12970.1|	1184	2.81E-160	hypothetical protein PANDA_010300, partial [Ailuropoda melanoleuca]	.	.	.	.	Q9BWQ6	436	3.00E-150	Protein YIPF2	.	.	.	.	pfam04893	Yip1	Yip1 domain. The Yip1 integral membrane domain contains four transmembrane alpha helices. The domain is characterized by the motifs DLYGP and GY. The Yip1 protein is a golgi protein involved in vesicular transport that interacts with GTPases.	GO:0016192|vesicle-mediated transport;	GO:0005794|Golgi apparatus;GO:0005797|Golgi medial cisterna;GO:0000138|Golgi trans cisterna;GO:0031902|late endosome membrane;GO:0005802|trans-Golgi network;GO:0030133|transport vesicle;	GO:0031267|small GTPase binding;	K22940	YIPF1_2; protein YIPF1/2
gene10638	435	288	343	343.5108049	341	312	346	1.051650715	0.072655622	0.65926212	0.999939649	up	no	QTRT1	protein_coding	chrNC_009150.3:51197555-51207251:-	ref|XP_004748480.1|	2029	0	queuine tRNA-ribosyltransferase catalytic subunit 1 [Mustela putorius furo] >XP_032167208.1 queuine tRNA-ribosyltransferase catalytic subunit 1 [Mustela erminea] >KAI5758591.1 QTRT1 [Gulo gulo luscus] >KAI5758713.1 QTRT1 [Gulo gulo luscus] >VCW68798.1 unnamed protein product [Gulo gulo]	ref|XM_046089685.1|	35	4.65E-07	Aspergillus melleus uncharacterized protein (LDX57_007966), partial mRNA	Q9BXR0	761	0	Queuine tRNA-ribosyltransferase catalytic subunit 1	SPAC1687.19c	459	2.00E-158	COG0343	pfam01702	TGT	Queuine tRNA-ribosyltransferase. This is a family of queuine tRNA-ribosyltransferases EC:2.4.2.29, also known as tRNA-guanine transglycosylase and guanine insertion enzyme. Queuine tRNA-ribosyltransferase modifies tRNAs for asparagine, aspartic acid, histidine and tyrosine with queuine. It catalyzes the exchange of guanine-34 at the wobble position with 7-aminomethyl-7-deazaguanine, and the addit…	GO:0006400|tRNA modification;GO:0101030|tRNA-guanine transglycosylation;	GO:0005741|mitochondrial outer membrane;GO:0005634|nucleus;GO:0032991|protein-containing complex;GO:1990234|transferase complex;	GO:0046872|metal ion binding;GO:0046982|protein heterodimerization activity;GO:0042803|protein homodimerization activity;GO:0008479|queuine tRNA-ribosyltransferase activity;	K00773	tgt; queuine tRNA-ribosyltransferase [EC:2.4.2.29]
gene1064	9	12	7	8.332455534	4	10	8	1.262426179	0.336199028	0.636277251	0.999939649	up	no	CPEB1	protein_coding	chrNC_009144.3:92852256-92950817:+	ref|NP_001373990.1|	2734	0	cytoplasmic polyadenylation element-binding protein 1 isoform 7 [Homo sapiens]	ref|XM_018850113.1|	130	3.14E-59	Isaria fumosorosea ARSEF 2679 40S ribosomal protein S17 (ISF_06509), partial mRNA	Q9BZB8	1053	0	Cytoplasmic polyadenylation element-binding protein 1	SPCC24B10.09	171	2.00E-47	COG1383	pfam16368	CEBP1_N	Cytoplasmic polyadenylation element-binding protein 1 N-terminus. This is the N-terminal domain of cytoplasmic polyadenylation element-binding protein 1.	GO:0071230|cellular response to amino acid stimulus;GO:0071456|cellular response to hypoxia;GO:0032869|cellular response to insulin stimulus;GO:0006397|mRNA processing;GO:2000766|negative regulation of cytoplasmic translation;GO:1900365|positive regulation of mRNA polyadenylation;	GO:0070161|anchoring junction;GO:0005737|cytoplasm;GO:0005829|cytosol;GO:0030425|dendrite;GO:0016020|membrane;GO:1990124|messenger ribonucleoprotein complex;GO:0043005|neuron projection;GO:0005654|nucleoplasm;GO:0005634|nucleus;GO:0000932|P-body;GO:0014069|postsynaptic density;GO:0045202|synapse;	GO:0046872|metal ion binding;GO:0035925|mRNA 3'-UTR AU-rich region binding;GO:0003730|mRNA 3'-UTR binding;GO:0000900|mRNA regulatory element binding translation repressor activity;GO:0043022|ribosome binding;GO:0008135|translation factor activity, RNA binding;	K02602	CPEB, ORB; cytoplasmic polyadenylation element-binding protein
gene10640	33	19	28	25.60846486	30	27	18	1.059587667	0.083502956	0.840223734	0.999939649	up	no	LOC111774292	lncRNA	chrNC_009150.3:51242816-51250399:+	gb|KAF0874395.1|	148	2.86E-08	LORF2 protein, partial [Crocuta crocuta]	.	.	.	.	.	.	.	.	.	.	.	.	pfam15728	DUF4679	Domain of unknown function (DUF4679). This family of proteins is found in eukaryotes. Proteins in this family are typically between 213 and 412 amino acids in length.	.	.	.	.	.
gene10641	11524	10253	10727	10693.02001	11156	10662	10048	1.00891536	0.012805149	0.874065783	0.999939649	up	no	SLC44A2	protein_coding	chrNC_009150.3:51251298-51275075:-	ref|XP_006161596.1|	3225	0	choline transporter-like protein 2 isoform X4 [Tupaia chinensis] >ELV14045.1 Choline transporter-like protein 2 [Tupaia chinensis]	.	.	.	.	Q8IWA5	1214	0	Choline transporter-like protein 2	.	.	.	.	pfam04515	Choline_transpo	Plasma-membrane choline transporter. This family represents a high-affinity plasma-membrane choline transporter in C.elegans which is thought to be rate-limiting for ACh synthesis in cholinergic nerve terminals.	GO:0015871|choline transport;GO:0006656|phosphatidylcholine biosynthetic process;GO:0043123|positive regulation of I-kappaB kinase/NF-kappaB signaling;GO:0055085|transmembrane transport;	GO:0070062|extracellular exosome;GO:0005765|lysosomal membrane;GO:0016020|membrane;GO:0005739|mitochondrion;GO:0005886|plasma membrane;GO:0035579|specific granule membrane;	GO:0015220|choline transmembrane transporter activity;GO:0022857|transmembrane transporter activity;	K15377	SLC44A2_4_5; solute carrier family 44 (choline transporter-like protein), member 2/4/5
gene10642	7178	6737	6362	6630.330067	6658	6819	6152	1.023232051	0.03313336	0.696016375	0.999939649	up	no	AP1M2	protein_coding	chrNC_009150.3:51281951-51290181:+	ref|XP_027990476.1|	2224	0	AP-1 complex subunit mu-2 isoform X1 [Eptesicus fuscus] >XP_036315354.1 AP-1 complex subunit mu-2 isoform X1 [Pipistrellus kuhlii] >KAF6297398.1 adaptor related protein complex 1 subunit mu 2 [Pipistrellus kuhlii] >KAF6479038.1 adaptor related protein complex 1 subunit mu 2 [Molossus molossus]	ref|XM_014684632.1|	224	5.51E-112	Metarhizium brunneum ARSEF 3297 adaptor complexes medium subunit family protein partial mRNA	Q9WVP1	841	0	AP-1 complex subunit mu-2	.	.	.	.	pfam00928	Adap_comp_sub	Adaptor complexes medium subunit family. This family also contains members which are coatomer subunits.	GO:0110010|basolateral protein secretion;GO:0006886|intracellular protein transport;GO:0016192|vesicle-mediated transport;	GO:0030121|AP-1 adaptor complex;GO:0030136|clathrin-coated vesicle;GO:0031410|cytoplasmic vesicle;GO:0043231|intracellular membrane-bounded organelle;GO:0005802|trans-Golgi network;GO:0032588|trans-Golgi network membrane;	GO:0035615|clathrin adaptor activity;	K12393	AP1M; AP-1 complex subunit mu
gene10647	10	6	15	9.22503515	6	12	7	1.22571494	0.293623496	0.666450826	0.999939649	up	no	S1PR5	protein_coding	chrNC_009150.3:51323297-51328322:+	ref|XP_016790482.1|	821	1.25E-96	sphingosine 1-phosphate receptor 5 isoform X1 [Pan troglodytes] >EAW84113.1 endothelial differentiation, sphingolipid G-protein-coupled receptor, 8, isoform CRA_a [Homo sapiens]	.	.	.	.	Q684M3	313	2.00E-95	Sphingosine 1-phosphate receptor 5	.	.	.	.	pfam00001	7tm_1	7 transmembrane receptor (rhodopsin family). This family contains, amongst other G-protein-coupled receptors (GCPRs), members of the opsin family, which have been considered to be typical members of the rhodopsin superfamily. They share several motifs, mainly the seven transmembrane helices, GCPRs of the rhodopsin superfamily. All opsins bind a chromophore, such as 11-cis-retinal. The function of…	.	GO:0005886|plasma membrane;	GO:0038036|sphingosine-1-phosphate receptor activity;	K04295	S1PR5, EDG8; sphingosine 1-phosphate receptor 5
gene10651	37	57	54	47.41472422	33	46	57	1.068513972	0.095605772	0.77515139	0.999939649	up	no	LOC100055218	protein_coding	chrNC_009150.3:51413184-51415157:-	ref|XP_005319422.1|	1483	0	E3 ubiquitin-protein ligase RNF113A [Ictidomys tridecemlineatus] >KAG3272822.1 hypothetical protein H1C71_031076 [Ictidomys tridecemlineatus]	.	.	.	.	Q67ER4	562	0	E3 ubiquitin-protein ligase RNF113A	YLR323c	142	2.00E-37	COG5152	pfam13639	zf-RING_2	Ring finger domain.	GO:0006281|DNA repair;GO:0018276|isopeptide cross-linking via N6-glycyl-L-lysine;GO:0000398|mRNA splicing, via spliceosome;GO:0070100|negative regulation of chemokine-mediated signaling pathway;GO:0016567|protein ubiquitination;GO:0034247|snoRNA splicing;	GO:0016607|nuclear speck;GO:0005634|nucleus;GO:0071005|U2-type precatalytic spliceosome;GO:0005684|U2-type spliceosomal complex;	GO:0046872|metal ion binding;GO:0061630|ubiquitin protein ligase activity;	K13127	RNF113A, CWC24; RING finger protein 113A
gene10657	45	40	73	46.64051676	37	39	47	1.258582895	0.331800241	0.315669602	0.999939649	up	no	ICAM5	protein_coding	chrNC_009150.3:51471648-51478330:-	emb|VFV38109.1|	3794	0	intercellular adhesion molecule [Lynx pardinus]	.	.	.	.	Q9UMF0	1432	0	Intercellular adhesion molecule 5	.	.	.	.	pfam03921	ICAM_N	Intercellular adhesion molecule (ICAM), N-terminal domain. ICAMs normally functions to promote intercellular adhesion and signalling. However, The N-terminal domain of the receptor binds to the rhinovirus 'canyon' surrounding the icosahedral 5-fold axes, during the viral attachment process. This family is a family that is part of the Ig superfamily and is therefore related to the family ig (pfam0…	GO:0007155|cell adhesion;GO:0098609|cell-cell adhesion;GO:0006909|phagocytosis;	GO:0005886|plasma membrane;	GO:0005178|integrin binding;	K06769	ICAM5, TLCN; intercellular adhesion molecule 5
gene10665	0	0	2	0.478888322	0	1	0	1.794680481	0.843727015	0.790816033	0.999939649	up	no	LOC111774481	snoRNA	chrNC_009150.3:51595605-51595684:-	.	.	.	.	.	.	.	.	.	.	.	.	.	.	.	.	pfam09699	Paired_CXXCH_1	Doubled CXXCH motif (Paired_CXXCH_1). This entry represents a domain of about 41 amino acids that contains, among other motifs, two copies of the motif CXXCH associated with haem binding. This domain is predicted to be a high molecular weight c-type cytochrome and is often found in multiple copies. Members are found mostly in species of Shewanella, Geobacter, and Vibrio.	.	.	.	.	.
gene10674	46	86	45	57.48992404	65	68	37	1.044666313	0.06304219	0.850740793	0.999939649	up	no	COL5A3	protein_coding	chrNC_009150.3:51657978-51694544:+	emb|VCX14694.1|	1638	0	unnamed protein product [Gulo gulo]	.	.	.	.	P25940	580	3.00E-172	Collagen alpha-3(V) chain	.	.	.	.	pfam01410	COLFI	Fibrillar collagen C-terminal domain. Found at C-termini of fibrillar collagens: Ephydatia muelleri procollagen EMF1 alpha, vertebrate collagens alpha(1)III, alpha(1)II, alpha(2)V etc.	GO:0007160|cell-matrix adhesion;GO:0030199|collagen fibril organization;GO:0030198|extracellular matrix organization;GO:0043588|skin development;	GO:0005588|collagen type V trimer;GO:0062023|collagen-containing extracellular matrix;GO:0005788|endoplasmic reticulum lumen;GO:0031012|extracellular matrix;GO:0005576|extracellular region;GO:0005615|extracellular space;	GO:0005518|collagen binding;GO:0005201|extracellular matrix structural constituent;GO:0030020|extracellular matrix structural constituent conferring tensile strength;GO:0008201|heparin binding;GO:0043394|proteoglycan binding;	K19721	COL5AS; collagen type V/XI/XXIV/XXVII, alpha
gene10678	392	406	379	381.3008389	336	414	367	1.04280626	0.060471148	0.651705301	0.999939649	up	no	FBXL12	protein_coding	chrNC_009150.3:51798197-51805471:+	ref|XP_006206322.1|	1616	0	F-box/LRR-repeat protein 12 isoform X1 [Vicugna pacos] >XP_031293186.1 F-box/LRR-repeat protein 12 isoform X1 [Camelus dromedarius] >XP_031293187.1 F-box/LRR-repeat protein 12 isoform X1 [Camelus dromedarius] >XP_032321467.1 F-box/LRR-repeat protein 12 isoform X1 [Camelus ferus] >XP_032321468.1 F-box/LRR-repeat protein 12 isoform X1 [Camelus ferus] >KAB1259271.1 F-box/LRR-repeat protein 12 [Camel…	.	.	.	.	Q32PG9	616	0	F-box/LRR-repeat protein 12	.	.	.	.	pfam12937	F-box-like	F-box-like. This is an F-box-like family.	GO:0043153|entrainment of circadian clock by photoperiod;GO:0000086|G2/M transition of mitotic cell cycle;GO:0016567|protein ubiquitination;GO:0051726|regulation of cell cycle;GO:0031146|SCF-dependent proteasomal ubiquitin-dependent protein catabolic process;	GO:0005829|cytosol;GO:0005634|nucleus;GO:0019005|SCF ubiquitin ligase complex;	.	K10278	FBXL12; F-box and leucine-rich repeat protein 12
gene10679	224	196	214	202.4418028	234	163	187	1.072016421	0.100327005	0.573042748	0.999939649	up	no	LOC102148281	protein_coding	chrNC_009150.3:51813691-51830575:+	gb|ELW70592.1|	305	4.51E-27	Zinc finger protein 37 like protein [Tupaia chinensis]	.	.	.	.	Q9Y6Q3	119	4.00E-27	Zinc finger protein 37 homolog	.	.	.	.	pfam13465	zf-H2C2_2	Zinc-finger double domain.	GO:0000122|negative regulation of transcription by RNA polymerase II;GO:0006355|regulation of DNA-templated transcription;GO:0006357|regulation of transcription by RNA polymerase II;	GO:0005634|nucleus;	GO:0003700|DNA-binding transcription factor activity;GO:0000981|DNA-binding transcription factor activity, RNA polymerase II-specific;GO:0001227|DNA-binding transcription repressor activity, RNA polymerase II-specific;GO:0000977|RNA polymerase II transcription regulatory region sequence-specific DNA binding;GO:0008270|zinc ion binding;	K09228	KRAB; KRAB domain-containing zinc finger protein
gene1068	4	2	2	2.512514968	3	1	3	1.120317738	0.163907959	0.895405988	0.999939649	up	no	LOC111775138	lncRNA	chrNC_009144.3:92952580-92967871:+	gb|KAF6397013.1|	202	6.23E-16	hypothetical protein HJG63_009690 [Rousettus aegyptiacus]	.	.	.	.	P11369	55.5	4.00E-11	LINE-1 retrotransposable element ORF2 protein	.	.	.	.	pfam03798	TRAM_LAG1_CLN8	TLC domain.	GO:0006310|DNA recombination;	.	GO:0004519|endonuclease activity;GO:0046872|metal ion binding;GO:0003964|RNA-directed DNA polymerase activity;	.	.
gene10681	1	2	2	1.30592379	1	2	0	1.687622482	0.754992212	0.666026523	0.999939649	up	no	LOC100058982	protein_coding	chrNC_009150.3:51885074-51901752:-	ref|XP_005336164.2|	2147	0	zinc finger protein 26-like [Ictidomys tridecemlineatus] >KAG3280384.1 zinc finger protein 26-like, transcript variant X1 [Ictidomys tridecemlineatus] >KAG3280385.1 zinc finger protein 26-like, transcript variant X2 [Ictidomys tridecemlineatus]	.	.	.	.	P10076	799	0	Zinc finger protein 26	.	.	.	.	pfam01352	KRAB	KRAB box. The KRAB domain (or Kruppel-associated box) is present in about a third of zinc finger proteins containing C2H2 fingers. The KRAB domain is found to be involved in protein-protein interactions. The KRAB domain is generally encoded by two exons. The regions coded by the two exons are known as KRAB-A and KRAB-B. The A box plays an important role in repression by binding to corepressors, w…	GO:0006357|regulation of transcription by RNA polymerase II;	GO:0005634|nucleus;	GO:0001228|DNA-binding transcription activator activity, RNA polymerase II-specific;GO:0046872|metal ion binding;GO:0000978|RNA polymerase II cis-regulatory region sequence-specific DNA binding;	K09228	KRAB; KRAB domain-containing zinc finger protein
gene10682	153	152	151	149.5372472	207	157	86	1.013802327	0.019776381	0.933968321	0.999939649	up	no	LOC100059060	protein_coding	chrNC_009150.3:51919370-51955825:+	gb|KAF6307492.1|	2141	0	zinc finger protein 846 [Rhinolophus ferrumequinum]	.	.	.	.	Q147U1	629	0	Zinc finger protein 846	.	.	.	.	pfam01352	KRAB	KRAB box. The KRAB domain (or Kruppel-associated box) is present in about a third of zinc finger proteins containing C2H2 fingers. The KRAB domain is found to be involved in protein-protein interactions. The KRAB domain is generally encoded by two exons. The regions coded by the two exons are known as KRAB-A and KRAB-B. The A box plays an important role in repression by binding to corepressors, w…	GO:0000122|negative regulation of transcription by RNA polymerase II;GO:0006357|regulation of transcription by RNA polymerase II;	GO:0005634|nucleus;	GO:0000981|DNA-binding transcription factor activity, RNA polymerase II-specific;GO:0001227|DNA-binding transcription repressor activity, RNA polymerase II-specific;GO:0046872|metal ion binding;GO:0000977|RNA polymerase II transcription regulatory region sequence-specific DNA binding;	K09228	KRAB; KRAB domain-containing zinc finger protein
gene10684	0	0	1	0.16006477	0	0	0	1.92565125	0.945346444	0.816789899	0.999939649	up	no	LOC100059098	pseudogene	chrNC_009150.3:51957354-51960184:-	ref|XP_005363389.1|	599	9.85E-98	TATA-box-binding protein [Microtus ochrogaster] >XP_013207807.1 TATA-box-binding protein [Microtus ochrogaster] >XP_013207808.1 TATA-box-binding protein [Microtus ochrogaster] >XP_013207809.1 TATA-box-binding protein [Microtus ochrogaster] >XP_026643259.1 TATA-box-binding protein [Microtus ochrogaster] >KAH0500636.1 TATA-box-binding protein [Microtus ochrogaster]	.	.	.	.	P53360	234	6.00E-99	TATA-box-binding protein	YER148w	179	6.00E-74	COG2101	pfam00352	TBP	Transcription factor TFIID (or TATA-binding protein, TBP).	GO:0006352|DNA-templated transcription initiation;GO:0006366|transcription by RNA polymerase II;GO:0006383|transcription by RNA polymerase III;	GO:0005634|nucleus;GO:0005669|transcription factor TFIID complex;	GO:0003677|DNA binding;GO:0001091|RNA polymerase II general transcription initiation factor binding;GO:0000995|RNA polymerase III general transcription initiation factor activity;	.	.
gene10686	302	325	328	311.8693529	307	326	290	1.024064984	0.034307268	0.795116601	0.999939649	up	no	LOC100059326	protein_coding	chrNC_009150.3:51988865-52054960:+	gb|KAG5208733.1|	1985	0	hypothetical protein JEQ12_016298 [Ovis aries]	.	.	.	.	P10076	697	0	Zinc finger protein 26	.	.	.	.	pfam01352	KRAB	KRAB box. The KRAB domain (or Kruppel-associated box) is present in about a third of zinc finger proteins containing C2H2 fingers. The KRAB domain is found to be involved in protein-protein interactions. The KRAB domain is generally encoded by two exons. The regions coded by the two exons are known as KRAB-A and KRAB-B. The A box plays an important role in repression by binding to corepressors, w…	GO:0006357|regulation of transcription by RNA polymerase II;	GO:0005634|nucleus;	GO:0001228|DNA-binding transcription activator activity, RNA polymerase II-specific;GO:0046872|metal ion binding;GO:0000978|RNA polymerase II cis-regulatory region sequence-specific DNA binding;	K09228	KRAB; KRAB domain-containing zinc finger protein
gene10689	167	166	175	164.4778051	176	161	146	1.041264413	0.058336465	0.730168212	0.999939649	up	no	LOC100059554	protein_coding	chrNC_009150.3:52105233-52120224:-	gb|KAB0388183.1|	1741	0	hypothetical protein FD755_003139 [Muntiacus reevesi]	.	.	.	.	Q9BUY5	576	0	Zinc finger protein 426	.	.	.	.	pfam01352	KRAB	KRAB box. The KRAB domain (or Kruppel-associated box) is present in about a third of zinc finger proteins containing C2H2 fingers. The KRAB domain is found to be involved in protein-protein interactions. The KRAB domain is generally encoded by two exons. The regions coded by the two exons are known as KRAB-A and KRAB-B. The A box plays an important role in repression by binding to corepressors, w…	GO:0006357|regulation of transcription by RNA polymerase II;	GO:0005634|nucleus;	GO:0000981|DNA-binding transcription factor activity, RNA polymerase II-specific;GO:0046872|metal ion binding;GO:0000978|RNA polymerase II cis-regulatory region sequence-specific DNA binding;	K09228	KRAB; KRAB domain-containing zinc finger protein
gene1069	3	0	2	1.466377467	3	1	0	1.253888576	0.326409152	0.854343615	0.999939649	up	no	LOC106782213	lncRNA	chrNC_009144.3:92961988-92965649:-	gb|TEA31440.1|	193	2.12E-15	hypothetical protein DBR06_SOUSAS32710003, partial [Sousa chinensis]	.	.	.	.	O92815	64.7	2.00E-09	Gag-Pol polyprotein	.	.	.	.	pfam07539	DRIM	Down-regulated in metastasis. These eukaryotic proteins include DRIM (Down-Regulated In Metastasis), which is differentially expressed in metastatic and non-metastatic human breast carcinoma cells. It is believed to be involved in processing of non-coding RNA.	GO:0015074|DNA integration;GO:0006310|DNA recombination;GO:0006508|proteolysis;	GO:0020002|host cell plasma membrane;GO:0016020|membrane;GO:0019013|viral nucleocapsid;	GO:0004190|aspartic-type endopeptidase activity;GO:0003677|DNA binding;GO:0003887|DNA-directed DNA polymerase activity;GO:0003723|RNA binding;GO:0003964|RNA-directed DNA polymerase activity;GO:0004523|RNA-DNA hybrid ribonuclease activity;GO:0039660|structural constituent of virion;GO:0008270|zinc ion binding;	.	.
gene10692	1	5	12	4.423622447	4	3	2	1.970337249	0.978442587	0.351226237	0.999939649	up	no	LOC100059730	protein_coding	chrNC_009150.3:52153211-52155805:+	ref|NP_001378037.1|	1513	0	olfactory receptor family 7 subfamily D member 16 [Equus caballus] >XP_008534639.1 PREDICTED: olfactory receptor 7D4-like [Equus przewalskii]	.	.	.	.	Q8NG98	462	2.00E-154	Olfactory receptor 7D4	.	.	.	.	pfam13853	7tm_4	Olfactory receptor. The members of this family are transmembrane olfactory receptors.	GO:0007165|signal transduction;	GO:0005886|plasma membrane;	GO:0004930|G protein-coupled receptor activity;GO:0004984|olfactory receptor activity;	K04257	OLFR; olfactory receptor
gene10693	137	132	141	131.7529058	136	132	116	1.057203202	0.080252699	0.662948803	0.999939649	up	no	LOC100059788	protein_coding	chrNC_009150.3:52175121-52196850:-	ref|XP_030101750.1|	1867	0	predicted gene 14295 isoform X2 [Mus musculus] >CAM27169.1 novel KRAB box and zinc finger, C2H2 type domain containing protein [Mus musculus]	.	.	.	.	P10076	674	0	Zinc finger protein 26	.	.	.	.	pfam01352	KRAB	KRAB box. The KRAB domain (or Kruppel-associated box) is present in about a third of zinc finger proteins containing C2H2 fingers. The KRAB domain is found to be involved in protein-protein interactions. The KRAB domain is generally encoded by two exons. The regions coded by the two exons are known as KRAB-A and KRAB-B. The A box plays an important role in repression by binding to corepressors, w…	GO:0006357|regulation of transcription by RNA polymerase II;	GO:0005634|nucleus;	GO:0001228|DNA-binding transcription activator activity, RNA polymerase II-specific;GO:0046872|metal ion binding;GO:0000978|RNA polymerase II cis-regulatory region sequence-specific DNA binding;	K09228	KRAB; KRAB domain-containing zinc finger protein
gene10699	1	0	0	0.16615	0	0	0	1.92565125	0.945346444	0.816789899	0.999939649	up	no	LOC100055475	protein_coding	chrNC_009150.3:52414032-52417446:-	ref|NP_001377864.1|	1627	0	olfactory receptor family 7 subfamily D member 19 [Equus caballus] >XP_008537319.1 PREDICTED: olfactory receptor 7D4-like [Equus przewalskii]	.	.	.	.	Q8NG98	483	2.00E-159	Olfactory receptor 7D4	.	.	.	.	pfam13853	7tm_4	Olfactory receptor. The members of this family are transmembrane olfactory receptors.	GO:0007165|signal transduction;	GO:0005886|plasma membrane;	GO:0004930|G protein-coupled receptor activity;GO:0004984|olfactory receptor activity;	K04257	OLFR; olfactory receptor
gene107	2542	2357	2664	2492.154271	2540	2571	2338	1.00386434	0.005564319	0.944743928	0.999939649	up	no	BUB3	protein_coding	chrNC_009144.3:9774013-9795792:-	gb|KAI5946004.1|	1785	0	Mitotic checkpoint protein BUB3 [Manis javanica]	.	.	.	.	Q9WVA3	687	0	Mitotic checkpoint protein BUB3	.	.	.	.	pfam00400	WD40	WD domain, G-beta repeat.	GO:0008608|attachment of spindle microtubules to kinetochore;GO:0051301|cell division;GO:0007059|chromosome segregation;GO:0051321|meiotic cell cycle;GO:0000070|mitotic sister chromatid segregation;GO:0007094|mitotic spindle assembly checkpoint signaling;GO:0051444|negative regulation of ubiquitin-protein transferase activity;GO:0034501|protein localization to kinetochore;GO:0051983|regulation of…	GO:1990298|bub1-bub3 complex;GO:0000776|kinetochore;GO:0033597|mitotic checkpoint complex;GO:0005654|nucleoplasm;	GO:0043130|ubiquitin binding;	K02180	BUB3; cell cycle arrest protein BUB3
gene1070	957	1047	1181	1030.227681	1019	1040	962	1.041713263	0.058958223	0.56416781	0.999939649	up	no	PDE8A	protein_coding	chrNC_009144.3:92983680-93118595:-	ref|XP_001163046.1|	3814	0	high affinity cAMP-specific and IBMX-insensitive 3',5'-cyclic phosphodiesterase 8A isoform X1 [Pan troglodytes] >XP_008957819.2 high affinity cAMP-specific and IBMX-insensitive 3',5'-cyclic phosphodiesterase 8A isoform X1 [Pan paniscus] >PNI13794.1 PDE8A isoform 1 [Pan troglodytes] >PNI13796.1 PDE8A isoform 4 [Pan troglodytes]	.	.	.	.	O60658	1468	0	High affinity cAMP-specific and IBMX-insensitive 3',5'-cyclic phosphodiesterase 8A	.	.	.	.	pfam00233	PDEase_I	3'5'-cyclic nucleotide phosphodiesterase.	GO:0006198|cAMP catabolic process;GO:0071364|cellular response to epidermal growth factor stimulus;GO:0060548|negative regulation of cell death;GO:1903206|negative regulation of hydrogen peroxide-induced cell death;GO:0070374|positive regulation of ERK1 and ERK2 cascade;GO:0001934|positive regulation of protein phosphorylation;GO:0006355|regulation of DNA-templated transcription;GO:0007165|signal…	GO:0005829|cytosol;GO:0070062|extracellular exosome;	GO:0004115|3',5'-cyclic-AMP phosphodiesterase activity;GO:0047555|3',5'-cyclic-GMP phosphodiesterase activity;GO:0004114|3',5'-cyclic-nucleotide phosphodiesterase activity;GO:0019900|kinase binding;GO:0046872|metal ion binding;	K18437	PDE8; high affinity cAMP-specific and IBMX-insensitive 3',5'-cyclic phosphodiesterase 8 [EC:3.1.4.53]
gene10701	269	262	315	270.2428339	290	270	225	1.067341705	0.094022124	0.517466138	0.999939649	up	no	LOC100060406	protein_coding	chrNC_009150.3:52486006-52496108:-	ref|XP_021589503.1|	1781	0	zinc finger protein 699-like isoform X2 [Ictidomys tridecemlineatus] >XP_021589505.1 zinc finger protein 699-like isoform X2 [Ictidomys tridecemlineatus] >KAG3280386.1 hypothetical protein H1C71_007344 [Ictidomys tridecemlineatus] >KAG3280388.1 hypothetical protein H1C71_007344 [Ictidomys tridecemlineatus] >KAG3280389.1 hypothetical protein H1C71_007344 [Ictidomys tridecemlineatus] >KAG3280391.1 …	.	.	.	.	P10076	630	0	Zinc finger protein 26	.	.	.	.	pfam01352	KRAB	KRAB box. The KRAB domain (or Kruppel-associated box) is present in about a third of zinc finger proteins containing C2H2 fingers. The KRAB domain is found to be involved in protein-protein interactions. The KRAB domain is generally encoded by two exons. The regions coded by the two exons are known as KRAB-A and KRAB-B. The A box plays an important role in repression by binding to corepressors, w…	GO:0006357|regulation of transcription by RNA polymerase II;	GO:0005634|nucleus;	GO:0001228|DNA-binding transcription activator activity, RNA polymerase II-specific;GO:0046872|metal ion binding;GO:0000978|RNA polymerase II cis-regulatory region sequence-specific DNA binding;	K09228	KRAB; KRAB domain-containing zinc finger protein
gene10705	1	3	0	0.992338022	0	2	0	2.075106832	1.053185612	0.641773631	0.999939649	up	no	LOC111774296	lncRNA	chrNC_009150.3:52624481-52638328:-	ref|NP_001357303.1|	615	6.13E-113	zinc finger protein 266 isoform 2 [Homo sapiens] >NP_001357304.1 zinc finger protein 266 isoform 2 [Homo sapiens] >NP_001357313.1 zinc finger protein 266 isoform 2 [Homo sapiens] >NP_001357314.1 zinc finger protein 266 isoform 2 [Homo sapiens] >XP_006722683.1 zinc finger protein 266 isoform X1 [Homo sapiens] >XP_006722686.1 zinc finger protein 266 isoform X1 [Homo sapiens] >XP_011525946.1 zinc fi…	.	.	.	.	Q9BUY5	232	6.00E-114	Zinc finger protein 426	.	.	.	.	pfam01352	KRAB	KRAB box. The KRAB domain (or Kruppel-associated box) is present in about a third of zinc finger proteins containing C2H2 fingers. The KRAB domain is found to be involved in protein-protein interactions. The KRAB domain is generally encoded by two exons. The regions coded by the two exons are known as KRAB-A and KRAB-B. The A box plays an important role in repression by binding to corepressors, w…	GO:0006357|regulation of transcription by RNA polymerase II;	GO:0005634|nucleus;	GO:0000981|DNA-binding transcription factor activity, RNA polymerase II-specific;GO:0046872|metal ion binding;GO:0000978|RNA polymerase II cis-regulatory region sequence-specific DNA binding;	K09228	KRAB; KRAB domain-containing zinc finger protein
gene10729	0	0	2	0.32012954	0	0	0	3.48624913	1.801675669	0.655734877	0.999939649	up	no	LOC106783417	pseudogene	chrNC_009150.3:53072529-53128591:+	ref|NP_001378618.1|	1273	1.72E-157	olfactory receptor family 7 subfamily E member 220 [Equus caballus]	.	.	.	.	Q0VAX9	465	2.00E-147	Olfactory receptor 18	.	.	.	.	pfam13853	7tm_4	Olfactory receptor. The members of this family are transmembrane olfactory receptors.	GO:0007186|G protein-coupled receptor signaling pathway;GO:0007608|sensory perception of smell;GO:0007165|signal transduction;	GO:0005886|plasma membrane;	GO:0004930|G protein-coupled receptor activity;GO:0004984|olfactory receptor activity;	K04257	OLFR; olfactory receptor
gene1074	2239	2341	2378	2277.159523	2295	2343	2116	1.019532124	0.027907234	0.729667699	0.999939649	up	no	SEC11A	protein_coding	chrNC_009144.3:93313629-93378838:+	ref|XP_004852886.1|	794	2.90E-102	signal peptidase complex catalytic subunit SEC11A isoform X1 [Heterocephalus glaber] >XP_010619417.1 signal peptidase complex catalytic subunit SEC11A isoform X2 [Fukomys damarensis] >EHB03231.1 Signal peptidase complex catalytic subunit SEC11A [Heterocephalus glaber]	.	.	.	.	Q5R9C7	309	7.00E-102	Signal peptidase complex catalytic subunit SEC11A	YIR022w	140	4.00E-38	COG0681	pfam00717	Peptidase_S24	Peptidase S24-like.	GO:0006465|signal peptide processing;	GO:0005787|signal peptidase complex;	GO:0004252|serine-type endopeptidase activity;	K13280	SEC11, sipW; signal peptidase I [EC:3.4.21.89]
gene1076	451	415	434	414.2203867	424	411	361	1.076583927	0.106460792	0.376172326	0.999939649	up	no	WDR73	protein_coding	chrNC_009144.3:93391584-93403835:+	gb|KAF5927310.1|	1722	0	hypothetical protein HPG69_017787, partial [Diceros bicornis minor]	.	.	.	.	Q6P4I2	623	0	WD repeat-containing protein 73	.	.	.	.	pfam15449	Retinal	Retinal protein. This family of proteins is found in the photoreceptor cells of the retina. Mutations of the gene encoding this protein have been associated with retinal disorders such as retinitis pigmentosa and late-onset progressive retinal atrophy. The function of this family of proteins is unknown, but it is likely to be important in the development and function of the retina.	GO:0031122|cytoplasmic microtubule organization;GO:0043066|negative regulation of apoptotic process;GO:0006997|nucleus organization;	GO:0032154|cleavage furrow;GO:0005829|cytosol;GO:0000922|spindle pole;	.	.	.
gene10785	5	14	12	9.746560562	11	11	6	1.10460221	0.143526919	0.829940918	0.999939649	up	no	LOC111774301	lncRNA	chrNC_009150.3:54145333-54162451:+	gb|EFB25548.1|	280	6.60E-24	hypothetical protein PANDA_010873, partial [Ailuropoda melanoleuca]	.	.	.	.	Q8WXI7	78.2	5.00E-14	Mucin-16	.	.	.	.	pfam09779	Ima1_N	Ima1 N-terminal domain. This domain occurs at the N-terminus of the Schizosaccharomyces pombe inner nuclear membrane protein, Ima1. Ima1 interacts with other inner nuclear membrane proteins.	GO:0007155|cell adhesion;	GO:0070062|extracellular exosome;GO:0019898|extrinsic component of membrane;GO:0005796|Golgi lumen;GO:0005886|plasma membrane;GO:0031982|vesicle;	.	K16145	MUC16, CA125; mucin-16
gene10795	1	0	1	0.484973552	0	1	0	1.822276421	0.865741818	0.765933343	0.999939649	up	no	LOC106783449	lncRNA	chrNC_009150.3:54343153-54373605:-	gb|EFB14446.1|	235	2.87E-18	hypothetical protein PANDA_022338 [Ailuropoda melanoleuca]	.	.	.	.	Q03385	95.9	5.00E-18	Ral guanine nucleotide dissociation stimulator	.	.	.	.	pfam00617	RasGEF	RasGEF domain. Guanine nucleotide exchange factor for Ras-like small GTPases.	GO:0043547|positive regulation of GTPase activity;GO:0007265|Ras protein signal transduction;	GO:0005903|brush border;GO:0005829|cytosol;GO:0005634|nucleus;GO:0005886|plasma membrane;	GO:0030695|GTPase regulator activity;GO:0005085|guanyl-nucleotide exchange factor activity;	K08732	RALGDS; ral guanine nucleotide dissociation stimulator
gene1080	22471	23775	22613	22342.2017	23329	23532	18964	1.038882263	0.055032162	0.50139426	0.999939649	up	no	IQGAP1	protein_coding	chrNC_009144.3:93497749-93591626:+	ref|XP_016007009.1|	8334	0	ras GTPase-activating-like protein IQGAP1 [Rousettus aegyptiacus] >KAF6410116.1 IQ motif containing GTPase activating protein 1 [Rousettus aegyptiacus]	.	.	.	.	P46940	3210	0	Ras GTPase-activating-like protein IQGAP1	SPAC4F8.13c	361	1.00E-100	COG5261	pfam00616	RasGAP	GTPase-activator protein for Ras-like GTPase. All alpha-helical domain that accelerates the GTPase activity of Ras, thereby "switching" it into an "off" position.	GO:0016477|cell migration;GO:0071277|cellular response to calcium ion;GO:0071364|cellular response to epidermal growth factor stimulus;GO:0036120|cellular response to platelet-derived growth factor stimulus;GO:0007173|epidermal growth factor receptor signaling pathway;GO:0008543|fibroblast growth factor receptor signaling pathway;GO:0010761|fibroblast migration;GO:0035305|negative regulation of d…	GO:0005884|actin filament;GO:0030424|axon;GO:0030864|cortical actin cytoskeleton;GO:0005737|cytoplasm;GO:0036464|cytoplasmic ribonucleoprotein granule;GO:0005829|cytosol;GO:0070062|extracellular exosome;GO:0031234|extrinsic component of cytoplasmic side of plasma membrane;GO:0005925|focal adhesion;GO:0030426|growth cone;GO:0016328|lateral plasma membrane;GO:0005874|microtubule;GO:0030496|midbody;…	GO:0051015|actin filament binding;GO:0045296|cadherin binding;GO:0005509|calcium ion binding;GO:0005516|calmodulin binding;GO:0005096|GTPase activator activity;GO:0005095|GTPase inhibitor activity;GO:0005078|MAP-kinase scaffold activity;GO:0060090|molecular adaptor activity;GO:0005547|phosphatidylinositol-3,4,5-trisphosphate binding;GO:0019904|protein domain specific binding;GO:0019901|protein ki…	K16848	IQGAP1; Ras GTPase-activating-like protein IQGAP1
gene1081	869	818	818	823.6113591	814	897	746	1.0105288	0.01511044	0.880927417	0.999939649	up	no	CRTC3	protein_coding	chrNC_009144.3:93608666-93704034:+	ref|XP_020954570.1|	2584	0	CREB-regulated transcription coactivator 3 isoform X1 [Sus scrofa] >AWO14612.1 CREB regulated transcription coactivator 3 [Sus scrofa]	.	.	.	.	Q6UUV7	981	0	CREB-regulated transcription coactivator 3	.	.	.	.	pfam12885	TORC_M	Transducer of regulated CREB activity middle domain. This family includes the region between the N and C terminus of TORC proteins. TORC (Transducer of regulated CREB activity) is a protein family of coactivators that enhances the activity of CRE-depended transcription via a phosphorylation-independent interaction with the bZIP DNA binding/dimerisation domain of CREB (cAMP Response Element-Bindin…	GO:0097009|energy homeostasis;GO:0016042|lipid catabolic process;GO:0042116|macrophage activation;GO:0071878|negative regulation of adenylate cyclase-activating adrenergic receptor signaling pathway;GO:0050995|negative regulation of lipid catabolic process;GO:0032793|positive regulation of CREB transcription factor activity;GO:0045944|positive regulation of transcription by RNA polymerase II;GO:0…	GO:0005737|cytoplasm;GO:0005829|cytosol;GO:0005654|nucleoplasm;GO:0005634|nucleus;	GO:0008140|cAMP response element binding protein binding;	K16334	CRTC3, TORC3; CREB-regulated transcription coactivator 3
gene10814	2	3	0	0.840970459	0	0	0	9.095264993	3.185115672	0.207298364	0.999939649	up	no	LOC106783395	protein_coding	chrNC_009150.3:54735138-54736932:+	gb|OPJ71875.1|	278	1.71E-24	hypothetical protein AV530_006211 [Patagioenas fasciata monilis]	.	.	.	.	.	.	.	.	.	.	.	.	pfam10630	DUF2476	Protein of unknown function (DUF2476). This is a family of proteins of unknown function. The family is rich in proline residues.	.	.	.	.	.
gene10819	4	2	2	1.800119526	0	3	0	2.715939688	1.441451442	0.382547999	0.999939649	up	no	PRAM1	protein_coding	chrNC_009150.3:54902230-54912399:+	emb|CAC17767.1|	1796	0	adaptor molecule-1 [Homo sapiens]	.	.	.	.	Q96QH2	617	0	PML-RARA-regulated adapter molecule 1	.	.	.	.	pfam14603	hSH3	Helically-extended SH3 domain. This domain is the 70 C-terminal residues of ADAP - Adhesion and de-granulation promoting adapter protein. It shows homology to SH3 domains; however, conserved residues of the fold are absent. It thus represents an altered SH3 domain fold. An N-terminal, amphipathic, helix makes extensive contacts to residues of the regular SH3 domain fold thereby creating a composi…	GO:0007229|integrin-mediated signaling pathway;GO:0072659|protein localization to plasma membrane;GO:0043313|regulation of neutrophil degranulation;GO:0050852|T cell receptor signaling pathway;	GO:0005886|plasma membrane;GO:0032991|protein-containing complex;	GO:0008289|lipid binding;GO:0019901|protein kinase binding;	K19994	PRAM1; PML-RARA-regulated adapter molecule 1
gene10824	11	13	13	10.51135068	8	7	11	1.397222395	0.482561671	0.435900778	0.999939649	up	no	LOC106783437	lncRNA	chrNC_009150.3:54987139-54999355:+	gb|KAF5926082.1|	438	8.44E-46	hypothetical protein HPG69_010104 [Diceros bicornis minor]	.	.	.	.	A6ND01	157	8.00E-41	Sperm-egg fusion protein Juno	.	.	.	.	pfam03024	Folate_rec	Folate receptor family. This family includes the folate receptor which binds to folate and reduced folic acid derivatives and mediates delivery of 5-methyltetrahydrofolate to the interior of cells. These proteins are attached to the membrane by a GPI-anchor. The proteins contain 16 conserved cysteines that form eight disulphide bridges.	GO:0007155|cell adhesion;GO:0007342|fusion of sperm to egg plasma membrane involved in single fertilization;GO:0007338|single fertilization;GO:0035036|sperm-egg recognition;	GO:0005576|extracellular region;GO:0005886|plasma membrane;	GO:0038023|signaling receptor activity;	K13649	FOLR; folate receptor
gene10825	2	0	8	3.127516043	5	1	3	1.073860047	0.102805984	0.936229061	0.999939649	up	no	IZUMO1R	protein_coding	chrNC_009150.3:54994750-54998496:-	gb|KAF5926082.1|	1165	1.63E-158	hypothetical protein HPG69_010104 [Diceros bicornis minor]	.	.	.	.	A6ND01	401	1.00E-137	Sperm-egg fusion protein Juno	.	.	.	.	pfam03024	Folate_rec	Folate receptor family. This family includes the folate receptor which binds to folate and reduced folic acid derivatives and mediates delivery of 5-methyltetrahydrofolate to the interior of cells. These proteins are attached to the membrane by a GPI-anchor. The proteins contain 16 conserved cysteines that form eight disulphide bridges.	GO:0007155|cell adhesion;GO:0007342|fusion of sperm to egg plasma membrane involved in single fertilization;GO:0007338|single fertilization;GO:0035036|sperm-egg recognition;	GO:0005576|extracellular region;GO:0005886|plasma membrane;	GO:0038023|signaling receptor activity;	K13649	FOLR; folate receptor
gene10827	429	364	384	382.1068255	424	390	314	1.03561189	0.050483435	0.709559489	0.999939649	up	no	PANX1	protein_coding	chrNC_009150.3:55088803-55135387:-	ref|XP_036779199.1|	1825	0	pannexin-1 isoform X1 [Manis pentadactyla] >KAI5277596.1 Pannexin-1 [Manis pentadactyla]	.	.	.	.	P60570	669	0	Pannexin-1	.	.	.	.	pfam00876	Innexin	Innexin. This family includes the Drosophila proteins Ogre and shaking-B, and the C. elegans proteins Unc-7 and Unc-9. Members of this family are integral membrane proteins which are involved in the formation of gap junctions. This family has been named the Innexins.	GO:0006816|calcium ion transport;GO:0006812|cation transport;GO:0007267|cell-cell signaling;GO:0001819|positive regulation of cytokine production;GO:0032730|positive regulation of interleukin-1 alpha production;GO:0032731|positive regulation of interleukin-1 beta production;GO:0060907|positive regulation of macrophage cytokine production;GO:0033198|response to ATP;GO:0002931|response to ischemia;…	GO:0032059|bleb;GO:0005783|endoplasmic reticulum;GO:0005789|endoplasmic reticulum membrane;GO:0005921|gap junction;GO:0005886|plasma membrane;GO:0032991|protein-containing complex;	GO:0003779|actin binding;GO:0051015|actin filament binding;GO:0005262|calcium channel activity;GO:0015267|channel activity;GO:0005243|gap junction channel activity;GO:0022840|leak channel activity;GO:0002020|protease binding;GO:0044877|protein-containing complex binding;GO:0097110|scaffold protein binding;GO:0005102|signaling receptor binding;GO:0005198|structural molecule activity;GO:0044325|tra…	K03443	PANX1; pannexin 1
gene1083	3	3	4	2.51002523	1	1	3	1.940560434	0.956473363	0.451221078	0.999939649	up	no	LOC111775185	lncRNA	chrNC_009144.3:93711497-93718540:+	ref|XP_038946315.1|	127	5.55E-06	C-reactive protein isoform X1 [Rattus norvegicus] >AAP78761.1 Ac1262 [Rattus norvegicus] >AAP85372.1 Aa1249 [Rattus norvegicus] >AAP86250.1 Ac1-114 [Rattus norvegicus] >AAP86256.1 Ac2-069 [Rattus norvegicus] >AAP92597.1 Ab2-196 [Rattus norvegicus]	.	.	.	.	O00370	52	3.00E-06	LINE-1 retrotransposable element ORF2 protein	.	.	.	.	pfam03155	Alg6_Alg8	ALG6, ALG8 glycosyltransferase family. N-linked (asparagine-linked) glycosylation of proteins is mediated by a highly conserved pathway in eukaryotes, in which a lipid (dolichol phosphate)-linked oligosaccharide is assembled at the endoplasmic reticulum membrane prior to the transfer of the oligosaccharide moiety to the target asparagine residues. This oligosaccharide is composed of Glc(3)Man(9)G…	GO:0006310|DNA recombination;GO:0090305|nucleic acid phosphodiester bond hydrolysis;GO:0032199|reverse transcription involved in RNA-mediated transposition;GO:0032197|transposition, RNA-mediated;	.	GO:0046872|metal ion binding;GO:0003964|RNA-directed DNA polymerase activity;GO:0009036|type II site-specific deoxyribonuclease activity;	.	.
gene10832	40	38	61	40.39879398	37	43	26	1.300598271	0.379175411	0.264783315	0.999939649	up	no	VSTM5	protein_coding	chrNC_009150.3:55342390-55366818:+	gb|KAI5760100.1|	826	7.32E-101	VSTM5 [Gulo gulo luscus] >KAI5760116.1 VSTM5 [Gulo gulo luscus]	.	.	.	.	A8MXK1	315	3.00E-98	V-set and transmembrane domain-containing protein 5	.	.	.	.	pfam16949	ABC_tran_2	Putative ATP-binding cassette. This is a family of putative two component ABC exporters. This is the membrane protein of approximately 573 residues and twelve transmembrane domains. It is encoded adjacent to an ATPase.	GO:0046847|filopodium assembly;GO:1904891|positive regulation of excitatory synapse assembly;GO:0051260|protein homooligomerization;GO:0021517|ventral spinal cord development;	GO:0030424|axon;GO:0030425|dendrite;GO:0005886|plasma membrane;	.	.	.
gene10833	562	614	692	616.3214058	607	704	540	1.000302845	0.000436847	0.997047489	0.999939649	up	no	MED17	protein_coding	chrNC_009150.3:55372258-55399797:-	gb|KAB0393399.1|	3357	0	hypothetical protein E2I00_003769, partial [Balaenoptera physalus]	.	.	.	.	Q5BIR6	1280	0	Mediator of RNA polymerase II transcription subunit 17	.	.	.	.	pfam10156	Med17	Subunit 17 of Mediator complex. This Mediator complex subunit was formerly known as Srb4 in yeasts or Trap80 in Drosophila and human. The Med17 subunit is located within the head domain and is essential for cell viability to the extent that a mutant strain of cerevisiae lacking it shows all RNA polymerase II-dependent transcription ceasing at non-permissive temperatures.	GO:0060261|positive regulation of transcription initiation by RNA polymerase II;GO:0006357|regulation of transcription by RNA polymerase II;GO:0035019|somatic stem cell population maintenance;	GO:0070847|core mediator complex;GO:0016592|mediator complex;	GO:0030374|nuclear receptor coactivator activity;GO:0046966|nuclear thyroid hormone receptor binding;GO:0003712|transcription coregulator activity;	K15133	MED17; mediator of RNA polymerase II transcription subunit 17
gene10834	110	131	100	103.5035243	108	83	90	1.201772	0.265163214	0.239380272	0.999939649	up	no	C7H11orf54	protein_coding	chrNC_009150.3:55408046-55430502:-	gb|ELK16482.1|	1635	0	Leucine-rich repeat-containing protein KIAA1731 [Pteropus alecto]	.	.	.	.	Q9H0W9	608	0	Ester hydrolase C11orf54	.	.	.	.	pfam08925	DUF1907	Domain of Unknown Function (DUF1907). The structure of this domain displays an alpha-beta-beta-alpha four layer topology, with an HxHxxxxxxxxxH motif that coordinates a zinc ion, and an acetate anion at a site that likely supports the enzymatic activity of an ester hydrolase.	.	GO:0070062|extracellular exosome;GO:0016604|nuclear body;GO:0005654|nucleoplasm;GO:0005634|nucleus;	GO:0016788|hydrolase activity, acting on ester bonds;GO:0008270|zinc ion binding;	.	.
gene10835	661	741	835	708.0939238	694	723	616	1.088960896	0.122952149	0.271709949	0.999939649	up	no	TAF1D	protein_coding	chrNC_009150.3:55430476-55441209:+	ref|NP_001296108.1|	1173	3.94E-146	TATA box-binding protein-associated factor RNA polymerase I subunit D [Equus caballus] >XP_008523933.1 PREDICTED: TATA box-binding protein-associated factor RNA polymerase I subunit D isoform X1 [Equus przewalskii] >XP_008523934.1 PREDICTED: TATA box-binding protein-associated factor RNA polymerase I subunit D isoform X1 [Equus przewalskii] >XP_008523935.1 PREDICTED: TATA box-binding protein-asso…	.	.	.	.	Q32LB6	312	1.00E-94	TATA box-binding protein-associated factor RNA polymerase I subunit D	.	.	.	.	pfam15333	TAF1D	TATA box-binding protein-associated factor 1D. TAF1D is a family of eukaryotic proteins that are members of the SL1 complex The SL1 complex includes TBP and TAF1A, TAF1B and TAF1C, and plays a role in RNA polymerase I transcription. Alternatives names have included 'JOSD3, Josephin domain containing 3'.	GO:0006355|regulation of DNA-templated transcription;	GO:0034451|centriolar satellite;GO:0005829|cytosol;GO:0072686|mitotic spindle;GO:0005654|nucleoplasm;GO:0005668|RNA polymerase transcription factor SL1 complex;	GO:0003677|DNA binding;GO:0042802|identical protein binding;	K15215	TAF1D; TATA box-binding protein-associated factor RNA polymerase I subunit D
gene10839	3	3	8	3.587749911	2	5	1	1.745861627	0.803939219	0.464369876	0.999939649	up	no	LOC111774515	snoRNA	chrNC_009150.3:55438761-55438898:+	.	.	.	.	.	.	.	.	.	.	.	.	.	.	.	.	pfam03124	EXS	EXS family. We have named this region the EXS family after (ERD1, XPR1, and SYG1). This family includes C-terminus portions from the SYG1 G-protein associated signal transduction protein from Saccharomyces cerevisiae, and sequences that are thought to be murine leukaemia virus (MLV) receptors (XPR1). N-terminus portions from these proteins are aligned in the SPX pfam03105 family. The previously n…	.	.	.	.	.
gene1084	16	13	17	14.94290375	17	13	14	1.032030602	0.045485751	0.929485585	0.999939649	up	no	LOC100053336	protein_coding	chrNC_009144.3:93733913-93734816:-	gb|KAH0514000.1|	446	1.63E-86	Serine/arginine-rich splicing factor 3 [Microtus ochrogaster]	.	.	.	.	P84104	181	1.00E-54	Serine/arginine-rich splicing factor 3	.	.	.	.	pfam00076	RRM_1	RNA recognition motif. (a.k.a. RRM, RBD, or RNP domain). The RRM motif is probably diagnostic of an RNA binding protein. RRMs are found in a variety of RNA binding proteins, including various hnRNP proteins, proteins implicated in regulation of alternative splicing, and protein components of snRNPs. The motif also appears in a few single stranded DNA binding proteins. The RRM structure consists o…	GO:1990830|cellular response to leukemia inhibitory factor;GO:0008286|insulin receptor signaling pathway;GO:0006406|mRNA export from nucleus;GO:0000398|mRNA splicing, via spliceosome;GO:0031053|primary miRNA processing;GO:0048024|regulation of mRNA splicing, via spliceosome;GO:0008380|RNA splicing;	GO:0005737|cytoplasm;GO:0016607|nuclear speck;GO:0005634|nucleus;	GO:0043274|phospholipase binding;GO:0070878|primary miRNA binding;GO:0003723|RNA binding;GO:1990825|sequence-specific mRNA binding;	K12892	SRSF3, SFRS3; serine/arginine-rich splicing factor 3
gene10840	5	9	14	7.888753675	7	9	4	1.392099862	0.477262706	0.517818958	0.999939649	up	no	LOC111774517	snoRNA	chrNC_009150.3:55439151-55439285:+	.	.	.	.	.	.	.	.	.	.	.	.	.	.	.	.	pfam06750	DiS_P_DiS	Bacterial Peptidase A24 N-terminal domain. This family is found at the N-terminus of the pre-pilin peptidases (pfam01478). It's function has not been specifically determined; however some of the family have been characterized as bifunctional, and this domain may contain the N-methylation activity (EC:2.1.1.-). It consists of an intracellular region between a pair of transmembrane. This region con…	.	.	.	.	.
gene10841	16	12	12	11.08059241	12	9	6	1.47506376	0.560777316	0.355974539	0.999939649	up	no	LOC111774514	snoRNA	chrNC_009150.3:55439890-55439963:+	.	.	.	.	.	.	.	.	.	.	.	.	.	.	.	.	pfam11885	DUF3405	Protein of unknown function (DUF3405). This family of proteins are functionally uncharacterized. This protein is found in bacteria and eukaryotes. Proteins in this family are typically between 636 to 810 amino acids in length.	.	.	.	.	.
gene10844	467	470	573	490.0533307	482	509	453	1.033391085	0.047386343	0.693009993	0.999939649	up	no	CEP295	protein_coding	chrNC_009150.3:55441181-55489521:-	gb|KAF5926073.1|	9835	0	hypothetical protein HPG69_010095 [Diceros bicornis minor]	.	.	.	.	Q9C0D2	2572	0	Centrosomal protein of 295 kDa	.	.	.	.	pfam15309	ALMS_motif	ALMS motif. This domain is found at the C-terminus of Alstrom syndrome protein 1 (ALMS1), KIAA1731 and C10orf90.	GO:0007099|centriole replication;GO:1903724|positive regulation of centriole elongation;GO:0010825|positive regulation of centrosome duplication;GO:1904951|positive regulation of establishment of protein localization;GO:1901985|positive regulation of protein acetylation;GO:0046599|regulation of centriole replication;	GO:0005814|centriole;GO:0005813|centrosome;GO:0005737|cytoplasm;GO:0005856|cytoskeleton;GO:0005829|cytosol;GO:1990498|mitotic spindle microtubule;GO:0005886|plasma membrane;	GO:0008017|microtubule binding;	.	.
gene10849	1432	1480	1793	1460.692527	1413	1433	1259	1.1330824	0.18025278	0.068537176	0.999939649	up	no	SLC36A4	protein_coding	chrNC_009150.3:55871560-55926144:+	gb|KAI5931223.1|	2472	0	Proton-coupled amino acid transporter 4 [Manis javanica]	.	.	.	.	Q6YBV0	944	0	Proton-coupled amino acid transporter 4	YNL101w	138	3.00E-32	COG0814	pfam01490	Aa_trans	Transmembrane amino acid transporter protein. This transmembrane region is found in many amino acid transporters including UNC-47 and MTR. UNC-47 encodes a vesicular amino butyric acid (GABA) transporter, (VGAT). UNC-47 is predicted to have 10 transmembrane domains. MTR is a N system amino acid transporter system protein involved in methyltryptophan resistance. Other members of this family includ…	GO:0003333|amino acid transmembrane transport;GO:0015808|L-alanine transport;GO:1904271|L-proline import across plasma membrane;GO:1904556|L-tryptophan transmembrane transport;GO:0015824|proline transport;GO:0015827|tryptophan transport;	GO:0005886|plasma membrane;	GO:0015180|L-alanine transmembrane transporter activity;GO:0015179|L-amino acid transmembrane transporter activity;GO:0015193|L-proline transmembrane transporter activity;GO:0015196|L-tryptophan transmembrane transporter activity;GO:0015293|symporter activity;	K14209	SLC36A, PAT; solute carrier family 36 (proton-coupled amino acid transporter)
gene1085	460	430	540	451.1569239	421	402	460	1.096124751	0.132412002	0.33548187	0.999939649	up	no	BLM	protein_coding	chrNC_009144.3:93757664-93855103:+	gb|TEA41615.1|	5946	0	hypothetical protein DBR06_SOUSAS6110108 [Sousa chinensis]	ref|XM_007740913.1|	41	7.68E-10	Cladophialophora psammophila CBS 110553 hypothetical protein partial mRNA	P54132	2174	0	RecQ-like DNA helicase BLM	SPAC2G11.12	446	1.00E-131	COG0514	pfam16202	BLM_N	N-terminal region of Bloom syndrome protein. BLM_N is the very N-terminal region of chordate Bloom syndrome proteins. The exact function is not known.	GO:0072757|cellular response to camptothecin;GO:0006974|cellular response to DNA damage stimulus;GO:0072711|cellular response to hydroxyurea;GO:0071479|cellular response to ionizing radiation;GO:0000729|DNA double-strand break processing;GO:0032508|DNA duplex unwinding;GO:0006310|DNA recombination;GO:0006281|DNA repair;GO:0006260|DNA replication;GO:0006268|DNA unwinding involved in DNA replicatio…	GO:0005694|chromosome;GO:0005737|cytoplasm;GO:0005829|cytosol;GO:0000800|lateral element;GO:0000228|nuclear chromosome;GO:0016363|nuclear matrix;GO:0005730|nucleolus;GO:0005654|nucleoplasm;GO:0005634|nucleus;GO:0016605|PML body;GO:0032991|protein-containing complex;GO:0031422|RecQ family helicase-topoisomerase III complex;GO:0005657|replication fork;	GO:0043138|3'-5' DNA helicase activity;GO:1905773|8-hydroxy-2'-deoxyguanosine DNA binding;GO:0005524|ATP binding;GO:0016887|ATP hydrolysis activity;GO:0008094|ATP-dependent activity, acting on DNA;GO:0000405|bubble DNA binding;GO:0003677|DNA binding;GO:0003678|DNA helicase activity;GO:1990814|DNA/DNA annealing activity;GO:0061749|forked DNA-dependent helicase activity;GO:0000400|four-way junction…	K10901	BLM, RECQL3, SGS1; bloom syndrome protein [EC:5.6.2.4]
gene10854	16374	16282	17130	16394.54726	15110	15915	17647	1.006391524	0.009191677	0.928285681	0.999939649	up	no	MIR492-2	miRNA	chrNC_009150.3:56776688-56776749:+	.	.	.	.	.	.	.	.	.	.	.	.	.	.	.	.	pfam00038	Filament	Intermediate filament protein.	.	.	.	.	.
gene1087	9858	9679	8921	9362.766071	9879	9391	8622	1.010977369	0.015750703	0.854051246	0.999939649	up	no	FURIN	protein_coding	chrNC_009144.3:93892325-93903517:+	emb|VFV40766.1|	3769	0	low quality protein: furin isoform 2 [Lynx pardinus]	.	.	.	.	P09958	1407	0	Furin	YNL238w_1	268	4.00E-77	COG1404	pfam00082	Peptidase_S8	Subtilase family. Subtilases are a family of serine proteases. They appear to have independently and convergently evolved an Asp/Ser/His catalytic triad, like that found in the trypsin serine proteases (see pfam00089). Structure is an alpha/beta fold containing a 7-stranded parallel beta sheet, order 2314567.	GO:1990000|amyloid fibril formation;GO:0001825|blastocyst formation;GO:0030574|collagen catabolic process;GO:0090472|dibasic protein processing;GO:0022617|extracellular matrix disassembly;GO:0030198|extracellular matrix organization;GO:0002862|negative regulation of inflammatory response to antigenic stimulus;GO:0032804|negative regulation of low-density lipoprotein particle receptor catabolic pr…	GO:0009986|cell surface;GO:0005783|endoplasmic reticulum;GO:0010008|endosome membrane;GO:0070062|extracellular exosome;GO:0005576|extracellular region;GO:0005796|Golgi lumen;GO:0000139|Golgi membrane;GO:0016020|membrane;GO:0045121|membrane raft;GO:0005886|plasma membrane;GO:0005802|trans-Golgi network;GO:0030140|trans-Golgi network transport vesicle;	GO:0004175|endopeptidase activity;GO:1904399|heparan sulfate binding;GO:0008201|heparin binding;GO:0046872|metal ion binding;GO:0048406|nerve growth factor binding;GO:0008233|peptidase activity;GO:0042277|peptide binding;GO:0002020|protease binding;GO:0004252|serine-type endopeptidase activity;GO:0004867|serine-type endopeptidase inhibitor activity;	K01349	FURIN, PCSK3; furin [EC:3.4.21.75]
gene10872	58	40	37	41.65037175	53	32	31	1.155594743	0.208635546	0.551104898	0.999939649	up	no	NOX4	protein_coding	chrNC_009150.3:58919422-59065839:+	ref|XP_005699483.2|	2900	0	PREDICTED: NADPH oxidase 4 isoform X1 [Capra hircus] >XP_011956988.2 NADPH oxidase 4 isoform X1 [Ovis aries] >KAG5196203.1 hypothetical protein JEQ12_010889 [Ovis aries]	.	.	.	.	Q5R5C5	1100	0	NADPH oxidase 4	.	.	.	.	pfam08030	NAD_binding_6	Ferric reductase NAD binding domain.	GO:0072593|reactive oxygen species metabolic process;	GO:0005789|endoplasmic reticulum membrane;GO:0005925|focal adhesion;GO:0005886|plasma membrane;	GO:0050664|oxidoreductase activity, acting on NAD(P)H, oxygen as acceptor;	K21423	NOX4, RENOX; NADPH oxidase 4 [EC:1.6.3.-]
gene10876	0	0	1	0.16006477	0	0	0	1.92565125	0.945346444	0.816789899	0.999939649	up	no	GRM5	protein_coding	chrNC_009150.3:59260700-59730504:+	ref|XP_016008651.2|	5627	0	metabotropic glutamate receptor 5 isoform X1 [Rousettus aegyptiacus] >XP_036077694.1 metabotropic glutamate receptor 5 isoform X1 [Rousettus aegyptiacus] >XP_036077695.1 metabotropic glutamate receptor 5 isoform X1 [Rousettus aegyptiacus] >XP_036077696.1 metabotropic glutamate receptor 5 isoform X1 [Rousettus aegyptiacus] >KAF6465349.1 glutamate metabotropic receptor 5 [Rousettus aegyptiacus]	.	.	.	.	P31424	2162	0	Metabotropic glutamate receptor 5	BMEI1930	54.3	2.00E-06	COG0683	pfam01094	ANF_receptor	Receptor family ligand binding region. This family includes extracellular ligand binding domains of a wide range of receptors. This family also includes the bacterial amino acid binding proteins of known structure.	GO:0035584|calcium-mediated signaling using intracellular calcium source;GO:1904646|cellular response to amyloid-beta;GO:0007268|chemical synaptic transmission;GO:0050890|cognition;GO:0002029|desensitization of G protein-coupled receptor signaling pathway;GO:0007216|G protein-coupled glutamate receptor signaling pathway;GO:0007612|learning;GO:0007611|learning or memory;GO:0007626|locomotory behav…	GO:0097449|astrocyte projection;GO:0005737|cytoplasm;GO:0043198|dendritic shaft;GO:0043197|dendritic spine;GO:0098978|glutamatergic synapse;GO:0016020|membrane;GO:0043005|neuron projection;GO:0005886|plasma membrane;GO:0014069|postsynaptic density;GO:0098839|postsynaptic density membrane;GO:0045211|postsynaptic membrane;GO:0098685|Schaffer collateral - CA1 synapse;	GO:0031687|A2A adenosine receptor binding;GO:0001640|adenylate cyclase inhibiting G protein-coupled glutamate receptor activity;GO:0005516|calmodulin binding;GO:0004930|G protein-coupled receptor activity;GO:0099530|G protein-coupled receptor activity involved in regulation of postsynaptic membrane potential;GO:0008066|glutamate receptor activity;GO:0042802|identical protein binding;GO:0099583|ne…	K04604	GRM5; metabotropic glutamate receptor 5
gene10879	117	117	173	129.8367608	92	138	144	1.067607169	0.094380899	0.689122729	0.999939649	up	no	RAB38	protein_coding	chrNC_009150.3:60009113-60066239:+	emb|CAD7673110.1|	1079	7.14E-143	unnamed protein product [Nyctereutes procyonoides]	.	.	.	.	P57729	410	2.00E-140	Ras-related protein Rab-38	.	.	.	.	pfam00071	Ras	Ras family. Includes sub-families Ras, Rab, Rac, Ral, Ran, Rap Ypt1 and more. Shares P-loop motif with GTP_EFTU, arf and myosin_head. See pfam00009 pfam00025, pfam00063. As regards Rab GTPases, these are important regulators of vesicle formation, motility and fusion. They share a fold in common with all Ras GTPases: this is a six-stranded beta-sheet surrounded by five alpha-helices.	GO:0035646|endosome to melanosome transport;GO:0006886|intracellular protein transport;GO:1903232|melanosome assembly;GO:0032438|melanosome organization;GO:0007005|mitochondrion organization;GO:0090383|phagosome acidification;GO:0060155|platelet dense granule organization;GO:0048023|positive regulation of melanin biosynthetic process;GO:2001247|positive regulation of phosphatidylcholine biosynthe…	GO:0044297|cell body;GO:0005829|cytosol;GO:0005769|early endosome;GO:0005783|endoplasmic reticulum;GO:0005764|lysosome;GO:0042470|melanosome;GO:0033162|melanosome membrane;GO:0016020|membrane;GO:0044233|mitochondria-associated endoplasmic reticulum membrane;GO:0005739|mitochondrion;GO:0048471|perinuclear region of cytoplasm;GO:0045335|phagocytic vesicle;GO:0030670|phagocytic vesicle membrane;GO:0…	GO:0035650|AP-1 adaptor complex binding;GO:0035651|AP-3 adaptor complex binding;GO:0036461|BLOC-2 complex binding;GO:0005525|GTP binding;GO:0030742|GTP-dependent protein binding;GO:0003924|GTPase activity;	K07923	RAB38; Ras-related protein Rab-38
gene10884	1170	1409	1340	1257.660303	1238	1320	1101	1.061961232	0.0867311	0.400038315	0.999939649	up	no	TMEM135	protein_coding	chrNC_009150.3:60748640-61049286:-	ref|XP_025784413.1|	2097	0	transmembrane protein 135 isoform X1 [Puma concolor] >XP_030187303.1 transmembrane protein 135 [Lynx canadensis] >XP_040345509.1 transmembrane protein 135 isoform X3 [Puma yagouaroundi] >XP_043435916.1 transmembrane protein 135 isoform X1 [Prionailurus bengalensis] >XP_046927476.1 transmembrane protein 135 [Lynx rufus] >XP_047734307.1 transmembrane protein 135 isoform X1 [Prionailurus viverrinus]…	.	.	.	.	Q86UB9	802	0	Transmembrane protein 135	.	.	.	.	pfam15982	TMEM135_C_rich	N-terminal cysteine-rich region of Transmembrane protein 135. TMEM135_C_rich is a family of putative peroxisomal membrane proteins found in eukaryotes. This is the highly conserved N-terminal region that has several highly conserved cysteine residues. The domain is associated with family Tim17, pfam02466.	GO:0007031|peroxisome organization;GO:0090140|regulation of mitochondrial fission;GO:0009409|response to cold;GO:0032094|response to food;	GO:0005811|lipid droplet;GO:0031966|mitochondrial membrane;GO:0005778|peroxisomal membrane;GO:0005777|peroxisome;	.	.	.
gene10886	206	175	166	165.7948418	165	154	133	1.200224127	0.263303836	0.139583898	0.999939649	up	no	FZD4	protein_coding	chrNC_009150.3:61049404-61058554:+	ref|XP_039110275.1|	2712	0	frizzled-4 [Hyaena hyaena] >KAF0874254.1 FZD4 protein, partial [Crocuta crocuta]	.	.	.	.	Q9ULV1	1046	0	Frizzled-4	.	.	.	.	pfam01534	Frizzled	Frizzled/Smoothened family membrane region. This family contains the membrane spanning region of frizzled and smoothened receptors. This membrane region is predicted to contain seven transmembrane alpha helices. Proteins related to Drosophila frizzled are receptors for Wnt (mediating the beta-catenin signalling pathway), but also the planar cell polarity (PCP) pathway and the Wnt/calcium pathway.…	GO:0060070|canonical Wnt signaling pathway;GO:1990830|cellular response to leukemia inhibitory factor;GO:0071300|cellular response to retinoic acid;GO:0061301|cerebellum vasculature morphogenesis;GO:0035426|extracellular matrix-cell signaling;GO:0031987|locomotion involved in locomotory behavior;GO:0090090|negative regulation of canonical Wnt signaling pathway;GO:0010812|negative regulation of ce…	GO:0009986|cell surface;GO:0005911|cell-cell junction;GO:0030669|clathrin-coated endocytic vesicle membrane;GO:0030425|dendrite;GO:0005615|extracellular space;GO:0098978|glutamatergic synapse;GO:0005886|plasma membrane;	GO:0001540|amyloid-beta binding;GO:0019955|cytokine binding;GO:0004896|cytokine receptor activity;GO:0004930|G protein-coupled receptor activity;GO:0030165|PDZ domain binding;GO:0046982|protein heterodimerization activity;GO:0042803|protein homodimerization activity;GO:0044877|protein-containing complex binding;GO:0038023|signaling receptor activity;GO:0031625|ubiquitin protein ligase binding;GO:…	K02354	FZD4, fz4, CD344; frizzled 4
gene10887	6465	5956	6526	6147.228256	6119	5967	5956	1.0365551	0.051796808	0.526032157	0.999939649	up	no	PRSS23	protein_coding	chrNC_009150.3:61149325-61172814:-	ref|XP_004434143.1|	1840	0	PREDICTED: serine protease 23 [Ceratotherium simum simum] >XP_014645883.1 PREDICTED: serine protease 23 [Ceratotherium simum simum] >XP_014645884.1 PREDICTED: serine protease 23 [Ceratotherium simum simum] >KAF5927084.1 hypothetical protein HPG69_018351 [Diceros bicornis minor]	.	.	.	.	Q1WK23	693	0	Serine protease 23	mll6878	52	2.00E-06	COG3591	pfam00089	Trypsin	Trypsin.	GO:0006508|proteolysis;	GO:0005576|extracellular region;	GO:0004252|serine-type endopeptidase activity;	K09627	PRSS23; serine protease 23 [EC:3.4.21.-]
gene10888	863	774	719	777.5077961	836	887	614	1.004143214	0.005965045	0.962620604	0.999939649	up	no	ME3	protein_coding	chrNC_009150.3:61292365-61472618:+	ref|XP_001175318.1|	3091	0	NADP-dependent malic enzyme, mitochondrial [Pan troglodytes] >XP_003833038.3 NADP-dependent malic enzyme, mitochondrial isoform X1 [Pan paniscus] >XP_034789394.1 NADP-dependent malic enzyme, mitochondrial isoform X1 [Pan paniscus] >XP_508682.2 NADP-dependent malic enzyme, mitochondrial [Pan troglodytes] >PNI57139.1 ME3 isoform 1 [Pan troglodytes] >PNI57140.1 ME3 isoform 2 [Pan troglodytes]	.	.	.	.	Q16798	1192	0	NADP-dependent malic enzyme, mitochondrial	VC1188	415	6.00E-134	COG0281	pfam03949	Malic_M	Malic enzyme, NAD binding domain.	GO:0009060|aerobic respiration;GO:0006108|malate metabolic process;GO:0072592|oxygen metabolic process;GO:0006090|pyruvate metabolic process;	GO:0005759|mitochondrial matrix;GO:0005739|mitochondrion;	GO:0004471|malate dehydrogenase (decarboxylating) (NAD+) activity;GO:0004473|malate dehydrogenase (decarboxylating) (NADP+) activity;GO:0004470|malic enzyme activity;GO:0046872|metal ion binding;GO:0051287|NAD binding;GO:0070401|NADP+ binding;GO:0008948|oxaloacetate decarboxylase activity;	K00029	E1.1.1.40, maeB; malate dehydrogenase (oxaloacetate-decarboxylating)(NADP+) [EC:1.1.1.40]
gene10891	5	5	7	3.931831466	0	6	1	2.4412427	1.28761573	0.256385232	0.999939649	up	no	CCDC81	protein_coding	chrNC_009150.3:61489339-61524413:-	emb|CAD7673100.1|	2803	0	unnamed protein product [Nyctereutes procyonoides]	.	.	.	.	Q6ZN84	1056	0	Coiled-coil domain-containing protein 81	.	.	.	.	pfam14908	DUF4496	Domain of unknown function (DUF4496). This domain family is found in eukaryotes, and is typically between 134 and 154 amino acids in length. Proteins in this family vary in length between 264 and 772 amino acid residues.	.	GO:0005813|centrosome;GO:0005737|cytoplasm;	.	.	.
gene10893	747	687	823	710.8188989	649	698	676	1.100727748	0.138457679	0.209113036	0.999939649	up	no	HIKESHI	protein_coding	chrNC_009150.3:61560508-61598256:-	gb|ELW68942.1|	1099	3.73E-146	hypothetical protein TREES_T100012980 [Tupaia chinensis]	.	.	.	.	Q56JY0	402	2.00E-140	Protein Hikeshi	.	.	.	.	pfam05603	DUF775	Protein of unknown function (DUF775). This family consists of several eukaryotic proteins of unknown function.	GO:0034605|cellular response to heat;GO:0007030|Golgi organization;GO:0030324|lung development;GO:0006606|protein import into nucleus;GO:0015031|protein transport;	GO:0005829|cytosol;GO:0016607|nuclear speck;GO:0005634|nucleus;	GO:0030544|Hsp70 protein binding;GO:0060090|molecular adaptor activity;GO:0061608|nuclear import signal receptor activity;	.	.
gene10895	644	627	726	629.9165962	575	634	588	1.097531294	0.134262076	0.223465908	0.999939649	up	no	EED	protein_coding	chrNC_009150.3:61618448-61648498:-	ref|XP_004416963.1|	2400	0	PREDICTED: polycomb protein EED isoform X1 [Odobenus rosmarus divergens] >XP_004763592.1 polycomb protein EED isoform X1 [Mustela putorius furo] >XP_005633449.1 polycomb protein EED isoform X1 [Canis lupus familiaris] >XP_006736272.1 polycomb protein EED isoform X1 [Leptonychotes weddellii] >XP_008538561.1 PREDICTED: polycomb protein EED isoform X1 [Equus przewalskii] >XP_011220767.2 polycomb pro…	.	.	.	.	Q921E6	863	0	Polycomb protein EED	.	.	.	.	pfam00400	WD40	WD domain, G-beta repeat.	GO:1990830|cellular response to leukemia inhibitory factor;GO:0016571|histone methylation;GO:0000122|negative regulation of transcription by RNA polymerase II;GO:0048709|oligodendrocyte differentiation;GO:0061087|positive regulation of histone H3-K27 methylation;GO:2000011|regulation of adaxial/abaxial pattern formation;GO:0006349|regulation of gene expression by genomic imprinting;	GO:0005677|chromatin silencing complex;GO:0005829|cytosol;GO:0035098|ESC/E(Z) complex;GO:0005654|nucleoplasm;GO:0005634|nucleus;GO:0045120|pronucleus;GO:0001739|sex chromatin;	GO:0003682|chromatin binding;GO:0008047|enzyme activator activity;GO:0042054|histone methyltransferase activity;GO:0042802|identical protein binding;GO:0000978|RNA polymerase II cis-regulatory region sequence-specific DNA binding;GO:0001222|transcription corepressor binding;	K11462	EED; polycomb protein EED
gene10896	0	2	1	0.679469696	0	0	1	2.774510062	1.472233035	0.56827874	0.999939649	up	no	LOC111774323	lncRNA	chrNC_009150.3:61648622-61676331:+	.	.	.	.	.	.	.	.	.	.	.	.	.	.	.	.	pfam03083	MtN3_slv	Sugar efflux transporter for intercellular exchange. This family includes proteins such as drosophila saliva, MtN3 involved in root nodule development and a protein involved in activation and expression of recombination activation genes (RAGs). Although the molecular function of these proteins is unknown, they are almost certainly transmembrane proteins. This family contains a region of two trans…	.	.	.	.	.
gene10897	17	22	30	21.82696254	19	26	18	1.084398768	0.116895379	0.791137354	0.999939649	up	no	LOC102148213	lncRNA	chrNC_009150.3:61657451-61735848:-	gb|KAB0369548.1|	276	7.69E-22	hypothetical protein FD755_018541 [Muntiacus reevesi]	.	.	.	.	P11369	89.4	9.00E-16	LINE-1 retrotransposable element ORF2 protein	.	.	.	.	pfam15052	TMEM169	TMEM169 protein family. This domain is thought to be structured transmembrane helices and includes the intermediary cytoplasmic domain. It is found in eukaryotes, and is approximately 130 amino acids in length.	GO:0006310|DNA recombination;	.	GO:0004519|endonuclease activity;GO:0046872|metal ion binding;GO:0003964|RNA-directed DNA polymerase activity;	.	.
gene10899	6201	6675	7382	6475.637484	6198	6484	6058	1.067680968	0.094480621	0.263252323	0.999939649	up	no	PICALM	protein_coding	chrNC_009150.3:61802183-61905607:+	ref|XP_010632035.1|	3469	0	phosphatidylinositol-binding clathrin assembly protein isoform X1 [Fukomys damarensis] >KFO29252.1 Phosphatidylinositol-binding clathrin assembly protein [Fukomys damarensis]	.	.	.	.	Q7M6Y3	1301	0	Phosphatidylinositol-binding clathrin assembly protein	.	.	.	.	pfam07651	ANTH	ANTH domain. AP180 is an endocytotic accessory proteins that has been implicated in the formation of clathrin-coated pits. The domain is involved in phosphatidylinositol 4,5-bisphosphate binding and is a universal adaptor for nucleation of clathrin coats.	GO:0150093|amyloid-beta clearance by transcytosis;GO:0007409|axonogenesis;GO:0048268|clathrin coat assembly;GO:1905224|clathrin-coated pit assembly;GO:0072583|clathrin-dependent endocytosis;GO:0048813|dendrite morphogenesis;GO:0006897|endocytosis;GO:0016197|endosomal transport;GO:0030097|hemopoiesis;GO:0055072|iron ion homeostasis;GO:0007611|learning or memory;GO:0097753|membrane bending;GO:00106…	GO:0009986|cell surface;GO:0030132|clathrin coat of coated pit;GO:0005905|clathrin-coated pit;GO:0030136|clathrin-coated vesicle;GO:0005769|early endosome;GO:0005768|endosome;GO:0070381|endosome to plasma membrane transport vesicle;GO:0098894|extrinsic component of presynaptic endocytic zone membrane;GO:0005794|Golgi apparatus;GO:0043231|intracellular membrane-bounded organelle;GO:0097418|neurofi…	GO:0005545|1-phosphatidylinositol binding;GO:0030276|clathrin binding;GO:0032050|clathrin heavy chain binding;GO:0042802|identical protein binding;GO:0050750|low-density lipoprotein particle receptor binding;GO:0005546|phosphatidylinositol-4,5-bisphosphate binding;GO:0017124|SH3 domain binding;GO:0031267|small GTPase binding;GO:0000149|SNARE binding;GO:0048156|tau protein binding;	K20044	PICALM; phosphatidylinositol-binding clathrin assembly protein
gene1090	489	372	441	420.9271893	426	406	400	1.043731153	0.061750146	0.64532059	0.999939649	up	no	HDDC3	protein_coding	chrNC_009144.3:93947299-93948968:-	ref|XP_003807761.1|	663	8.50E-85	guanosine-3',5'-bis(diphosphate) 3'-pyrophosphohydrolase MESH1 isoform X1 [Pan paniscus] >XP_004056828.2 guanosine-3',5'-bis(diphosphate) 3'-pyrophosphohydrolase MESH1 [Gorilla gorilla gorilla] >XP_009428121.1 guanosine-3',5'-bis(diphosphate) 3'-pyrophosphohydrolase MESH1 isoform X1 [Pan troglodytes] >XP_010383086.1 guanosine-3',5'-bis(diphosphate) 3'-pyrophosphohydrolase MESH1 isoform X1 [Rhinop…	.	.	.	.	Q8N4P3	259	2.00E-84	Guanosine-3',5'-bis(diphosphate) 3'-pyrophosphohydrolase MESH1	lin0808	48.9	3.00E-06	COG0317	pfam13328	HD_4	HD domain. HD domains are metal dependent phosphohydrolases.	.	.	GO:0008893|guanosine-3',5'-bis(diphosphate) 3'-diphosphatase activity;GO:0046872|metal ion binding;	K21138	HDDC3; guanosine-3',5'-bis(diphosphate) 3'-pyrophosphohydrolase [EC:3.1.7.2]
gene10901	3	0	0	0.661463049	1	0	0	2.77244557	1.471159137	0.604432743	0.999939649	up	no	LOC111774324	lncRNA	chrNC_009150.3:61973457-61991436:+	.	.	.	.	.	.	.	.	.	.	.	.	.	.	.	.	pfam11919	DUF3437	Domain of unknown function (DUF3437). This presumed domain is functionally uncharacterized. This domain is found in eukaryotes. This domain is typically between 142 to 163 amino acids in length.	.	.	.	.	.
gene10902	597	605	556	571.3382367	581	629	477	1.035494886	0.050320429	0.66940399	0.999939649	up	no	SYTL2	protein_coding	chrNC_009150.3:62004719-62112414:+	gb|KAB0398340.1|	8421	0	hypothetical protein E2I00_016339 [Balaenoptera physalus]	.	.	.	.	A6QP06	774	0	Synaptotagmin-like protein 2	.	.	.	.	pfam00168	C2	C2 domain.	GO:0006887|exocytosis;GO:0006886|intracellular protein transport;	GO:0070382|exocytic vesicle;GO:0005886|plasma membrane;	GO:0042043|neurexin family protein binding;GO:0001786|phosphatidylserine binding;GO:0031267|small GTPase binding;	K17598	SYTL; synaptotagmin-like protein
gene10905	1123	1069	1237	1122.029846	1143	1118	1067	1.017717923	0.025337751	0.788617625	0.999939649	up	no	CREBZF	protein_coding	chrNC_009150.3:62134320-62139998:+	gb|TEA26135.1|	997	1.36E-119	hypothetical protein DBR06_SOUSAS8510015 [Sousa chinensis]	.	.	.	.	Q9NS37	362	5.00E-111	CREB/ATF bZIP transcription factor	.	.	.	.	pfam06005	ZapB	Cell division protein ZapB. ZapB is a non-essential, abundant cell division factor that is required for proper Z-ring formation.	GO:0036500|ATF6-mediated unfolded protein response;GO:0140467|integrated stress response signaling;GO:0045892|negative regulation of DNA-templated transcription;GO:0045814|negative regulation of gene expression, epigenetic;GO:0045944|positive regulation of transcription by RNA polymerase II;GO:0051090|regulation of DNA-binding transcription factor activity;GO:0006357|regulation of transcription b…	GO:0000785|chromatin;GO:0005739|mitochondrion;GO:0005654|nucleoplasm;GO:0005634|nucleus;GO:0090575|RNA polymerase II transcription regulator complex;	GO:0003677|DNA binding;GO:0000981|DNA-binding transcription factor activity, RNA polymerase II-specific;GO:0042802|identical protein binding;GO:0000976|transcription cis-regulatory region binding;	K21548	CREBZF; ATF/CREB family transcription factor
gene10906	689	647	807	656.092642	614	586	608	1.168156685	0.224233796	0.05617985	0.999939649	up	no	TMEM126A	protein_coding	chrNC_009150.3:62143659-62151969:-	ref|XP_004434118.1|	908	1.54E-122	PREDICTED: transmembrane protein 126A [Ceratotherium simum simum] >KAF5927073.1 hypothetical protein HPG69_018340 [Diceros bicornis minor]	.	.	.	.	Q32L86	321	2.00E-109	Transmembrane protein 126A	.	.	.	.	pfam07114	TMEM126	Transmembrane protein 126. This entry includes the transmembrane protein 126 A/B (TMEM126A/B) from animals. Human TMEM126B participates in constructing the membrane arm of mitochondrial respiratory complex I.	GO:0032981|mitochondrial respiratory chain complex I assembly;GO:0021554|optic nerve development;	GO:0005743|mitochondrial inner membrane;GO:0005739|mitochondrion;	.	K18157	TMEM126A; transmembrane protein 126A
gene10913	0	0	1	0.16006477	0	0	0	1.92565125	0.945346444	0.816789899	0.999939649	up	no	LOC102148791	protein_coding	chrNC_009150.3:63661609-63673154:+	ref|XP_002825550.1|	1395	1.40E-171	L-lactate dehydrogenase A-like 6B isoform X1 [Pongo abelii] >PNJ55188.1 LDHAL6B isoform 1 [Pongo abelii]	.	.	.	.	Q9BYZ2	536	7.00E-170	L-lactate dehydrogenase A-like 6B	CAC0267	204	3.00E-56	COG0039	pfam00056	Ldh_1_N	lactate/malate dehydrogenase, NAD binding domain. L-lactate dehydrogenases are metabolic enzymes which catalyze the conversion of L-lactate to pyruvate, the last step in anaerobic glycolysis. L-2-hydroxyisocaproate dehydrogenases are also members of the family. Malate dehydrogenases catalyze the interconversion of malate to oxaloacetate. The enzyme participates in the citric acid cycle. L-lactate…	GO:0006089|lactate metabolic process;GO:0006090|pyruvate metabolic process;	GO:0005737|cytoplasm;GO:0005759|mitochondrial matrix;GO:0005634|nucleus;GO:1990204|oxidoreductase complex;	GO:0004459|L-lactate dehydrogenase activity;	K00016	LDH, ldh; L-lactate dehydrogenase [EC:1.1.1.27]
gene10915	635	693	774	668.9209314	654	705	574	1.077083531	0.10713014	0.334205994	0.999939649	up	no	CCDC90B	protein_coding	chrNC_009150.3:64114242-64132445:+	ref|XP_036284124.1|	1242	1.20E-167	coiled-coil domain-containing protein 90B, mitochondrial isoform X2 [Pipistrellus kuhlii] >KAF6342617.1 coiled-coil domain containing 90B [Pipistrellus kuhlii]	.	.	.	.	Q9GZT6	419	1.00E-143	Coiled-coil domain-containing protein 90B, mitochondrial	.	.	.	.	pfam07798	DUF1640	Protein of unknown function (DUF1640). This family consists of sequences derived from hypothetical eukaryotic proteins. A region approximately 100 residues in length is featured.	.	GO:0031966|mitochondrial membrane;GO:0005739|mitochondrion;	.	.	.
gene10916	179	187	215	175.4495631	155	165	156	1.205582702	0.269730622	0.107905553	0.999939649	up	no	ANKRD42	protein_coding	chrNC_009150.3:64133217-64181351:-	gb|TEA26127.1|	2715	0	hypothetical protein DBR06_SOUSAS8510007 [Sousa chinensis]	.	.	.	.	Q3V096	806	0	Ankyrin repeat domain-containing protein 42	all2748	93.6	6.00E-19	COG0666	pfam12796	Ank_2	Ankyrin repeats (3 copies).	GO:1900017|positive regulation of cytokine production involved in inflammatory response;GO:0051091|positive regulation of DNA-binding transcription factor activity;GO:0051092|positive regulation of NF-kappaB transcription factor activity;	GO:0005634|nucleus;	GO:0051059|NF-kappaB binding;	K17593	ANKRD42, SARP; ankyrin repeat domain-containing protein 42
gene10917	812	886	845	831.6627891	867	869	732	1.021829253	0.031154143	0.760338685	0.999939649	up	no	PCF11	protein_coding	chrNC_009150.3:64188833-64213509:-	gb|KAF5927068.1|	7321	0	hypothetical protein HPG69_018334 [Diceros bicornis minor]	.	.	.	.	O94913	1525	0	Pre-mRNA cleavage complex 2 protein Pcf11	.	.	.	.	pfam04818	CTD_bind	RNA polymerase II-binding domain. This domain binds to the phosphorylated C-terminal domain (CTD) of RNA polymerase II.	GO:0006379|mRNA cleavage;GO:0006378|mRNA polyadenylation;GO:0006369|termination of RNA polymerase II transcription;	GO:0005737|cytoplasm;GO:0005739|mitochondrion;GO:0005849|mRNA cleavage factor complex;GO:0005654|nucleoplasm;	GO:0003729|mRNA binding;GO:0000993|RNA polymerase II complex binding;	K14400	PCF11; pre-mRNA cleavage complex 2 protein Pcf11
gene10918	33	35	19	25.05330714	28	13	22	1.365950627	0.449905338	0.319998023	0.999939649	up	no	LOC111774326	lncRNA	chrNC_009150.3:64256145-64278652:-	.	.	.	.	.	.	.	.	.	.	.	.	.	.	.	.	pfam15351	JCAD	Junctional protein associated with coronary artery disease. JCAD is a component of VE-cadherin-based cell-cell junctions in endothelial cells. The cell-cell or adherens junction is an adhesion complex that plays a crucial role in the organisation and function of epithelial and endothelial cellular sheets. These junctions join the actin cytoskeleton to the plasma membrane to form adhesive contacts…	.	.	.	.	.
gene10919	246	200	211	200.0949088	201	176	171	1.186182749	0.246326295	0.137764151	0.999939649	up	no	RAB30	protein_coding	chrNC_009150.3:64278826-64362542:+	ref|NP_001069697.1|	1079	5.85E-133	ras-related protein Rab-30 [Bos taurus] >NP_001248052.1 ras-related protein Rab-30 [Macaca mulatta] >NP_001272988.1 ras-related protein Rab-30 [Homo sapiens] >NP_001272989.1 ras-related protein Rab-30 [Homo sapiens] >NP_001272990.1 ras-related protein Rab-30 [Homo sapiens] >NP_001296203.1 ras-related protein Rab-30 [Equus caballus] >NP_001386315.1 ras-related protein Rab-30 isoform a [Rattus norv…
gene1092	127	122	146	125.0942199	137	104	117	1.088475062	0.122308355	0.543831001	0.999939649	up	no	RCCD1	protein_coding	chrNC_009144.3:93964900-94004390:+	gb|KAF5927298.1|	1063	3.50E-133	hypothetical protein HPG69_017775, partial [Diceros bicornis minor]	.	.	.	.	Q4R828	368	3.00E-115	RCC1 domain-containing protein 1	.	.	.	.	pfam13540	RCC1_2	Regulator of chromosome condensation (RCC1) repeat.	GO:0006325|chromatin organization;	GO:0005694|chromosome;	.	.	.
gene10920	581	623	818	648.9268231	589	643	653	1.05552392	0.077959273	0.568483763	0.999939649	up	no	DDIAS	protein_coding	chrNC_009150.3:64384911-64405189:-	gb|KAF5927065.1|	4128	0	hypothetical protein HPG69_018331 [Diceros bicornis minor]	.	.	.	.	Q8IXT1	1388	0	DNA damage-induced apoptosis suppressor protein	.	.	.	.	pfam08646	Rep_fac-A_C	Replication factor-A C terminal domain. This domain is found at the C terminal of replication factor A. Replication factor A (RPA) binds single-stranded DNA and is involved in replication, repair, and recombination of DNA.	GO:0006915|apoptotic process;GO:0007049|cell cycle;GO:1902230|negative regulation of intrinsic apoptotic signaling pathway in response to DNA damage;GO:0051726|regulation of cell cycle;GO:0097752|regulation of DNA stability;	GO:0005737|cytoplasm;GO:0005634|nucleus;	.	.	.
gene10928	4	3	1	2.139891937	3	2	0	1.626874588	0.702103042	0.622927516	0.999939649	up	no	TENM4	protein_coding	chrNC_009150.3:67374510-68105229:+	gb|KAF6106629.1|	14678	0	teneurin transmembrane protein 4 [Phyllostomus discolor]	.	.	.	.	Q6N022	5197	0	Teneurin-4	.	.	.	.	pfam06484	Ten_N	Teneurin Intracellular Region. This family is found in the intracellular N-terminal region of the Teneurin family of proteins. These proteins are 'pair-rule' genes and are involved in tissue patterning, specifically probably neural patterning. The intracellular domain is cleaved in response to homophilic interaction of the extracellular domain, and translocates to the nucleus. Here it probably ca…	GO:0060912|cardiac cell fate specification;GO:0060038|cardiac muscle cell proliferation;GO:0032289|central nervous system myelin formation;GO:0001702|gastrulation with mouth forming second;GO:0007157|heterophilic cell-cell adhesion via plasma membrane cell adhesion molecules;GO:0048666|neuron development;GO:2000543|positive regulation of gastrulation;GO:0031643|positive regulation of myelination;…	GO:0005737|cytoplasm;GO:0043005|neuron projection;GO:0005634|nucleus;GO:0005886|plasma membrane;	GO:0050839|cell adhesion molecule binding;GO:0046982|protein heterodimerization activity;GO:0042803|protein homodimerization activity;	.	.
gene10934	32	21	17	22.37352342	28	13	23	1.078308359	0.108769798	0.81745931	0.999939649	up	no	GAB2	protein_coding	chrNC_009150.3:68257927-68439167:+	ref|XP_016016948.1|	3449	0	GRB2-associated-binding protein 2 isoform X2 [Rousettus aegyptiacus] >KAF6465960.1 hypothetical protein HJG63_011307 [Rousettus aegyptiacus]	.	.	.	.	Q9UQC2	1316	0	GRB2-associated-binding protein 2	.	.	.	.	pfam00169	PH	PH domain. PH stands for pleckstrin homology.	GO:0030316|osteoclast differentiation;GO:0048015|phosphatidylinositol-mediated signaling;GO:0008284|positive regulation of cell population proliferation;GO:0043306|positive regulation of mast cell degranulation;GO:0007165|signal transduction;	GO:0005737|cytoplasm;GO:0005829|cytosol;GO:0005886|plasma membrane;	GO:0005547|phosphatidylinositol-3,4,5-trisphosphate binding;GO:0043325|phosphatidylinositol-3,4-bisphosphate binding;GO:0035591|signaling adaptor activity;GO:0005068|transmembrane receptor protein tyrosine kinase adaptor activity;	K08091	GAB2; GRB2-associated-binding protein 2
gene10937	417	395	436	410.9127559	397	399	426	1.006856803	0.009858515	0.938849463	0.999939649	up	no	ALG8	protein_coding	chrNC_009150.3:68523820-68547398:+	ref|NP_001296273.1|	2586	0	probable dolichyl pyrophosphate Glc1Man9GlcNAc2 alpha-1,3-glucosyltransferase [Equus caballus] >XP_008506509.1 PREDICTED: probable dolichyl pyrophosphate Glc1Man9GlcNAc2 alpha-1,3-glucosyltransferase [Equus przewalskii]	.	.	.	.	Q9BVK2	954	0	Probable dolichyl pyrophosphate Glc1Man9GlcNAc2 alpha-1,3-glucosyltransferase	.	.	.	.	pfam03155	Alg6_Alg8	ALG6, ALG8 glycosyltransferase family. N-linked (asparagine-linked) glycosylation of proteins is mediated by a highly conserved pathway in eukaryotes, in which a lipid (dolichol phosphate)-linked oligosaccharide is assembled at the endoplasmic reticulum membrane prior to the transfer of the oligosaccharide moiety to the target asparagine residues. This oligosaccharide is composed of Glc(3)Man(9)G…	GO:0006488|dolichol-linked oligosaccharide biosynthetic process;GO:0006490|oligosaccharide-lipid intermediate biosynthetic process;GO:0006487|protein N-linked glycosylation;GO:0018279|protein N-linked glycosylation via asparagine;	GO:0005789|endoplasmic reticulum membrane;	GO:0000033|alpha-1,3-mannosyltransferase activity;GO:0042283|dolichyl pyrophosphate Glc1Man9GlcNAc2 alpha-1,3-glucosyltransferase activity;GO:0004583|dolichyl-phosphate-glucose-glycolipid alpha-glucosyltransferase activity;	K03849	ALG8; alpha-1,3-glucosyltransferase [EC:2.4.1.265]
gene10938	1321	1263	1229	1212.181911	1198	1206	1082	1.083322628	0.115462961	0.213678713	0.999939649	up	no	LOC100630892	protein_coding	chrNC_009150.3:68558521-68566297:+	ref|NP_001231672.1|	593	1.63E-76	NADH dehydrogenase [ubiquinone] 1 subunit C2 [Sus scrofa] >XP_047609454.1 NADH dehydrogenase [ubiquinone] 1 subunit C2 [Phacochoerus africanus] >5GPN_Al Chain Al, NADH dehydrogenase [ubiquinone] 1 subunit C2 [Sus scrofa] >5GUP_g Chain g, NADH dehydrogenase [ubiquinone] 1 subunit C2 [Sus scrofa] >7V2H_g Chain g, NADH dehydrogenase [ubiquinone] 1 subunit C2 [Sus scrofa] >7V2R_g Chain g, NADH dehydr…	.	.	.	.	Q02827	220	1.00E-71	NADH dehydrogenase [ubiquinone] 1 subunit C2	.	.	.	.	pfam06374	NDUF_C2	NADH-ubiquinone oxidoreductase subunit b14.5b (NDUFC2). This family consists of several NADH-ubiquinone oxidoreductase subunit b14.5b proteins (EC:1.6.5.3).	GO:0006120|mitochondrial electron transport, NADH to ubiquinone;GO:0032981|mitochondrial respiratory chain complex I assembly;	GO:0005747|mitochondrial respiratory chain complex I;	.	K03968	NDUFC2; NADH dehydrogenase (ubiquinone) 1 subunit C2
gene1094	989	1025	1184	1054.473773	994	1152	1009	1.001744044	0.002513932	0.980648504	0.999939649	up	no	VPS33B	protein_coding	chrNC_009144.3:94022161-94040357:-	ref|XP_005895218.1|	3240	0	PREDICTED: vacuolar protein sorting-associated protein 33B isoform X1 [Bos mutus] >ELR56808.1 Vacuolar protein sorting-associated protein 33B [Bos mutus]	.	.	.	.	Q9H267	1251	0	Vacuolar protein sorting-associated protein 33B	SPBC1703.15c	206	3.00E-56	COG5158	pfam00995	Sec1	Sec1 family.	GO:0030199|collagen fibril organization;GO:0032963|collagen metabolic process;GO:0007032|endosome organization;GO:0006886|intracellular protein transport;GO:0046907|intracellular transport;GO:0032418|lysosome localization;GO:0035855|megakaryocyte development;GO:0032400|melanosome localization;GO:0061025|membrane fusion;GO:0017185|peptidyl-lysine hydroxylation;GO:0090385|phagosome-lysosome fusion;…	GO:0030136|clathrin-coated vesicle;GO:0033263|CORVET complex;GO:0005737|cytoplasm;GO:0005829|cytosol;GO:0031901|early endosome membrane;GO:0005768|endosome;GO:0010008|endosome membrane;GO:0005794|Golgi apparatus;GO:0030897|HOPS complex;GO:0005770|late endosome;GO:0031902|late endosome membrane;GO:0005765|lysosomal membrane;GO:0005764|lysosome;GO:0048471|perinuclear region of cytoplasm;GO:0031091|…	GO:0044877|protein-containing complex binding;	.	.
gene10940	104	92	81	89.458229	90	96	76	1.04974604	0.070040346	0.757951912	0.999939649	up	no	KCTD14	protein_coding	chrNC_009150.3:68595301-68600951:+	gb|KAF5927049.1|	1059	8.39E-143	hypothetical protein HPG69_018315, partial [Diceros bicornis minor]	.	.	.	.	Q9BQ13	291	2.00E-95	BTB/POZ domain-containing protein KCTD14	.	.	.	.	pfam02214	BTB_2	BTB/POZ domain. In voltage-gated K+ channels this domain is responsible for subfamily-specific assembly of alpha-subunits into functional tetrameric channels. In KCTD1 this domain functions as a transcriptional repressor. It also mediates homomultimerisation of KCTD1 and interaction of KCTD1 with the transcription factor AP-2-alpha.	GO:0051260|protein homooligomerization;	.	.	K21917	KCTD7_14; BTB/POZ domain-containing protein KCTD7/14
gene10942	337	297	225	271.2402102	304	260	211	1.103480356	0.142060947	0.432565822	0.999939649	up	no	AAMDC	protein_coding	chrNC_009150.3:68708062-68744411:-	gb|ELK00395.1|	639	1.67E-83	hypothetical protein PAL_GLEAN10025535, partial [Pteropus alecto]	.	.	.	.	Q8R0P4	238	2.00E-78	Mth938 domain-containing protein	AF0029	54.7	4.00E-09	COG1504	pfam04430	DUF498	Protein of unknown function (DUF498/DUF598). This is a large family of uncharacterized proteins found in all domains of life. The structure shows a novel fold with three beta sheets. A dimeric form is found in the crystal structure. It was suggested that the cleft in between the two monomers might bing nucleic acid.	GO:0043066|negative regulation of apoptotic process;GO:0045600|positive regulation of fat cell differentiation;GO:0045944|positive regulation of transcription by RNA polymerase II;GO:0006366|transcription by RNA polymerase II;	GO:0005737|cytoplasm;	.	.	.
gene10943	1233	1285	1270	1210.925252	1206	1283	1024	1.069911176	0.097491029	0.29723805	0.999939649	up	no	RSF1	protein_coding	chrNC_009150.3:68744491-68887288:+	ref|NP_001288095.2|	4990	0	remodeling and spacing factor 1 [Equus caballus]	.	.	.	.	Q96T23	1732	0	Remodeling and spacing factor 1	.	.	.	.	pfam00628	PHD	PHD-finger. PHD folds into an interleaved type of Zn-finger chelating 2 Zn ions in a similar manner to that of the RING and FYVE domains. Several PHD fingers have been identified as binding modules of methylated histone H3.	GO:0006338|chromatin remodeling;GO:0006352|DNA-templated transcription initiation;GO:0043392|negative regulation of DNA binding;GO:0045892|negative regulation of DNA-templated transcription;GO:0006334|nucleosome assembly;GO:0045893|positive regulation of DNA-templated transcription;GO:0045944|positive regulation of transcription by RNA polymerase II;GO:0050434|positive regulation of viral transcr…	GO:0005654|nucleoplasm;GO:0005634|nucleus;GO:0031213|RSF complex;	GO:0042393|histone binding;GO:0140751|histone octamer slider activity;GO:0046872|metal ion binding;GO:0003712|transcription coregulator activity;	K11657	RSF1; remodeling and spacing factor 1
gene10944	1333	1336	1323	1284.125073	1351	1302	1095	1.056412268	0.07917296	0.394608761	0.999939649	up	no	CLNS1A	protein_coding	chrNC_009150.3:68924226-68950779:+	gb|TEA25963.1|	1006	3.92E-132	hypothetical protein DBR06_SOUSAS3210005, partial [Sousa chinensis]	.	.	.	.	P35521	377	6.00E-127	Methylosome subunit pICln	.	.	.	.	pfam03517	Voldacs	Regulator of volume decrease after cellular swelling. ICln is a ubiquitously expressed multi-functional protein that plays a critical role in regulating volume decrease in cells after cellular swelling. In plants, ICln induces Cl- currents, thus regulating Cl- homoeostasis in eukaryotes. Structurally, the fold resembles a pleckstrin homology fold, on of whose roles is to recruit and tether their …	GO:0006884|cell volume homeostasis;GO:1902476|chloride transmembrane transport;GO:0045292|mRNA cis splicing, via spliceosome;GO:0071805|potassium ion transmembrane transport;GO:0000387|spliceosomal snRNP assembly;	GO:0005856|cytoskeleton;GO:0005829|cytosol;GO:0016020|membrane;GO:0034709|methylosome;GO:0005634|nucleus;GO:0034715|pICln-Sm protein complex;GO:0005886|plasma membrane;GO:0032991|protein-containing complex;GO:0005681|spliceosomal complex;	GO:0005229|intracellular calcium activated chloride channel activity;GO:0008289|lipid binding;GO:0005267|potassium channel activity;GO:0036094|small molecule binding;GO:1990935|splicing factor binding;	K05019	CLNS1A; chloride channel, nucleotide-sensitive, 1A
gene10949	12	6	22	11.20537725	13	7	8	1.402069002	0.487557353	0.455593674	0.999939649	up	no	GDPD4	protein_coding	chrNC_009150.3:69187645-69308804:+	emb|CAD7673044.1|	2424	0	unnamed protein product [Nyctereutes procyonoides]	.	.	.	.	Q95JR7	812	0	Glycerophosphodiester phosphodiesterase domain-containing protein 4	FN1891	65.9	9.00E-11	COG0584	pfam03009	GDPD	Glycerophosphoryl diester phosphodiesterase family. E. coli has two sequence related isozymes of glycerophosphoryl diester phosphodiesterase (GDPD) - periplasmic and cytosolic. This family also includes agrocinopine synthase, the similarity to GDPD has been noted. This family appears to have weak but not significant matches to mammalian phospholipase C pfam00388, which suggests that this family m…	GO:0006629|lipid metabolic process;	.	GO:0046872|metal ion binding;GO:0008081|phosphoric diester hydrolase activity;	.	.
gene1095	3167	3036	2860	2956.707552	3132	2949	2658	1.027905914	0.039708219	0.658022935	0.999939649	up	no	NGRN	protein_coding	chrNC_009144.3:94044782-94050181:-	gb|KAF5927293.1|	1126	4.63E-151	hypothetical protein HPG69_017770 [Diceros bicornis minor]	.	.	.	.	Q9NPE2	377	6.00E-127	Neugrin	.	.	.	.	pfam06413	Neugrin	Neugrin. This family consists of several mouse and human neugrin proteins. Neugrin and m-neugrin are mainly expressed in neurons in the nervous system, and are thought to play an important role in the process of neuronal differentiation.	GO:0061668|mitochondrial ribosome assembly;GO:0030182|neuron differentiation;GO:0070131|positive regulation of mitochondrial translation;	GO:0045171|intercellular bridge;GO:0031966|mitochondrial membrane;GO:0005739|mitochondrion;GO:0072686|mitotic spindle;GO:0016604|nuclear body;GO:0005654|nucleoplasm;GO:0005634|nucleus;	GO:0003723|RNA binding;GO:0019843|rRNA binding;	.	.
gene10954	3	4	5	3.508977251	4	1	4	1.301330227	0.379987109	0.723360312	0.999939649	up	no	B3GNT6	protein_coding	chrNC_009150.3:69461676-69477820:-	gb|KAF5915388.1|	1587	0	hypothetical protein HPG69_012141 [Diceros bicornis minor]	.	.	.	.	Q6ZMB0	567	0	Acetylgalactosaminyl-O-glycosyl-glycoprotein beta-1,3-N-acetylglucosaminyltransferase	.	.	.	.	pfam01762	Galactosyl_T	Galactosyltransferase. This family includes the galactosyltransferases UDP-galactose:2-acetamido-2-deoxy-D-glucose3beta-galactosyltransferase and UDP-Gal:beta-GlcNAc beta 1,3-galactosyltranferase. Specific galactosyltransferases transfer galactose to GlcNAc terminal chains in the synthesis of the lacto-series oligosaccharides types 1 and 2.	GO:0009101|glycoprotein biosynthetic process;GO:0016266|O-glycan processing;GO:0016269|O-glycan processing, core 3;GO:0030311|poly-N-acetyllactosamine biosynthetic process;	GO:0000139|Golgi membrane;GO:0016020|membrane;	GO:0106328|acetylgalactosaminyl-O-glycosyl-seryl-glycoprotein beta-1,3-N-acetylglucosaminyltransferase activity;GO:0106327|acetylgalactosaminyl-O-glycosyl-threonyl-glycoprotein beta-1,3-N-acetylglucosaminyltransferase activity;GO:0047223|beta-1,3-galactosyl-O-glycosyl-glycoprotein beta-1,3-N-acetylglucosaminyltransferase activity;GO:0008378|galactosyltransferase activity;GO:0016757|glycosyltransf…	K00739	B3GNT6; acetylgalactosaminyl-O-glycosyl-glycoprotein beta-1,3-N-acetylglucosaminyltransferase [EC:2.4.1.147]
gene10955	0	1	3	0.988801198	0	1	1	1.937884714	0.954482747	0.653284669	0.999939649	up	no	LOC111774332	lncRNA	chrNC_009150.3:69477957-69481100:+	.	.	.	.	.	.	.	.	.	.	.	.	.	.	.	.	pfam00051	Kringle	Kringle domain. Kringle domains have been found in plasminogen, hepatocyte growth factors, prothrombin, and apolipoprotein A. Structure is disulfide-rich, nearly all-beta.	.	.	.	.	.
gene10956	10	3	8	6.411493782	4	10	4	1.161696476	0.216233176	0.794128469	0.999939649	up	no	LOC111774333	lncRNA	chrNC_009150.3:69481203-69487715:+	.	.	.	.	.	.	.	.	.	.	.	.	.	.	.	.	pfam17198	AveC_like	Spirocyclase AveC-like. AveC catalyzes the stereospecific spiroketalization of a dihydroxy-ketone polyketide intermediate in the biosynthetic pathway of Avermectin, a potent antiparasitic agent. Additionally, it has a unique dehydration activity that serves to determine the regiospecific saturation pattern for spiroketal diversity. MeiC, the counterpart in the biosynthesis of AVE-like meilingmyci…	.	.	.	.	.
gene10957	1991	2361	2605	2270.579363	2182	2411	2130	1.022906225	0.032673892	0.752768819	0.999939649	up	no	ACER3	protein_coding	chrNC_009150.3:69488909-69639394:-	ref|XP_001175032.1|	1307	1.11E-166	alkaline ceramidase 3 isoform X1 [Pan troglodytes] >XP_003808199.1 alkaline ceramidase 3 isoform X1 [Pan paniscus] >XP_030872100.1 alkaline ceramidase 3 isoform X1 [Gorilla gorilla gorilla] >AAH73853.1 Alkaline ceramidase 3 [Homo sapiens] >ADQ31994.1 phytoceramidase, alkaline, partial [synthetic construct] >SJX32524.1 unnamed protein product, partial [Human ORFeome Gateway entry vector] >AAK71923…	.	.	.	.	Q9NUN7	507	3.00E-166	Alkaline ceramidase 3	.	.	.	.	pfam05875	Ceramidase	Ceramidase. This family consists of several ceramidases. Ceramidases are enzymes involved in regulating cellular levels of ceramides, sphingoid bases, and their phosphates, EC:3.5.1.23.	GO:0046514|ceramide catabolic process;GO:0006954|inflammatory response;GO:0042552|myelination;GO:0071602|phytosphingosine biosynthetic process;GO:0008284|positive regulation of cell population proliferation;GO:0043067|regulation of programmed cell death;GO:0030148|sphingolipid biosynthetic process;GO:0046512|sphingosine biosynthetic process;	GO:0005789|endoplasmic reticulum membrane;	GO:0005509|calcium ion binding;GO:0102121|ceramidase activity;GO:0071633|dihydroceramidase activity;GO:0017040|N-acylsphingosine amidohydrolase activity;GO:0070774|phytoceramidase activity;GO:0008270|zinc ion binding;	K04711	ACER3, YDC1; dihydroceramidase [EC:3.5.1.-]
gene10961	381	341	348	348.446282	321	346	357	1.031207067	0.044334056	0.74810313	0.999939649	up	no	LRRC32	protein_coding	chrNC_009150.3:69811863-69825402:+	gb|KAF5915385.1|	2886	0	hypothetical protein HPG69_012138 [Diceros bicornis minor]	.	.	.	.	Q5RF01	1025	0	Transforming growth factor beta activator LRRC32	alr0124_1	74.3	9.00E-13	COG4886	pfam13855	LRR_8	Leucine rich repeat.	GO:0046007|negative regulation of activated T cell proliferation;GO:0001818|negative regulation of cytokine production;GO:0010628|positive regulation of gene expression;GO:1901388|regulation of transforming growth factor beta activation;GO:1901398|regulation of transforming growth factor beta3 activation;GO:0062009|secondary palate development;GO:0007179|transforming growth factor beta receptor s…	GO:0009986|cell surface;GO:0005654|nucleoplasm;GO:0005886|plasma membrane;	GO:0050431|transforming growth factor beta binding;	.	.
gene10962	3	0	0	0.815967565	0	2	0	1.544576283	0.627211124	0.811450257	0.999939649	up	no	LOC102150582	lncRNA	chrNC_009150.3:69847436-69851708:+	.	.	.	.	.	.	.	.	.	.	.	.	.	.	.	.	pfam15489	CTC1	CST, telomere maintenance, complex subunit CTC1. CTC1 is one of the three components of the CST complex that assists Shelterin to protect the ends of telomeres from attack by DNA-repair mechanisms. Mutations in human CTC1 have been recognized as contributing to cerebroretinal microangiopathy.	.	.	.	.	.
gene10964	135	119	124	119.5262484	119	126	98	1.093254236	0.128628939	0.510566769	0.999939649	up	no	GVQW3	protein_coding	chrNC_009150.3:70059150-70067240:-	ref|XP_019804362.1|	915	5.12E-110	protein GVQW3 isoform X1 [Tursiops truncatus] >XP_033261649.1 protein GVQW3 isoform X1 [Orcinus orca] >TEA24283.1 hypothetical protein DBR06_SOUSAS26710010 [Sousa chinensis]	.	.	.	.	.	.	.	.	.	.	.	.	pfam13565	HTH_32	Homeodomain-like domain.	.	.	.	.	.
gene10965	1213	1208	1259	1178.768702	1199	1253	979	1.064382603	0.090016835	0.339706491	0.999939649	up	no	THAP12	protein_coding	chrNC_009150.3:70067562-70090353:+	ref|XP_027798507.1|	3921	0	52 kDa repressor of the inhibitor of the protein kinase [Marmota flaviventris] >XP_046297968.1 52 kDa repressor of the inhibitor of the protein kinase [Marmota monax] >KAF7474830.1 52 kDa repressor of the inhibitor of the protein kinase [Marmota monax] >VTJ62996.1 Hypothetical predicted protein [Marmota monax]	.	.	.	.	O43422	1471	0	52 kDa repressor of the inhibitor of the protein kinase	.	.	.	.	pfam05485	THAP	THAP domain. The THAP domain is a putative DNA-binding domain (DBD) and probably also binds a zinc ion. It features the conserved C2CH architecture (consensus sequence: Cys - 2-4 residues - Cys - 35-50 residues - Cys - 2 residues - His). Other universal features include the location of the domain at the N-termini of proteins, its size of about 90 residues, a C-terminal AVPTIF box and several othe…	GO:0008285|negative regulation of cell population proliferation;GO:0007165|signal transduction;	GO:0005634|nucleus;	GO:0003677|DNA binding;GO:0046872|metal ion binding;GO:0046983|protein dimerization activity;	.	.
gene10969	845	648	627	680.4319796	733	632	610	1.063097244	0.08827357	0.521739731	0.999939649	up	no	WNT11	protein_coding	chrNC_009150.3:70214469-70234793:+	ref|XP_025704419.1|	1666	0	protein Wnt-11 [Callorhinus ursinus] >XP_032283162.1 protein Wnt-11 [Phoca vitulina] >XP_034851090.1 protein Wnt-11 [Mirounga leonina] >XP_035938728.1 protein Wnt-11 isoform X1 [Halichoerus grypus] >XP_035938729.1 protein Wnt-11 isoform X1 [Halichoerus grypus] >XP_035938730.1 protein Wnt-11 isoform X1 [Halichoerus grypus] >XP_044775519.1 protein Wnt-11 isoform X1 [Neomonachus schauinslandi] >XP_0…	.	.	.	.	P48615	639	0	Protein Wnt-11	.	.	.	.	pfam00110	wnt	wnt family. Wnt genes have been identified in vertebrates and invertebrates but not in plants, unicellular eukaryotes or prokaryotes. In humans, 19 WNT proteins are known. Because of their insolubility little is known about Wnt protein structure, but all have 23 or 24 Cys residues whose spacing is highly conserved. Signal transduction by Wnt proteins (including the Wnt/beta-catenin, the Wnt/Ca++,…	GO:0030325|adrenal gland development;GO:0009887|animal organ morphogenesis;GO:0006915|apoptotic process;GO:0048844|artery morphogenesis;GO:0003283|atrial septum development;GO:0070830|bicellular tight junction assembly;GO:0030282|bone mineralization;GO:0060070|canonical Wnt signaling pathway;GO:0045165|cell fate commitment;GO:0007267|cell-cell signaling;GO:0071260|cellular response to mechanical …	GO:0005737|cytoplasm;GO:0031012|extracellular matrix;GO:0005576|extracellular region;GO:0005615|extracellular space;	GO:0005125|cytokine activity;GO:0005109|frizzled binding;GO:0005096|GTPase activator activity;GO:0030295|protein kinase activator activity;GO:0005102|signaling receptor binding;	K01384	WNT11; wingless-type MMTV integration site family, member 11
gene1097	278	266	307	280.870668	286	290	265	1.000397317	0.000573094	0.99665844	0.999939649	up	no	GDPGP1	protein_coding	chrNC_009144.3:94063289-94071774:-	ref|XP_010985062.1|	1699	0	GDP-D-glucose phosphorylase 1 [Camelus dromedarius] >XP_010985063.1 GDP-D-glucose phosphorylase 1 [Camelus dromedarius] >KAB1257288.1 GDP-D-glucose phosphorylase 1 [Camelus dromedarius]	.	.	.	.	Q6ZNW5	627	0	GDP-D-glucose phosphorylase 1	.	.	.	.	pfam06785	UPF0242	Uncharacterized protein family (UPF0242).	GO:0006006|glucose metabolic process;	GO:0005737|cytoplasm;	GO:0080048|GDP-D-glucose phosphorylase activity;GO:0005085|guanyl-nucleotide exchange factor activity;GO:0016787|hydrolase activity;GO:0000166|nucleotide binding;GO:0016779|nucleotidyltransferase activity;	K15630	VTC2; GDP-D-glucose phosphorylase [EC:2.7.7.78]
gene10972	23	18	13	17.21519638	12	17	20	1.086424066	0.119587343	0.812960933	0.999939649	up	no	DGAT2	protein_coding	chrNC_009150.3:70594252-70624703:-	gb|QVX27245.1|	1900	0	diacylglycerol O-acyltransferase 2 [Equus asinus]	.	.	.	.	Q70VZ8	715	0	Diacylglycerol O-acyltransferase 2	.	.	.	.	pfam03982	DAGAT	Diacylglycerol acyltransferase. The terminal step of triacylglycerol (TAG) formation is catalyzed by the enzyme diacylglycerol acyltransferase (DAGAT).	GO:0071400|cellular response to oleic acid;GO:0035356|cellular triglyceride homeostasis;GO:0042632|cholesterol homeostasis;GO:0006651|diacylglycerol biosynthetic process;GO:0046339|diacylglycerol metabolic process;GO:0060613|fat pad development;GO:0055089|fatty acid homeostasis;GO:0006071|glycerol metabolic process;GO:0006629|lipid metabolic process;GO:0019915|lipid storage;GO:0035336|long-chain …	GO:0005783|endoplasmic reticulum;GO:0005789|endoplasmic reticulum membrane;GO:0005811|lipid droplet;GO:0016020|membrane;GO:1990578|perinuclear endoplasmic reticulum membrane;GO:0048471|perinuclear region of cytoplasm;	GO:0003846|2-acylglycerol O-acyltransferase activity;GO:0004144|diacylglycerol O-acyltransferase activity;GO:0050252|retinol O-fatty-acyltransferase activity;	K11160	DGAT2; diacylglycerol O-acyltransferase 2 [EC:2.3.1.20 2.3.1.75]
gene10974	3	1	5	2.459432931	4	1	1	1.480726657	0.566305343	0.665550434	0.999939649	up	no	MOGAT2	protein_coding	chrNC_009150.3:70657665-70675079:-	ref|XP_030189821.1|	1298	2.86E-174	2-acylglycerol O-acyltransferase 2 [Lynx canadensis] >VFV19253.1 2-acylglycerol o-acyltransferase 2 [Lynx pardinus]	.	.	.	.	Q3SYC2	477	3.00E-163	2-acylglycerol O-acyltransferase 2	.	.	.	.	pfam03982	DAGAT	Diacylglycerol acyltransferase. The terminal step of triacylglycerol (TAG) formation is catalyzed by the enzyme diacylglycerol acyltransferase (DAGAT).	GO:0006651|diacylglycerol biosynthetic process;GO:0006071|glycerol metabolic process;GO:0050892|intestinal absorption;GO:0006629|lipid metabolic process;GO:0006640|monoacylglycerol biosynthetic process;GO:0019432|triglyceride biosynthetic process;	GO:0005783|endoplasmic reticulum;GO:0005789|endoplasmic reticulum membrane;GO:1990578|perinuclear endoplasmic reticulum membrane;	GO:0003846|2-acylglycerol O-acyltransferase activity;GO:0016407|acetyltransferase activity;	K14457	MOGAT2, MGAT2; 2-acylglycerol O-acyltransferase 2 [EC:2.3.1.22]
gene10977	122	95	101	99.97804638	106	90	88	1.107954309	0.147898387	0.49902368	0.999939649	up	no	GDPD5	protein_coding	chrNC_009150.3:70827848-70913604:+	gb|KAF5915373.1|	2387	0	hypothetical protein HPG69_012126 [Diceros bicornis minor]	.	.	.	.	Q8WTR4	895	0	Glycerophosphodiester phosphodiesterase domain-containing protein 5	PA2352	67.4	1.00E-10	COG0584	pfam03009	GDPD	Glycerophosphoryl diester phosphodiesterase family. E. coli has two sequence related isozymes of glycerophosphoryl diester phosphodiesterase (GDPD) - periplasmic and cytosolic. This family also includes agrocinopine synthase, the similarity to GDPD has been noted. This family appears to have weak but not significant matches to mammalian phospholipase C pfam00388, which suggests that this family m…	GO:0006629|lipid metabolic process;GO:0007399|nervous system development;GO:0045666|positive regulation of neuron differentiation;	GO:0012505|endomembrane system;GO:0030426|growth cone;GO:0016020|membrane;GO:0048471|perinuclear region of cytoplasm;GO:0005886|plasma membrane;	GO:0047389|glycerophosphocholine phosphodiesterase activity;GO:0008889|glycerophosphodiester phosphodiesterase activity;GO:0004435|phosphatidylinositol phospholipase C activity;	.	.
gene10978	0	2	2	0.822256226	1	0	0	3.672098784	1.876604869	0.434745662	0.999939649	up	no	KLHL35	protein_coding	chrNC_009150.3:70914040-70930991:+	gb|KAI5943875.1|	2355	0	Kelch-like protein 35 [Manis javanica]	.	.	.	.	.	.	.	.	.	.	.	.	pfam07707	BACK	BTB And C-terminal Kelch. This domain is found associated with pfam00651 and pfam01344. The BACK domain is found juxtaposed to the BTB domain; they are separated by as little as two residues. This family appears to be closely related to the BTB domain (Finn RD, personal observation).	.	.	.	.	.
gene10984	3	0	4	1.997100507	0	2	3	1.344274093	0.426827329	0.785479115	0.999939649	up	no	TPBGL	protein_coding	chrNC_009150.3:71068897-71085477:-	ref|XP_016016938.1|	1138	6.69E-137	trophoblast glycoprotein-like [Rousettus aegyptiacus] >KAF6468354.1 trophoblast glycoprotein like [Rousettus aegyptiacus]	.	.	.	.	Q8C013	400	3.00E-122	Trophoblast glycoprotein-like	SPBC2F12.15c	61.6	3.00E-08	COG5273	pfam01529	zf-DHHC	DHHC palmitoyltransferase. This family includes the well known DHHC zinc binding domain as well as three of the four conserved transmembrane regions found in this family of palmitoyltransferase enzymes.	GO:0090090|negative regulation of canonical Wnt signaling pathway;	GO:0016020|membrane;GO:0005886|plasma membrane;	.	.	.
gene10989	1	2	0	0.990048517	2	1	0	1.024529643	0.034961727	0.986571656	0.999939649	up	no	LOC100064846	protein_coding	chrNC_009150.3:71198689-71204995:+	ref|NP_001378144.1|	1255	7.40E-155	olfactory receptor family 2 subfamily AT member 2 [Equus caballus]	.	.	.	.	A6NND4	378	2.00E-116	Olfactory receptor 2AT4	.	.	.	.	pfam13853	7tm_4	Olfactory receptor. The members of this family are transmembrane olfactory receptors.	GO:0070374|positive regulation of ERK1 and ERK2 cascade;GO:0007165|signal transduction;	GO:0005886|plasma membrane;	GO:0004930|G protein-coupled receptor activity;GO:0004984|olfactory receptor activity;	K04257	OLFR; olfactory receptor
gene10991	2897	2840	3165	2860.864027	2865	2981	2502	1.05608132	0.078720929	0.319449179	0.999939649	up	no	SPCS2	protein_coding	chrNC_009150.3:71261029-71281485:-	emb|CAH6792683.1|	1016	3.46E-135	Spcs2 [Phodopus roborovskii]	.	.	.	.	Q9CYN2	395	8.00E-135	Signal peptidase complex subunit 2	.	.	.	.	pfam06703	SPC25	Microsomal signal peptidase 25 kDa subunit (SPC25). This family consists of several microsomal signal peptidase 25 kDa subunit proteins. Translocation of polypeptide chains across the endoplasmic reticulum (ER) membrane is triggered by signal sequences. Subsequently, signal recognition particle interacts with its membrane receptor and the ribosome-bound nascent chain is targeted to the ER where i…	GO:0045047|protein targeting to ER;GO:0006465|signal peptide processing;	GO:0005789|endoplasmic reticulum membrane;GO:0005787|signal peptidase complex;	.	K12947	SPCS2, SPC2; signal peptidase complex subunit 2 [EC:3.4.-.-]
gene10993	1649	1652	1919	1689.185231	1710	1808	1454	1.040135654	0.056771696	0.536799647	0.999939649	up	no	RNF169	protein_coding	chrNC_009150.3:71344671-71428235:-	ref|XP_032976243.1|	2578	0	E3 ubiquitin-protein ligase RNF169 [Rhinolophus ferrumequinum] >KAF6334149.1 ring finger protein 169 [Rhinolophus ferrumequinum]	.	.	.	.	Q8NCN4	968	0	E3 ubiquitin-protein ligase RNF169	.	.	.	.	pfam14447	Prok-RING_4	Prokaryotic RING finger family 4. RING finger family domain found sporadically in bacteria. The finger is fused to an N-terminal alpha-helical domain, ROT/Trove-like repeats and a C-terminal TerD domain. The architecture suggests a possible role in an RNA-processing complex.	GO:0006974|cellular response to DNA damage stimulus;GO:0006302|double-strand break repair;GO:2000780|negative regulation of double-strand break repair;	GO:0005829|cytosol;GO:0016604|nuclear body;GO:0005730|nucleolus;GO:0005654|nucleoplasm;GO:0005634|nucleus;GO:0035861|site of double-strand break;	GO:0070530|K63-linked polyubiquitin modification-dependent protein binding;GO:0046872|metal ion binding;GO:0031491|nucleosome binding;GO:0004842|ubiquitin-protein transferase activity;	K20805	RNF169; E3 ubiquitin-protein ligase RNF169 [EC:2.3.2.31]
gene10995	9	4	8	6.385336852	4	3	10	1.192909861	0.254485034	0.761410882	0.999939649	up	no	LOC106783447	lncRNA	chrNC_009150.3:71458200-71460446:-	.	.	.	.	.	.	.	.	.	.	.	.	.	.	.	.	pfam09007	EBP50_C	EBP50, C-terminal. This C terminal domain allows interaction of EBP50 with FERM (four-point one ERM) domains, resulting in the activation of Ezrin-radixin-moesin (ERM), with subsequent cytoskeletal modulation and cellular growth control. It includes a disordered section between two reasonably well conserved hydrophobic regions.	.	.	.	.	.
gene10997	1083	1156	1138	1102.108474	1118	1126	1015	1.025884268	0.036867987	0.691266194	0.999939649	up	no	POLD3	protein_coding	chrNC_009150.3:71518966-71559636:-	ref|NP_001093884.2|	2199	0	DNA polymerase delta subunit 3 [Equus caballus] >XP_008524363.1 PREDICTED: DNA polymerase delta subunit 3 [Equus przewalskii] >XP_046541517.1 DNA polymerase delta subunit 3 isoform X1 [Equus quagga]	.	.	.	.	Q15054	764	0	DNA polymerase delta subunit 3	.	.	.	.	pfam09507	CDC27	DNA polymerase subunit Cdc27. This protein forms the C subunit of DNA polymerase delta. It carries the essential residues for binding to the Pol1 subunit of polymerase alpha, from residues 293-332, which are characterized by the motif D--G--VT, referred to as the DPIM motif. The first 160 residues of the protein form the minimal domain for binding to the B subunit, Cdc1, of polymerase delta, the …	GO:0071897|DNA biosynthetic process;GO:0006271|DNA strand elongation involved in DNA replication;GO:0000731|DNA synthesis involved in DNA repair;GO:1904161|DNA synthesis involved in UV-damage excision repair;GO:0006261|DNA-templated DNA replication;GO:0042276|error-prone translesion synthesis;GO:0006298|mismatch repair;GO:0006297|nucleotide-excision repair, DNA gap filling;	GO:0005737|cytoplasm;GO:0043625|delta DNA polymerase complex;GO:0005654|nucleoplasm;GO:0016035|zeta DNA polymerase complex;	GO:0030674|protein-macromolecule adaptor activity;	K03504	POLD3; DNA polymerase delta subunit 3
gene110	878	861	995	871.0776048	855	911	754	1.074193019	0.103253251	0.29846825	0.999939649	up	no	ACADSB	protein_coding	chrNC_009144.3:9885615-9947494:-	ref|NP_001600.1|	1956	0	short/branched chain specific acyl-CoA dehydrogenase, mitochondrial isoform 1 precursor [Homo sapiens] >P45954.1 RecName: Full=Short/branched chain specific acyl-CoA dehydrogenase, mitochondrial; Short=SBCAD; AltName: Full=2-methyl branched chain acyl-CoA dehydrogenase; Short=2-MEBCAD; AltName: Full=2-methylbutyryl-coenzyme A dehydrogenase; Short=2-methylbutyryl-CoA dehydrogenase; Flags: Precurso…	.	.	.	.	P45954	758	0	Short/branched chain specific acyl-CoA dehydrogenase, mitochondrial	BH3799	315	3.00E-97	COG1960	pfam00441	Acyl-CoA_dh_1	Acyl-CoA dehydrogenase, C-terminal domain. C-terminal domain of Acyl-CoA dehydrogenase is an all-alpha, four helical up-and-down bundle.	GO:0006631|fatty acid metabolic process;GO:0006550|isoleucine catabolic process;	GO:0005759|mitochondrial matrix;GO:0005739|mitochondrion;	GO:0003853|2-methylacyl-CoA dehydrogenase activity;GO:0003995|acyl-CoA dehydrogenase activity;GO:0050660|flavin adenine dinucleotide binding;GO:0042802|identical protein binding;GO:0102035|isobutyryl-CoA:FAD oxidoreductase activity;GO:0016937|short-branched-chain-acyl-CoA dehydrogenase activity;	K09478	ACADSB; short-chain 2-methylacyl-CoA dehydrogenase [EC:1.3.8.5]
gene1100	50	49	41	41.00756197	41	35	31	1.298425051	0.37676274	0.241242033	0.999939649	up	no	LOC106782191	pseudogene	chrNC_009144.3:94144716-94155435:-	gb|AAP97173.1|	200	7.61E-15	submergence induced protein 2 [Homo sapiens]	.	.	.	.	Q9BV57	81.6	1.00E-15	Acireductone dioxygenase	.	.	.	.	pfam03079	ARD	ARD/ARD' family. The two acireductone dioxygenase enzymes (ARD and ARD', previously known as E-2 and E-2') from Klebsiella pneumoniae share the same amino acid sequence, but bind different metal ions: ARD binds Ni2+, ARD' binds Fe2+. ARD and ARD' can be experimentally interconverted by removal of the bound metal ion and reconstitution with the appropriate metal ion. The two enzymes share the same…	GO:0019509|L-methionine salvage from methylthioadenosine;GO:0006555|methionine metabolic process;	GO:0005737|cytoplasm;GO:0005829|cytosol;GO:0005634|nucleus;GO:0005886|plasma membrane;	GO:0010308|acireductone dioxygenase (Ni2+-requiring) activity;GO:0010309|acireductone dioxygenase [iron(II)-requiring] activity;GO:0005506|iron ion binding;GO:0016491|oxidoreductase activity;	K08967	mtnD, mtnZ, ADI1; 1,2-dihydroxy-3-keto-5-methylthiopentene dioxygenase [EC:1.13.11.53 1.13.11.54]
gene11000	1358	1205	1709	1365.461324	1210	1251	1476	1.063365298	0.088637291	0.522488054	0.999939649	up	no	KCNE3	protein_coding	chrNC_009150.3:71631457-71642697:+	gb|AHH41330.1|	515	1.76E-59	potassium voltage-gated channel Isk-related family member 3, partial [Equus caballus]	.	.	.	.	Q9Y6H6	189	5.00E-55	Potassium voltage-gated channel subfamily E member 3	.	.	.	.	pfam02060	ISK_Channel	Slow voltage-gated potassium channel.	GO:0030644|cellular chloride ion homeostasis;GO:0086011|membrane repolarization during action potential;GO:0098915|membrane repolarization during ventricular cardiac muscle cell action potential;GO:1902260|negative regulation of delayed rectifier potassium channel activity;GO:1905025|negative regulation of membrane repolarization during ventricular cardiac muscle cell action potential;GO:1903765|…	GO:1990794|basolateral part of cell;GO:0005737|cytoplasm;GO:0030425|dendrite;GO:0045121|membrane raft;GO:0032809|neuronal cell body membrane;GO:0043204|perikaryon;GO:0005886|plasma membrane;GO:0031982|vesicle;	GO:0015459|potassium channel regulator activity;GO:0044325|transmembrane transporter binding;GO:0005249|voltage-gated potassium channel activity;	K04897	KCNE3; potassium voltage-gated channel Isk-related subfamily E member 3
gene11001	0	1	2	0.489686359	0	0	0	5.320252852	2.411494813	0.433865993	0.999939649	up	no	LOC111774339	lncRNA	chrNC_009150.3:71686524-71690059:-	.	.	.	.	.	.	.	.	.	.	.	.	.	.	.	.	pfam15265	FAM196	FAM196 family. This protein family is a domain of unknown function. This family of proteins is found in eukaryotes and are typically between 441 and 534 amino acids in length.	.	.	.	.	.
gene11002	437	442	439	416.9219161	427	450	322	1.092767986	0.127987124	0.32160915	0.999939649	up	no	PGM2L1	protein_coding	chrNC_009150.3:71687722-71756802:+	gb|KAG8522892.1|	3091	0	Glucose 1,6-bisphosphate synthase, partial [Galemys pyrenaicus]	.	.	.	.	Q6PCE3	1189	0	Glucose 1,6-bisphosphate synthase	SPCC1840.05c	429	1.00E-130	COG1109	pfam02878	PGM_PMM_I	Phosphoglucomutase/phosphomannomutase, alpha/beta/alpha domain I.	GO:0006006|glucose metabolic process;	GO:0005829|cytosol;	GO:0047933|glucose-1,6-bisphosphate synthase activity;GO:0016868|intramolecular transferase activity, phosphotransferases;GO:0046872|metal ion binding;	K11809	PGM2L1; glucose-1,6-bisphosphate synthase [EC:2.7.1.106]
gene11003	1843	1608	1557	1623.0515	1796	1545	1425	1.041542175	0.058721259	0.590763905	0.999939649	up	no	P4HA3	protein_coding	chrNC_009150.3:71775077-71811498:+	emb|CAD7672999.1|	2136	0	unnamed protein product [Nyctereutes procyonoides]	.	.	.	.	Q75UG4	807	0	Prolyl 4-hydroxylase subunit alpha-3	.	.	.	.	pfam08336	P4Ha_N	Prolyl 4-Hydroxylase alpha-subunit, N-terminal region. The members of this family are eukaryotic proteins, and include all three isoforms of the prolyl 4-hydroxylase alpha subunit. This enzyme (EC:1.14.11.2) is important in the post-translational modification of collagen, as it catalyzes the formation of 4-hydroxyproline. In vertebrates, the complete enzyme is an alpha2-beta2 tetramer; the beta-s…	GO:0018401|peptidyl-proline hydroxylation to 4-hydroxy-L-proline;	GO:0005783|endoplasmic reticulum;GO:0005788|endoplasmic reticulum lumen;	GO:0005506|iron ion binding;GO:0031418|L-ascorbic acid binding;GO:0004656|procollagen-proline 4-dioxygenase activity;	K00472	P4HA; prolyl 4-hydroxylase [EC:1.14.11.2]
gene11005	682	703	763	702.3129464	715	679	684	1.020607258	0.029427806	0.783645269	0.999939649	up	no	C2CD3	protein_coding	chrNC_009150.3:71895114-72029419:+	gb|KAI5763634.1|	10132	0	C2CD3 [Gulo gulo luscus] >KAI5763712.1 C2CD3 [Gulo gulo luscus]	.	.	.	.	Q4AC94	3783	0	C2 domain-containing protein 3	.	.	.	.	pfam00168	C2	C2 domain.	GO:0007420|brain development;GO:0061511|centriole elongation;GO:0060271|cilium assembly;GO:0042733|embryonic digit morphogenesis;GO:0001947|heart looping;GO:0001701|in utero embryonic development;GO:0021997|neural plate axis specification;GO:0021915|neural tube development;GO:1905515|non-motile cilium assembly;GO:0071539|protein localization to centrosome;GO:0016485|protein processing;GO:0030162|…	GO:0034451|centriolar satellite;GO:0005814|centriole;GO:0005813|centrosome;GO:0036064|ciliary basal body;GO:0005829|cytosol;	.	K16751	C2CD3; C2 domain-containing protein 3
gene11006	2	2	0	1.031996214	0	0	2	1.909082085	0.932879136	0.672881873	0.999939649	up	no	UCP3	protein_coding	chrNC_009150.3:72032724-72047756:+	gb|ASM46986.1|	1597	0	uncoupling protein 3 [Tapirus indicus]	.	.	.	.	Q9N2I9	606	0	Mitochondrial uncoupling protein 3	.	.	.	.	pfam00153	Mito_carr	Mitochondrial carrier protein.	GO:1990845|adaptive thermogenesis;GO:1990542|mitochondrial transmembrane transport;GO:0006839|mitochondrial transport;GO:0009409|response to cold;	GO:0005743|mitochondrial inner membrane;	GO:0017077|oxidative phosphorylation uncoupler activity;GO:0022857|transmembrane transporter activity;	K15103	UCP2_3, SLC25A8_9; solute carrier family 25 (mitochondrial uncoupling protein), member 8/9
gene11009	0	7	4	2.707080745	0	1	4	2.112246842	1.078778441	0.463837179	0.999939649	up	no	DNAJB13	protein_coding	chrNC_009150.3:72059609-72083793:-	gb|KAB1272224.1|	1211	2.91E-161	DnaJ-like protein subfamily B member 13 [Camelus dromedarius]	.	.	.	.	P59910	443	6.00E-151	DnaJ homolog subfamily B member 13	YNL064c	113	2.00E-26	COG0484	pfam00226	DnaJ	DnaJ domain. DnaJ domains (J-domains) are associated with hsp70 heat-shock system and it is thought that this domain mediates the interaction. DnaJ-domain is therefore part of a chaperone (protein folding) system. The T-antigens, although not in Prosite are confirmed as DnaJ containing domains from literature.	GO:1904158|axonemal central apparatus assembly;GO:0051085|chaperone cofactor-dependent protein refolding;	GO:0005930|axoneme;GO:0005829|cytosol;GO:0031514|motile cilium;GO:0097224|sperm connecting piece;GO:0036126|sperm flagellum;	GO:0051087|chaperone binding;GO:0051082|unfolded protein binding;	K09519	DNAJB13; DnaJ homolog subfamily B member 13
gene11011	552	501	439	476.3428171	558	503	325	1.075116224	0.104492629	0.521701811	0.999939649	up	no	PAAF1	protein_coding	chrNC_009150.3:72092063-72135827:-	ref|NP_001069458.1|	1608	0	proteasomal ATPase-associated factor 1 [Bos taurus] >XP_010847147.1 PREDICTED: proteasomal ATPase-associated factor 1 isoform X1 [Bison bison bison] >XP_027418741.1 proteasomal ATPase-associated factor 1 isoform X2 [Bos indicus x Bos taurus] >Q148I1.1 RecName: Full=Proteasomal ATPase-associated factor 1; AltName: Full=WD repeat-containing protein 71 [Bos taurus] >AAI18308.1 Proteasomal ATPase-ass…	.	.	.	.	Q148I1	624	0	Proteasomal ATPase-associated factor 1	.	.	.	.	pfam00400	WD40	WD domain, G-beta repeat.	.	GO:0000502|proteasome complex;	.	K11887	PAAF1, RPN14; proteasomal ATPase-associated factor 1
gene11012	108	55	78	78.18512698	84	82	65	1.034022204	0.048267166	0.859171709	0.999939649	up	no	COA4	protein_coding	chrNC_009150.3:72133532-72136334:+	gb|KAF3830127.1|	359	2.96E-40	hypothetical protein GH733_001552 [Mirounga leonina]	.	.	.	.	Q9NYJ1	117	5.00E-31	Cytochrome c oxidase assembly factor 4 homolog, mitochondrial	.	.	.	.	pfam06747	CHCH	CHCH domain. we have identified a conserved motif in the LOC118487 protein that we have called the CHCH motif. Alignment of this protein with related members showed the presence of three subgroups of proteins, which are called the S (Small), N (N-terminal extended) and C (C-terminal extended) subgroups. All three sub-groups of proteins have in common that they contain a predicted conserved [coile…	GO:0033617|mitochondrial cytochrome c oxidase assembly;	GO:0005758|mitochondrial intermembrane space;GO:0005739|mitochondrion;	.	K18177	COA4; cytochrome c oxidase assembly factor 4
gene11013	571	566	604	544.7175565	494	545	500	1.118321172	0.161334576	0.146872482	0.999939649	up	no	MRPL48	protein_coding	chrNC_009150.3:72143447-72191962:-	ref|NP_001296223.1|	876	5.25E-116	39S ribosomal protein L48, mitochondrial [Equus caballus]	.	.	.	.	Q96GC5	305	1.00E-101	39S ribosomal protein L48, mitochondrial	.	.	.	.	pfam00338	Ribosomal_S10	Ribosomal protein S10p/S20e. This family includes small ribosomal subunit S10 from prokaryotes and S20 from eukaryotes.	GO:0032543|mitochondrial translation;	GO:0005743|mitochondrial inner membrane;GO:0005762|mitochondrial large ribosomal subunit;GO:0005761|mitochondrial ribosome;GO:0005739|mitochondrion;	.	K17429	MRPL48; large subunit ribosomal protein L48
gene11014	4683	4804	4946	4630.661821	4583	4808	4082	1.061359051	0.085912794	0.247796246	0.999939649	up	no	RAB6A	protein_coding	chrNC_009150.3:72223174-72305953:+	ref|XP_003780268.1|	1153	5.41E-148	ras-related protein Rab-6C [Pongo abelii] >PNJ17085.1 RAB6A isoform 1 [Pongo abelii] >PNJ17089.1 RAB6A isoform 5 [Pongo abelii]	ref|XM_026749179.1|	97	3.94E-41	Aspergillus mulundensis Uncharacterized protein (DSM5745_07163), partial mRNA	Q9H0N0	437	9.00E-144	Ras-related protein Rab-6C	.	.	.	.	pfam00071	Ras	Ras family. Includes sub-families Ras, Rab, Rac, Ral, Ran, Rap Ypt1 and more. Shares P-loop motif with GTP_EFTU, arf and myosin_head. See pfam00009 pfam00025, pfam00063. As regards Rab GTPases, these are important regulators of vesicle formation, motility and fusion. They share a fold in common with all Ras GTPases: this is a six-stranded beta-sheet surrounded by five alpha-helices.	GO:0006891|intra-Golgi vesicle-mediated transport;GO:0006886|intracellular protein transport;GO:0000278|mitotic cell cycle;GO:0010824|regulation of centrosome duplication;GO:0009410|response to xenobiotic stimulus;GO:0042147|retrograde transport, endosome to Golgi;GO:0006890|retrograde vesicle-mediated transport, Golgi to endoplasmic reticulum;GO:0007264|small GTPase mediated signal transduction;	GO:0005813|centrosome;GO:0005829|cytosol;GO:0005794|Golgi apparatus;GO:0005634|nucleus;	GO:0005525|GTP binding;GO:0003924|GTPase activity;	K07895	RAB6C; Ras-related protein Rab-6C
gene11015	15	22	14	12.86154954	6	17	4	1.905293495	0.930013251	0.138691719	0.999939649	up	no	PLEKHB1	protein_coding	chrNC_009150.3:72320828-72334879:-	ref|XP_024110511.1|	986	2.95E-128	pleckstrin homology domain-containing family B member 1 isoform X1 [Pongo abelii] >PNJ51398.1 PLEKHB1 isoform 3 [Pongo abelii]	.	.	.	.	Q9QYE9	380	7.00E-127	Pleckstrin homology domain-containing family B member 1	.	.	.	.	pfam00169	PH	PH domain. PH stands for pleckstrin homology.	GO:0045595|regulation of cell differentiation;	GO:0005737|cytoplasm;GO:0001750|photoreceptor outer segment;	GO:0008022|protein C-terminus binding;GO:0042803|protein homodimerization activity;	.	.
gene11016	1660	1451	1663	1574.583126	1594	1612	1502	1.00207054	0.002984069	0.973621073	0.999939649	up	no	FAM168A	protein_coding	chrNC_009150.3:72372297-72557277:+	ref|XP_004768142.1|	958	2.76E-115	protein FAM168A isoform X1 [Mustela putorius furo] >XP_004768143.1 protein FAM168A isoform X1 [Mustela putorius furo] >XP_004768144.1 protein FAM168A isoform X1 [Mustela putorius furo] >XP_005633587.1 protein FAM168A isoform X7 [Canis lupus familiaris] >XP_012580935.1 PREDICTED: protein FAM168A isoform X1 [Condylura cristata] >XP_014645788.1 PREDICTED: protein FAM168A isoform X5 [Ceratotherium si…	.	.	.	.	Q8BGZ2	357	7.00E-110	Protein FAM168A	.	.	.	.	pfam14944	TCRP1	Tongue Cancer Chemotherapy Resistant Protein 1. This family of proteins are found in eukaryotes. Tongue Cancer Chemotherapy Resistant-associated Protein 1 (TCRP1) is resistant to the chemotherapy drug, cisplatin, which induces apoptosis in tumor cells. There is suggestion that TCRP1 can be targeted to reverse chemotherapy resistance. The precise mechanism of TCRP1 inducing resistance against chem…	GO:1905053|positive regulation of base-excision repair;	.	.	.	.
gene11018	1	4	8	3.755287091	5	4	1	1.296549165	0.374676914	0.733569151	0.999939649	up	no	LOC111774341	lncRNA	chrNC_009150.3:72580151-72587053:+	.	.	.	.	.	.	.	.	.	.	.	.	.	.	.	.	pfam02628	COX15-CtaA	Cytochrome oxidase assembly protein. This is a family of integral membrane proteins. CtaA is required for cytochrome aa3 oxidase assembly in Bacillus subtilis. COX15 is required for cytochrome c oxidase assembly in yeast.	.	.	.	.	.
gene11020	1	0	2	0.666570828	0	0	1	2.719450286	1.443315052	0.577911222	0.999939649	up	no	P2RY6	protein_coding	chrNC_009150.3:72649681-72677867:-	gb|KAI5943923.1|	1569	0	P2Y purinoceptor 6 [Manis javanica]	.	.	.	.	Q15077	543	3.00E-176	P2Y purinoceptor 6	.	.	.	.	pfam00001	7tm_1	7 transmembrane receptor (rhodopsin family). This family contains, amongst other G-protein-coupled receptors (GCPRs), members of the opsin family, which have been considered to be typical members of the rhodopsin superfamily. They share several motifs, mainly the seven transmembrane helices, GCPRs of the rhodopsin superfamily. All opsins bind a chromophore, such as 11-cis-retinal. The function of…	GO:0007202|activation of phospholipase C activity;GO:0071380|cellular response to prostaglandin E stimulus;GO:0071415|cellular response to purine-containing compound;GO:1905835|cellular response to pyrimidine ribonucleotide;GO:0007186|G protein-coupled receptor signaling pathway;GO:0006909|phagocytosis;GO:0007200|phospholipase C-activating G protein-coupled receptor signaling pathway;GO:0070374|p…	GO:0016324|apical plasma membrane;GO:0016323|basolateral plasma membrane;GO:0005886|plasma membrane;	GO:0001621|G protein-coupled ADP receptor activity;GO:0004930|G protein-coupled receptor activity;GO:0045029|G protein-coupled UDP receptor activity;GO:0045030|G protein-coupled UTP receptor activity;GO:0038023|signaling receptor activity;	K04272	P2RY6; P2Y purinoceptor 6
gene11028	3	0	1	0.658514771	0	0	0	7.145181205	2.836970599	0.306382581	0.999939649	up	no	LOC102148583	pseudogene	chrNC_009150.3:73170531-73172989:-	gb|EDL36099.1|	364	1.42E-37	mCG4283 [Mus musculus]	.	.	.	.	P46405	140	7.00E-37	40S ribosomal protein S12	SPCC962.04	66.6	1.00E-11	COG1358	pfam01248	Ribosomal_L7Ae	Ribosomal protein L7Ae/L30e/S12e/Gadd45 family. This family includes: Ribosomal L7A from metazoa, Ribosomal L8-A and L8-B from fungi, 30S ribosomal protein HS6 from archaebacteria, 40S ribosomal protein S12 from eukaryotes, Ribosomal protein L30 from eukaryotes and archaebacteria. Gadd45 and MyD118.	GO:0006412|translation;	GO:0022627|cytosolic small ribosomal subunit;	GO:0003735|structural constituent of ribosome;	K02951	RP-S12e, RPS12; small subunit ribosomal protein S12e
gene11034	0	0	1	0.16006477	0	0	0	1.92565125	0.945346444	0.816789899	0.999939649	up	no	PHOX2A	protein_coding	chrNC_009150.3:73546769-73551515:+	ref|XP_016013476.1|	901	5.10E-116	paired mesoderm homeobox protein 2A [Rousettus aegyptiacus] >KAF6467037.1 paired like homeobox 2A [Rousettus aegyptiacus]	.	.	.	.	Q62066	300	4.00E-96	Paired mesoderm homeobox protein 2A	ECU03g1170	52.4	9.00E-07	COG5576	pfam00046	Homeobox	Homeobox domain.	GO:0048484|enteric nervous system development;GO:0021703|locus ceruleus development;GO:0030901|midbrain development;GO:0003357|noradrenergic neuron differentiation;GO:0021623|oculomotor nerve formation;GO:0048486|parasympathetic nervous system development;GO:0045944|positive regulation of transcription by RNA polymerase II;GO:0043576|regulation of respiratory gaseous exchange;GO:0006357|regulatio…	GO:0000785|chromatin;GO:0005634|nucleus;	GO:0001228|DNA-binding transcription activator activity, RNA polymerase II-specific;GO:0000981|DNA-binding transcription factor activity, RNA polymerase II-specific;GO:0000978|RNA polymerase II cis-regulatory region sequence-specific DNA binding;GO:0000977|RNA polymerase II transcription regulatory region sequence-specific DNA binding;GO:1990837|sequence-specific double-stranded DNA binding;	K09330	PHOX2, PMX2; paired mesoderm homeobox protein 2
gene11037	5	1	1	1.992715071	4	0	1	1.391382258	0.47651883	0.757296934	0.999939649	up	no	FOLR2	protein_coding	chrNC_009150.3:73568733-73573362:-	ref|XP_024907355.1|	1098	1.24E-148	folate receptor beta [Pteropus alecto] >ELK06783.1 Folate receptor beta [Pteropus alecto]	.	.	.	.	P14207	400	5.00E-138	Folate receptor beta	.	.	.	.	pfam03024	Folate_rec	Folate receptor family. This family includes the folate receptor which binds to folate and reduced folic acid derivatives and mediates delivery of 5-methyltetrahydrofolate to the interior of cells. These proteins are attached to the membrane by a GPI-anchor. The proteins contain 16 conserved cysteines that form eight disulphide bridges.	GO:0007155|cell adhesion;GO:1904447|folate import across plasma membrane;GO:0015884|folic acid transport;GO:0007342|fusion of sperm to egg plasma membrane involved in single fertilization;GO:0006954|inflammatory response;GO:0008284|positive regulation of cell population proliferation;GO:0035036|sperm-egg recognition;	GO:0009986|cell surface;GO:0005576|extracellular region;GO:0005886|plasma membrane;	GO:0005542|folic acid binding;GO:0061714|folic acid receptor activity;GO:0038023|signaling receptor activity;	K13649	FOLR; folate receptor
gene11039	0	1	1	0.329621589	0	0	0	3.575745709	1.838244142	0.609174551	0.999939649	up	no	FOLR3	protein_coding	chrNC_009150.3:73599215-73603191:-	emb|VFV19323.1|	1112	6.18E-151	Hypothetical predicted protein [Lynx pardinus]	.	.	.	.	P41439	403	2.00E-139	Folate receptor gamma	.	.	.	.	pfam03024	Folate_rec	Folate receptor family. This family includes the folate receptor which binds to folate and reduced folic acid derivatives and mediates delivery of 5-methyltetrahydrofolate to the interior of cells. These proteins are attached to the membrane by a GPI-anchor. The proteins contain 16 conserved cysteines that form eight disulphide bridges.	GO:0007155|cell adhesion;GO:0015884|folic acid transport;GO:0007342|fusion of sperm to egg plasma membrane involved in single fertilization;GO:0035036|sperm-egg recognition;	GO:0005576|extracellular region;GO:0019898|extrinsic component of membrane;GO:0016020|membrane;GO:0035580|specific granule lumen;GO:1904724|tertiary granule lumen;	GO:0005542|folic acid binding;GO:0038023|signaling receptor activity;	K13649	FOLR; folate receptor
gene11041	24	30	21	24.85852494	27	21	26	1.00179447	0.002586552	0.994998765	0.999939649	up	no	LOC100066133	pseudogene	chrNC_009150.3:73619892-73625342:-	tpg|DAA21976.1|	1199	6.15E-161	TPA: LRTOMT-like [Bos taurus]	.	.	.	.	Q8WZ04	455	2.00E-156	Transmembrane O-methyltransferase	MT1743	95.1	4.00E-21	COG4122	pfam01596	Methyltransf_3	O-methyltransferase. Members of this family are O-methyltransferases. The family includes catechol o-methyltransferase, caffeoyl-CoA O-methyltransferase and a family of bacterial O-methyltransferases that may be involved in antibiotic production.	GO:0060117|auditory receptor cell development;GO:0042424|catecholamine catabolic process;GO:0032502|developmental process;GO:0042420|dopamine catabolic process;GO:0042417|dopamine metabolic process;GO:0032259|methylation;GO:0042135|neurotransmitter catabolic process;GO:0007605|sensory perception of sound;	GO:0005783|endoplasmic reticulum;GO:0005886|plasma membrane;	GO:0016206|catechol O-methyltransferase activity;GO:0102084|L-dopa O-methyltransferase activity;GO:0008171|O-methyltransferase activity;GO:0102938|orcinol O-methyltransferase activity;	K00545	COMT; catechol O-methyltransferase [EC:2.1.1.6]
gene11043	121	72	104	96.54279528	99	97	89	1.029589808	0.042069678	0.858184446	0.999939649	up	no	LOC102149481	protein_coding	chrNC_009150.3:73628149-73646261:-	ref|XP_039107937.1|	947	1.90E-127	leucine-rich repeat-containing protein 51 isoform X1 [Hyaena hyaena] >XP_039107938.1 leucine-rich repeat-containing protein 51 isoform X1 [Hyaena hyaena] >XP_039107939.1 leucine-rich repeat-containing protein 51 isoform X1 [Hyaena hyaena] >XP_039107940.1 leucine-rich repeat-containing protein 51 isoform X1 [Hyaena hyaena] >KAF0881421.1 LRC51 protein, partial [Crocuta crocuta]	.	.	.	.	B6CZ54	354	2.00E-121	Leucine-rich repeat-containing protein 51	.	.	.	.	pfam14580	LRR_9	Leucine-rich repeat.	.	GO:0005737|cytoplasm;	.	.	.
gene11045	179	139	155	152.4725099	165	174	110	1.048701613	0.068604247	0.726808982	0.999939649	up	no	IL18BP	protein_coding	chrNC_009150.3:73715196-73719635:-	gb|TKC35936.1|	696	1.46E-85	hypothetical protein EI555_003972, partial [Monodon monoceros]	.	.	.	.	O95998	243	1.00E-74	Interleukin-18-binding protein	.	.	.	.	pfam05566	Pox_vIL-18BP	Orthopoxvirus interleukin 18 binding protein. Interleukin-18 (IL-18) is a proinflammatory cytokine that plays a key role in the activation of natural killer and T helper 1 cell responses principally by inducing interferon-gamma (IFN-gamma). Several poxvirus genes encode proteins with sequence similarity to IL-18BPs. It has been shown that vaccinia, ectromelia and cowpox viruses secrete from infec…	GO:0070301|cellular response to hydrogen peroxide;GO:0071356|cellular response to tumor necrosis factor;GO:0032496|response to lipopolysaccharide;GO:0042088|T-helper 1 type immune response;	GO:0070062|extracellular exosome;GO:0005576|extracellular region;GO:0005615|extracellular space;	GO:0042007|interleukin-18 binding;GO:0048019|receptor antagonist activity;	.	.
gene11048	199	184	236	204.158011	196	216	199	1.000154863	0.000223403	0.99889374	0.999939649	up	no	LOC100066249	protein_coding	chrNC_009150.3:73797633-73836002:+	gb|KAF5929427.1|	5503	0	hypothetical protein HPG69_017853 [Diceros bicornis minor]	.	.	.	.	Q9R283	1768	0	Short transient receptor potential channel 2	.	.	.	.	pfam01834	XRCC1_N	XRCC1 N terminal domain.	GO:0007340|acrosome reaction;GO:0070588|calcium ion transmembrane transport;GO:0006816|calcium ion transport;GO:0008050|female courtship behavior;GO:0002121|inter-male aggressive behavior;GO:0006828|manganese ion transport;GO:0048047|mating behavior, sex discrimination;GO:1902436|negative regulation of male mating behavior;GO:0007204|positive regulation of cytosolic calcium ion concentration;GO:0…	GO:0034703|cation channel complex;GO:0032590|dendrite membrane;GO:0012505|endomembrane system;GO:0005789|endoplasmic reticulum membrane;GO:0000139|Golgi membrane;GO:0005635|nuclear envelope;GO:0005886|plasma membrane;	GO:0003684|damaged DNA binding;GO:0019992|diacylglycerol binding;GO:0070679|inositol 1,4,5 trisphosphate binding;GO:0015279|store-operated calcium channel activity;	.	.
gene11049	4	0	0	0.664600002	0	0	0	7.202534468	2.848504659	0.353059588	0.999939649	up	no	ART5	protein_coding	chrNC_009150.3:73836494-73840151:-	emb|CAD7672956.1|	1376	0	unnamed protein product [Nyctereutes procyonoides]	.	.	.	.	P70352	486	1.00E-167	Ecto-ADP-ribosyltransferase 5	.	.	.	.	pfam01129	ART	NAD:arginine ADP-ribosyltransferase.	.	GO:0005576|extracellular region;	GO:0003950|NAD+ ADP-ribosyltransferase activity;GO:0106274|NAD+-protein-arginine ADP-ribosyltransferase activity;	K19977	ART5; ADP-ribosyltransferase 5 [EC:2.4.2.31]
gene11054	539	490	397	457.2680261	526	480	328	1.067092423	0.093685136	0.566995832	0.999939649	up	no	PGAP2	protein_coding	chrNC_009150.3:73975394-73996164:+	ref|NP_001243165.1|	1556	0	post-GPI attachment to proteins factor 2 isoform 4 [Homo sapiens]	.	.	.	.	A6H7B8	436	1.00E-148	Post-GPI attachment to proteins factor 2	.	.	.	.	pfam10277	Frag1	Frag1/DRAM/Sfk1 family. This family includes Frag1, DRAM and Sfk1 proteins. Frag1 (FGF receptor activating protein 1) is a protein that is conserved from fungi to humans. There are four potential iso-prenylation sites throughout the peptide, viz CILW, CIIW and CIGL. Frag1 is a membrane-spanning protein that is ubiquitously expressed in adult tissues suggesting an important cellular function. Dram…	GO:0006506|GPI anchor biosynthetic process;	GO:0005789|endoplasmic reticulum membrane;GO:0000139|Golgi membrane;	.	.	.
gene11058	2025	2091	2616	2175.540958	2025	1920	2390	1.041608	0.058812434	0.654258993	0.999939649	up	no	RRM1	protein_coding	chrNC_009150.3:74194146-74228788:+	gb|TKC36297.1|	4013	0	hypothetical protein EI555_012153, partial [Monodon monoceros]	ref|XM_047749815.1|	161	9.88E-77	Trichophyton rubrum CBS 118892 ribonucleoside-diphosphate reductase large chain (TERG_04586), partial mRNA	P23921	1544	0	Ribonucleoside-diphosphate reductase large subunit	SPAC1F7.05	1152	0	COG0209	pfam02867	Ribonuc_red_lgC	Ribonucleotide reductase, barrel domain.	GO:0009265|2'-deoxyribonucleotide biosynthetic process;GO:0009263|deoxyribonucleotide biosynthetic process;GO:0006281|DNA repair;GO:0000731|DNA synthesis involved in DNA repair;GO:0006264|mitochondrial DNA replication;GO:0070318|positive regulation of G0 to G1 transition;GO:1900087|positive regulation of G1/S transition of mitotic cell cycle;GO:0010971|positive regulation of G2/M transition of mi…	GO:0005829|cytosol;GO:0005739|mitochondrion;GO:0005971|ribonucleoside-diphosphate reductase complex;	GO:0005524|ATP binding;GO:0097718|disordered domain specific binding;GO:0042802|identical protein binding;GO:0061731|ribonucleoside-diphosphate reductase activity;GO:0004748|ribonucleoside-diphosphate reductase activity, thioredoxin disulfide as acceptor;	K10807	RRM1; ribonucleoside-diphosphate reductase subunit M1 [EC:1.17.4.1]
gene11074	6	8	14	7.873061347	6	2	11	1.419228162	0.505106542	0.521789147	0.999939649	up	no	LOC111774344	protein_coding	chrNC_009150.3:74408522-74411926:+	ref|NP_001378759.1|	1615	0	olfactory receptor family 52 subfamily B member 3 [Equus caballus]	.	.	.	.	Q8NGK2	441	1.00E-143	Olfactory receptor 52B4	.	.	.	.	pfam13853	7tm_4	Olfactory receptor. The members of this family are transmembrane olfactory receptors.	GO:0050890|cognition;	GO:0005886|plasma membrane;	GO:0004930|G protein-coupled receptor activity;GO:0004984|olfactory receptor activity;	K04257	OLFR; olfactory receptor
gene11089	10	13	13	10.76113378	9	12	8	1.232698477	0.301819954	0.617410096	0.999939649	up	no	LOC111774345	lncRNA	chrNC_009150.3:74653607-74658435:+	.	.	.	.	.	.	.	.	.	.	.	.	.	.	.	.	pfam09852	DUF2079	Predicted membrane protein (DUF2079). This domain, found in various hypothetical prokaryotic proteins, has no known function.	.	.	.	.	.
gene1109	0	0	1	0.16006477	0	0	0	1.92565125	0.945346444	0.816789899	0.999939649	up	no	ANPEP	protein_coding	chrNC_009144.3:94436801-94461511:+	gb|KAF5927285.1|	4312	0	hypothetical protein HPG69_017762 [Diceros bicornis minor]	.	.	.	.	P15541	1548	0	Aminopeptidase N	YKL157w	380	9.00E-113	COG0308	pfam01433	Peptidase_M1	Peptidase family M1. Members of this family are aminopeptidases. The members differ widely in specificity, hydrolysing acidic, basic or neutral N-terminal residues. This family includes leukotriene-A4 hydrolase, this enzyme also has an aminopeptidase activity.	GO:0001525|angiogenesis;GO:0030154|cell differentiation;GO:0006508|proteolysis;	GO:0005886|plasma membrane;	GO:0004177|aminopeptidase activity;GO:0008237|metallopeptidase activity;GO:0008270|zinc ion binding;	K11140	ANPEP, CD13; aminopeptidase N [EC:3.4.11.2]
gene1110	0	2	1	0.662191456	1	0	0	2.774592856	1.472276086	0.571268285	0.999939649	up	no	MESP2	protein_coding	chrNC_009144.3:94466919-94471744:-	gb|TEA24489.1|	940	7.19E-113	hypothetical protein DBR06_SOUSAS25310015 [Sousa chinensis]	.	.	.	.	Q0VG99	293	7.00E-87	Mesoderm posterior protein 2	.	.	.	.	pfam00010	HLH	Helix-loop-helix DNA-binding domain.	GO:0003007|heart morphogenesis;GO:0001707|mesoderm formation;GO:0007219|Notch signaling pathway;GO:0006357|regulation of transcription by RNA polymerase II;GO:0032525|somite rostral/caudal axis specification;	GO:0000785|chromatin;GO:0005634|nucleus;	GO:0000981|DNA-binding transcription factor activity, RNA polymerase II-specific;GO:0046983|protein dimerization activity;GO:0000978|RNA polymerase II cis-regulatory region sequence-specific DNA binding;GO:1990837|sequence-specific double-stranded DNA binding;	K09076	MESP; mesoderm posterior
gene1113	87	102	96	93.92215025	99	108	75	1.004717212	0.006789498	0.975631548	0.999939649	up	no	LOC100629729	protein_coding	chrNC_009144.3:94534896-94541488:-	dbj|BAC39056.1|	436	1.93E-45	unnamed protein product [Mus musculus]	.	.	.	.	Q5RDP9	156	4.00E-41	AP-3 complex subunit sigma-2	.	.	.	.	pfam01217	Clat_adaptor_s	Clathrin adaptor complex small chain.	GO:0008089|anterograde axonal transport;GO:0048490|anterograde synaptic vesicle transport;GO:0006896|Golgi to vacuole transport;GO:0006886|intracellular protein transport;	GO:0030123|AP-3 adaptor complex;GO:1904115|axon cytoplasm;GO:0030659|cytoplasmic vesicle membrane;GO:0005794|Golgi apparatus;	.	K12399	AP3S; AP-3 complex subunit sigma
gene1117	500	494	514	480.8227544	462	515	414	1.074634667	0.103846284	0.365090284	0.999939649	up	no	PEX11A	protein_coding	chrNC_009144.3:94620536-94626568:+	gb|KAF5927283.1|	857	4.27E-107	hypothetical protein HPG69_017760 [Diceros bicornis minor]	.	.	.	.	O75192	301	1.00E-94	Peroxisomal membrane protein 11A	.	.	.	.	pfam05648	PEX11	Peroxisomal biogenesis factor 11 (PEX11). This family consists of several peroxisomal biogenesis factor 11 (PEX11) proteins from several eukaryotic species. The PEX11 peroxisomal membrane proteins promote peroxisome division in multiple eukaryotes.	GO:0050873|brown fat cell differentiation;GO:0016559|peroxisome fission;GO:0016557|peroxisome membrane biogenesis;GO:0007031|peroxisome organization;GO:0044375|regulation of peroxisome size;GO:0007165|signal transduction;	GO:0005778|peroxisomal membrane;GO:0005777|peroxisome;GO:0032991|protein-containing complex;	GO:0042803|protein homodimerization activity;	K13351	PEX11A; peroxin-11A
gene11204	0	1	3	0.830042416	0	0	1	3.630351248	1.86010914	0.442029857	0.999939649	up	no	LOC100068926	protein_coding	chrNC_009150.3:76142749-76144382:-	ref|XP_001504244.1|	773	1.32E-103	hemoglobin subunit epsilon [Equus caballus] >SAI82260.1 TPA: globin B1 [Equus caballus]	.	.	.	.	Q28356	288	6.00E-98	Hemoglobin subunit epsilon	.	.	.	.	pfam00042	Globin	Globin.	.	GO:0005833|hemoglobin complex;	GO:0020037|heme binding;GO:0046872|metal ion binding;GO:0019825|oxygen binding;GO:0005344|oxygen carrier activity;	.	.
gene1122	17	12	12	13.42677764	14	15	11	1.018126688	0.025917091	0.961986106	0.999939649	up	no	RHCG	protein_coding	chrNC_009144.3:94770776-94792674:+	gb|KAF5927277.1|	1849	0	hypothetical protein HPG69_017754 [Diceros bicornis minor]	.	.	.	.	Q19KI0	709	0	Ammonium transporter Rh type C	.	.	.	.	pfam00909	Ammonium_transp	Ammonium Transporter Family.	GO:0097272|ammonium homeostasis;GO:0072488|ammonium transmembrane transport;GO:0006873|cellular ion homeostasis;GO:0070634|transepithelial ammonium transport;	GO:0016324|apical plasma membrane;GO:0016323|basolateral plasma membrane;GO:0031410|cytoplasmic vesicle;	GO:0008519|ammonium transmembrane transporter activity;GO:0030506|ankyrin binding;	K06580	SLC42A, RHAG, RHBG, RHCG, CD241; ammonium transporter Rh
gene11253	778	1073	1074	949.9934384	919	1066	820	1.034526772	0.048970981	0.710467529	0.999939649	up	no	LOC100054534	protein_coding	chrNC_009150.3:76764750-76791046:+	gb|KAF5918720.1|	1727	0	hypothetical protein HPG69_005756, partial [Diceros bicornis minor]	.	.	.	.	Q8IYM9	578	0	E3 ubiquitin-protein ligase TRIM22	.	.	.	.	pfam00622	SPRY	SPRY domain. SPRY Domain is named from SPla and the RYanodine Receptor. Domain of unknown function. Distant homologs are domains in butyrophilin/marenostrin/pyrin homologs.	GO:0051607|defense response to virus;GO:0006955|immune response;GO:0045087|innate immune response;GO:0010508|positive regulation of autophagy;GO:0051091|positive regulation of DNA-binding transcription factor activity;GO:0043123|positive regulation of I-kappaB kinase/NF-kappaB signaling;GO:0051092|positive regulation of NF-kappaB transcription factor activity;GO:0000209|protein polyubiquitination…	GO:0015030|Cajal body;GO:0005737|cytoplasm;GO:0005829|cytosol;GO:0005794|Golgi apparatus;GO:0016604|nuclear body;GO:0016607|nuclear speck;GO:0005654|nucleoplasm;GO:0005634|nucleus;	GO:0042802|identical protein binding;GO:0042803|protein homodimerization activity;GO:0019901|protein kinase binding;GO:0030674|protein-macromolecule adaptor activity;GO:0003713|transcription coactivator activity;GO:0003714|transcription corepressor activity;GO:0061630|ubiquitin protein ligase activity;GO:0008270|zinc ion binding;	K11999	TRIM6_22_34; tripartite motif-containing protein 6/22/34
[truncated: 21,264 more rows]
