# Supplementary material for: Effects of Interleukin-6 (IL-6) on In Vitro Cultured Equine Chorionic Girdle Cells
Source: Animals (Basel). 2025 Feb 6;15(3):450. doi: 10.3390/ani15030450 (PMC11816123; doi:10.3390/ani15030450)
Supplement: Supplementary file 1 [file animals-15-00450-s001.zip › Supplementary Table S5.xls]

Gene	CG31_count	CG32_count	CG33_count	baseMean	CG71_count	CG72_count	CG73_count	FoldChange	Log2FoldChange	pval	padj	Up/Down	Significant	GeneName	Biotype	Position	NR:Seq-id	NR:Score	NR:Evalue	NR:Description	NT:Seq-id	NT:Score	NT:Evalue	NT:Description	Uniprot:UniProtKB-AC	Uniprot:Score	Uniprot:Evalue	Uniprot:Description	COG:gene	COG:Score	COG:Eval	COG:num	Pfam:pfam_ID	Pfam:pfam_Name	Pfam:pfam_Description	GO:biological_process	GO:cellular_component	GO:molecular_function	KEGG:KO	KEGG:Description
gene10112	10	9	10	6.09826113	3	2	3	3.550139518	1.827875723	0.03089231	NA	up	yes	TMPRSS4	protein_coding	chrNC_009150.3:26536102-26570147:+	emb|VFV31236.1|	1898	0	transmembrane protease serine [Lynx pardinus]	.	.	.	.	Q9NRS4	685	0	Transmembrane protease serine 4	VC1649	100	3.00E-21	COG5640	pfam00089	Trypsin	Trypsin.	GO:0045967|negative regulation of growth rate;GO:0046598|positive regulation of viral entry into host cell;GO:0016485|protein processing;GO:0006508|proteolysis;GO:0010468|regulation of gene expression;GO:0009611|response to wounding;	GO:0005615|extracellular space;GO:0005886|plasma membrane;GO:0030141|secretory granule;	GO:0005044|scavenger receptor activity;GO:0004252|serine-type endopeptidase activity;GO:0008236|serine-type peptidase activity;	K09635	TMPRSS4; transmembrane protease serine 4 [EC:3.4.21.-]
gene10154	322	243	211	205.4323137	168	110	188	1.640069334	0.713756806	0.000763796	0.036757604	up	yes	ABCG4	protein_coding	chrNC_009150.3:27493517-27506835:+	ref|XP_002929633.1|	2963	0	ATP-binding cassette sub-family G member 4 isoform X1 [Ailuropoda melanoleuca] >XP_026361371.1 ATP-binding cassette sub-family G member 4 [Ursus arctos] >XP_034521830.1 ATP-binding cassette sub-family G member 4 isoform X1 [Ailuropoda melanoleuca] >XP_034521831.1 ATP-binding cassette sub-family G member 4 isoform X1 [Ailuropoda melanoleuca] >XP_034521832.1 ATP-binding cassette sub-family G member…	.	.	.	.	Q9H172	1129	0	ATP-binding cassette sub-family G member 4	ECU03g0390_1	174	1.00E-46	COG1131	pfam01061	ABC2_membrane	ABC-2 type transporter.	GO:0071403|cellular response to high density lipoprotein particle stimulus;GO:1990830|cellular response to leukemia inhibitory factor;GO:0033344|cholesterol efflux;GO:0042632|cholesterol homeostasis;GO:0045542|positive regulation of cholesterol biosynthetic process;GO:0010875|positive regulation of cholesterol efflux;GO:0006355|regulation of DNA-templated transcription;GO:0055085|transmembrane tr…	GO:0031410|cytoplasmic vesicle;GO:0010008|endosome membrane;GO:0016020|membrane;GO:0005886|plasma membrane;	GO:0034041|ABC-type sterol transporter activity;GO:0005524|ATP binding;GO:0016887|ATP hydrolysis activity;GO:0042626|ATPase-coupled transmembrane transporter activity;GO:0042802|identical protein binding;GO:0046982|protein heterodimerization activity;GO:0042803|protein homodimerization activity;	K05680	ABCG4; ATP-binding cassette, subfamily G (WHITE), member 4
gene10408	47	42	34	28.18776467	21	15	11	2.556352257	1.354086649	0.001010212	NA	up	yes	ADAMTS8	protein_coding	chrNC_009150.3:39885460-39905403:-	gb|KAF5921366.1|	4104	0	hypothetical protein HPG69_019416 [Diceros bicornis minor]	.	.	.	.	Q9UP79	1518	0	A disintegrin and metalloproteinase with thrombospondin motifs 8	.	.	.	.	pfam05986	ADAM_spacer1	ADAM-TS Spacer 1. This family represents the Spacer-1 region from the ADAM-TS family of metalloproteinases.	GO:0030198|extracellular matrix organization;GO:0008285|negative regulation of cell population proliferation;GO:0006508|proteolysis;	GO:0062023|collagen-containing extracellular matrix;GO:0031012|extracellular matrix;GO:0005576|extracellular region;	GO:0008201|heparin binding;GO:0005178|integrin binding;GO:0009673|low-affinity phosphate transmembrane transporter activity;GO:0004222|metalloendopeptidase activity;GO:0008237|metallopeptidase activity;GO:0008270|zinc ion binding;	K08623	ADAMTS8; a disintegrin and metalloproteinase with thrombospondin motifs 8 [EC:3.4.24.-]
gene10429	7	2	3	2.135218932	1	0	0	10.89306342	3.445337831	0.043248987	NA	up	yes	LOC100072910	protein_coding	chrNC_009150.3:43576389-43698981:+	gb|KAF6465269.1|	2852	0	galactosidase beta 1 like 2 [Rousettus aegyptiacus]	.	.	.	.	Q8IW92	1043	0	Beta-galactosidase-1-like protein 2	XF0840	379	3.00E-114	COG1874	pfam01301	Glyco_hydro_35	Glycosyl hydrolases family 35.	GO:0005975|carbohydrate metabolic process;	GO:0005576|extracellular region;GO:0005773|vacuole;	GO:0004565|beta-galactosidase activity;	.	.
gene10473	48	42	57	39.26266704	29	32	29	1.590451113	0.669436027	0.039471637	NA	up	yes	PALM3	protein_coding	chrNC_009150.3:46082251-46090735:+	ref|XP_031293299.1|	1033	8.69E-125	paralemmin-3 isoform X1 [Camelus dromedarius] >KAB1259323.1 Paralemmin-3 [Camelus dromedarius]	.	.	.	.	A6NDB9	296	9.00E-86	Paralemmin-3	.	.	.	.	pfam15709	DUF4670	Domain of unknown function (DUF4670). This family of proteins is found in eukaryotes. Proteins in this family are typically between 373 and 763 amino acids in length.	GO:0001960|negative regulation of cytokine-mediated signaling pathway;GO:0008360|regulation of cell shape;GO:0032496|response to lipopolysaccharide;GO:0008063|Toll signaling pathway;	GO:0005737|cytoplasm;GO:0005886|plasma membrane;	GO:0005524|ATP binding;	.	.
gene11616	11	6	28	9.991593705	5	6	5	2.710958866	1.438803223	0.049028973	NA	up	yes	LOC102149418	protein_coding	chrNC_009151.3:471029-478681:+	gb|ASO76590.1|	160	1.05E-07	envelope protein [Pithecia pithecia]	.	.	.	.	Q9H9K5	60.5	2.00E-07	Endogenous retroviral envelope protein HEMO	.	.	.	.	pfam03154	Atrophin-1	Atrophin-1 family. Atrophin-1 is the protein product of the dentatorubral-pallidoluysian atrophy (DRPLA) gene. DRPLA OMIM:125370 is a progressive neurodegenerative disorder. It is caused by the expansion of a CAG repeat in the DRPLA gene on chromosome 12p. This results in an extended polyglutamine region in atrophin-1, that is thought to confer toxicity to the protein, possibly through altering i…	.	GO:0005576|extracellular region;GO:0005886|plasma membrane;	.	.	.
gene11668	181	133	94	105.8575043	92	74	63	1.7423467	0.801031726	0.003199822	0.078789059	up	yes	ADORA2A	protein_coding	chrNC_009151.3:2892334-2909602:+	ref|NP_001075366.1|	2028	0	adenosine receptor A2a [Equus caballus] >XP_023502347.1 adenosine receptor A2a isoform X1 [Equus caballus] >Q6TLI7.1 RecName: Full=Adenosine receptor A2a [Equus caballus] >AAQ95165.1 adenosine A2A receptor [Equus caballus]	.	.	.	.	Q6TLI7	785	0	Adenosine receptor A2a	.	.	.	.	pfam00001	7tm_1	7 transmembrane receptor (rhodopsin family). This family contains, amongst other G-protein-coupled receptors (GCPRs), members of the opsin family, which have been considered to be typical members of the rhodopsin superfamily. They share several motifs, mainly the seven transmembrane helices, GCPRs of the rhodopsin superfamily. All opsins bind a chromophore, such as 11-cis-retinal. The function of…	GO:0007189|adenylate cyclase-activating G protein-coupled receptor signaling pathway;GO:0097190|apoptotic signaling pathway;GO:0042755|eating behavior;GO:0001973|G protein-coupled adenosine receptor signaling pathway;GO:0007186|G protein-coupled receptor signaling pathway;GO:0060080|inhibitory postsynaptic potential;GO:0007626|locomotory behavior;GO:0046636|negative regulation of alpha-beta T cel…	GO:0098794|postsynapse;	GO:0019899|enzyme binding;GO:0001609|G protein-coupled adenosine receptor activity;GO:0004930|G protein-coupled receptor activity;GO:0042802|identical protein binding;GO:0008289|lipid binding;	K04266	ADORA2A, ADOR; adenosine receptor A2a
gene12290	51	44	43	36.08021761	23	24	33	1.690710832	0.757629932	0.026185816	NA	up	yes	TMEM200C	protein_coding	chrNC_009151.3:34032804-34038261:-	ref|XP_015976468.2|	1425	0	transmembrane protein 200C [Rousettus aegyptiacus] >KAF6424050.1 transmembrane protein 200C [Rousettus aegyptiacus]	.	.	.	.	A6NKL6	525	3.00E-174	Transmembrane protein 200C	.	.	.	.	pfam10177	DUF2371	Uncharacterized conserved protein (DUF2371). This is a family of proteins conserved from nematodes to humans. The function is not known.	.	.	.	.	.
gene12502	180	127	90	99.3558287	86	65	50	1.929965771	0.948575261	0.001215039	0.046202261	up	yes	FHOD3	protein_coding	chrNC_009151.3:59843368-60297976:+	ref|XP_036084955.1|	5943	0	FH1/FH2 domain-containing protein 3 isoform X7 [Rousettus aegyptiacus] >KAF6422368.1 formin homology 2 domain containing 3 [Rousettus aegyptiacus]	.	.	.	.	Q2V2M9	1006	0	FH1/FH2 domain-containing protein 3	.	.	.	.	pfam02181	FH2	Formin Homology 2 Domain.	GO:0051639|actin filament network formation;GO:0055003|cardiac myofibril assembly;GO:0030866|cortical actin cytoskeleton organization;GO:0030837|negative regulation of actin filament polymerization;GO:0045214|sarcomere organization;	GO:0005737|cytoplasm;GO:0005856|cytoskeleton;GO:0030018|Z disc;	GO:0051015|actin filament binding;	.	.
gene1345	30	32	28	22.2102047	13	15	16	2.000948152	1.000683785	0.019110566	NA	up	yes	LOC106782132	lncRNA	chrNC_009144.3:117442590-117480691:-	.	.	.	.	.	.	.	.	.	.	.	.	.	.	.	.	pfam16072	DUF4813	Domain of unknown function (DUF4813). This family of proteins is functionally uncharacterized. This family of proteins is found in eukaryotes. Proteins in this family are typically between 345 and 672 amino acids in length.	.	.	.	.	.
gene13463	1583	1415	1086	1116.052117	1094	819	718	1.517847857	0.602027188	0.00053212	0.029465236	up	yes	OPLAH	protein_coding	chrNC_009152.3:84832013-84847140:-	ref|XP_036089083.1|	6269	0	5-oxoprolinase isoform X2 [Rousettus aegyptiacus] >KAF6405398.1 5-oxoprolinase, ATP-hydrolyzing [Rousettus aegyptiacus]	ref|XM_007730684.1|	81	4.59E-32	Capronia epimyces CBS 606.96 5-oxoprolinase (ATP-hydrolysing) partial mRNA	Q75WB5	2264	0	5-oxoprolinase	SPAC11D3.15_1	616	0	COG0145	pfam02538	Hydantoinase_B	Hydantoinase B/oxoprolinase. This family includes N-methylhydaintoinase B which converts hydantoin to N-carbamyl-amino acids, and 5-oxoprolinase EC:3.5.2.9 which catalyzes the formation of L-glutamate from 5-oxo-L-proline. These enzymes are part of the oxoprolinase family and are related to pfam01968.	GO:0006749|glutathione metabolic process;	.	GO:0017168|5-oxoprolinase (ATP-hydrolyzing) activity;GO:0005524|ATP binding;	K01469	OPLAH, OXP1, oplAH; 5-oxoprolinase (ATP-hydrolysing) [EC:3.5.2.9]
gene13493	71	61	73	54.07363536	36	37	49	1.644051252	0.717255275	0.010628054	0.138061294	up	yes	KIFC2	protein_coding	chrNC_009152.3:85211682-85219832:+	gb|KAF5928741.1|	2657	0	hypothetical protein HPG69_006017, partial [Diceros bicornis minor]	.	.	.	.	O08672	914	0	Kinesin-like protein KIFC2	ECU10g0320	186	4.00E-49	COG5059	pfam00225	Kinesin	Kinesin motor domain.	GO:0007018|microtubule-based movement;GO:0090307|mitotic spindle assembly;	GO:0005737|cytoplasm;GO:0005871|kinesin complex;GO:0005874|microtubule;GO:0005815|microtubule organizing center;GO:0072686|mitotic spindle;GO:0005634|nucleus;	GO:0005524|ATP binding;GO:0016887|ATP hydrolysis activity;GO:0008017|microtubule binding;GO:0003777|microtubule motor activity;	.	.
gene13501	162	222	150	144.4627735	97	107	132	1.560975768	0.642448142	0.003156892	0.078212802	up	yes	C9H8orf82	protein_coding	chrNC_009152.3:85282014-85284210:-	gb|KAG8515401.1|	956	2.97E-128	UPF0598 protein C8orf82 [Galemys pyrenaicus]	.	.	.	.	.	.	.	.	.	.	.	.	pfam14956	DUF4505	Domain of unknown function (DUF4505). This family of proteins is found in bacteria and eukaryotes. Proteins in this family are typically between 166 and 225 amino acids in length.	.	.	.	.	.
gene13572	1490	1485	1067	1095.932744	1086	860	596	1.550829755	0.633040321	0.046938773	0.27528246	up	yes	LRP3	protein_coding	chrNC_009153.3:4476931-4488877:+	gb|KAI5280171.1|	3046	0	Low-Density Lipoprotein Receptor-Related Protein 3 [Manis pentadactyla]	.	.	.	.	O88204	1100	0	Low-density lipoprotein receptor-related protein 3	.	.	.	.	pfam00431	CUB	CUB domain.	GO:0006897|endocytosis;GO:0045599|negative regulation of fat cell differentiation;GO:0010629|negative regulation of gene expression;GO:0010628|positive regulation of gene expression;GO:0045669|positive regulation of osteoblast differentiation;	GO:0005905|clathrin-coated pit;GO:0005886|plasma membrane;	.	K20050	LRP3_10_12; low-density lipoprotein receptor-related protein 3/10/12
gene13698	4	2	3	1.474614142	0	0	0	15.89766679	3.99074314	0.035445054	NA	up	yes	LOC102148659	pseudogene	chrNC_009153.3:8134765-8139914:-	emb|VTJ86234.1|	696	2.81E-82	Hypothetical predicted protein [Marmota monax]	.	.	.	.	P67809	233	1.00E-67	Y-box-binding protein 1	cspG	55.5	2.00E-08	COG1278	pfam00313	CSD	'Cold-shock' DNA-binding domain.	GO:0098761|cellular response to interleukin-7;GO:0070934|CRD-mediated mRNA stabilization;GO:0048598|embryonic morphogenesis;GO:0008544|epidermis development;GO:0001701|in utero embryonic development;GO:1990428|miRNA transport;GO:0006397|mRNA processing;GO:0048255|mRNA stabilization;GO:2000773|negative regulation of cellular senescence;GO:1900152|negative regulation of nuclear-transcribed mRNA cat…	GO:0070937|CRD-mediated mRNA stability complex;GO:0005737|cytoplasm;GO:0010494|cytoplasmic stress granule;GO:0005829|cytosol;GO:0005783|endoplasmic reticulum;GO:0070062|extracellular exosome;GO:0005576|extracellular region;GO:0071204|histone pre-mRNA 3'end processing complex;GO:0043231|intracellular membrane-bounded organelle;GO:1990124|messenger ribonucleoprotein complex;GO:0005654|nucleoplasm;G…	GO:0062153|C5-methylcytidine-containing RNA binding;GO:0003682|chromatin binding;GO:0003677|DNA binding;GO:0003690|double-stranded DNA binding;GO:0051020|GTPase binding;GO:0035198|miRNA binding;GO:0003729|mRNA binding;GO:0003676|nucleic acid binding;GO:0003723|RNA binding;GO:1990837|sequence-specific double-stranded DNA binding;GO:0003697|single-stranded DNA binding;	K09276	YBX1, NSEP1; Y-box-binding protein 1
gene13904	22	25	21	15.1184498	7	11	5	2.872445997	1.52227977	0.005672285	NA	up	yes	LOC111775429	protein_coding	chrNC_009153.3:14004364-14006322:+	.	.	.	.	.	.	.	.	.	.	.	.	.	.	.	.	pfam15498	Dendrin	Nephrin and CD2AP-binding protein, Dendrin. Dendrin is a family of eukaryotic proteins found in the podocytes of the kidneys. Dendrin, originally identified in telencephalic dendrites, is a constituent of the slit diaphragm, SD, complex of podocytes, where it directly binds to nephrin and CD2AP. Kidney podocytes and their slit diaphragms (SDs) form the final barrier to urinary protein loss. SD pr…	.	.	.	.	.
gene13938	172	158	159	132.7472938	125	98	88	1.534869758	0.618116241	0.002238321	0.064030601	up	yes	CADM4	protein_coding	chrNC_009153.3:14775193-14789910:-	gb|KAF5921297.1|	1945	0	hypothetical protein HPG69_009194 [Diceros bicornis minor]	.	.	.	.	Q8R464	744	0	Cell adhesion molecule 4	.	.	.	.	pfam13927	Ig_3	Immunoglobulin domain. This family contains immunoglobulin-like domains.	GO:0007156|homophilic cell adhesion via plasma membrane adhesion molecules;GO:0010801|negative regulation of peptidyl-threonine phosphorylation;GO:0050732|negative regulation of peptidyl-tyrosine phosphorylation;GO:0001933|negative regulation of protein phosphorylation;GO:0030948|negative regulation of vascular endothelial growth factor receptor signaling pathway;GO:1900747|negative regulation of…	GO:0031252|cell leading edge;GO:0044291|cell-cell contact zone;	GO:0019903|protein phosphatase binding;GO:0030971|receptor tyrosine kinase binding;GO:0043183|vascular endothelial growth factor receptor 1 binding;GO:0043184|vascular endothelial growth factor receptor 2 binding;	K06783	CADM4, IGSF4C, TSLL2; cell adhesion molecule 4
gene13966	108	102	69	74.66943466	73	53	44	1.605730692	0.683229949	0.017515539	0.171960146	up	yes	CEACAM19	protein_coding	chrNC_009153.3:15534378-15549071:+	gb|AUZ17062.1|	1198	2.28E-156	carcinoembryonic antigen-related cell adhesion molecule 19 transcript variant 1 [Equus caballus]	.	.	.	.	Q7Z692	405	3.00E-132	Carcinoembryonic antigen-related cell adhesion molecule 19	.	.	.	.	pfam07686	V-set	Immunoglobulin V-set domain. This domain is found in antibodies as well as neural protein P0 and CTL4 amongst others.	GO:0007157|heterophilic cell-cell adhesion via plasma membrane cell adhesion molecules;	GO:0009986|cell surface;	.	K16825	CEACAM19, CEAL1; carcinoembryonic antigen-related cell adhesion molecule 19
gene13993	2	3	7	2.112655127	0	0	1	10.82200952	3.43589651	0.044058198	NA	up	yes	LOC111775215	lncRNA	chrNC_009153.3:16061420-16067305:-	emb|CAD7692498.1|	124	9.36E-11	unnamed protein product [Nyctereutes procyonoides]	.	.	.	.	.	.	.	.	.	.	.	.	pfam14378	PAP2_3	PAP2 superfamily.	.	.	.	.	.
gene1413	350	320	201	235.0380395	232	157	154	1.573401733	0.653887078	0.004400889	0.089933805	up	yes	C1H15orf59	protein_coding	chrNC_009144.3:120950956-120982923:+	gb|KAF5925273.1|	911	8.62E-108	hypothetical protein HPG69_001717 [Diceros bicornis minor]	.	.	.	.	B0BN13	344	6.00E-104	Inhibitory synaptic factor 1	.	.	.	.	pfam15252	DUF4589	Domain of unknown function (DUF4589). This protein family is a domain of unknown function. The precise function of the protein domain remains to be elucidated. This family of proteins is found in eukaryotes and are typically between 215 and 293 amino acids in length. The protein contains two conserved sequence motifs: SSS and KST.	GO:0060080|inhibitory postsynaptic potential;	GO:0070161|anchoring junction;GO:0014069|postsynaptic density;	.	.	.
gene14499	103	84	112	79.38420856	56	57	68	1.613355241	0.690064137	0.003710059	0.083171768	up	yes	LOC111775278	lncRNA	chrNC_009153.3:24999692-25006993:+	.	.	.	.	.	.	.	.	.	.	.	.	.	.	.	.	pfam09899	DUF2126	Putative amidoligase enzyme (DUF2126). Members of this family of bacterial domains are predominantly found in transglutaminase and transglutaminase-like proteins. Their exact function is, as yet, unknown, but they are likely to act as amidoligase enzymes Protein in this family are found in conserved gene neighborhoods encoding a glutamine amidotransferase-like thiol peptidase (in proteobacteria) …	.	.	.	.	.
gene15478	10	9	11	5.763577765	1	2	2	5.852673796	2.549095871	0.00744432	NA	up	yes	CACNG4	protein_coding	chrNC_009154.3:13922995-13981453:+	ref|XP_032944941.1|	1450	0	voltage-dependent calcium channel gamma-4 subunit [Rhinolophus ferrumequinum] >KAF6298159.1 calcium voltage-gated channel auxiliary subunit gamma 4 [Rhinolophus ferrumequinum]	.	.	.	.	Q9UBN1	560	0	Voltage-dependent calcium channel gamma-4 subunit	.	.	.	.	pfam00822	PMP22_Claudin	PMP-22/EMP/MP20/Claudin family.	GO:0099590|neurotransmitter receptor internalization;GO:0098943|neurotransmitter receptor transport, postsynaptic endosome to lysosome;GO:2000969|positive regulation of AMPA receptor activity;GO:0051968|positive regulation of synaptic transmission, glutamatergic;GO:0098970|postsynaptic neurotransmitter receptor diffusion trapping;GO:2000311|regulation of AMPA receptor activity;GO:0098962|regulati…	GO:0032281|AMPA glutamate receptor complex;GO:0044297|cell body;GO:0009986|cell surface;GO:0030666|endocytic vesicle membrane;GO:0098978|glutamatergic synapse;GO:1990454|L-type voltage-gated calcium channel complex;GO:0005886|plasma membrane;GO:0098839|postsynaptic density membrane;GO:0036477|somatodendritic compartment;	GO:0005246|calcium channel regulator activity;GO:0016247|channel regulator activity;GO:0035255|ionotropic glutamate receptor binding;GO:0005245|voltage-gated calcium channel activity;	K04869	CACNG4; voltage-dependent calcium channel gamma-4
gene15593	184	172	134	129.8277574	95	87	111	1.641140495	0.71469875	0.000576197	0.030908855	up	yes	FZD2	protein_coding	chrNC_009154.3:19096115-19099829:-	gb|AAH52266.1|	2731	0	FZD2 protein, partial [Homo sapiens]	.	.	.	.	Q14332	1055	0	Frizzled-2	.	.	.	.	pfam01534	Frizzled	Frizzled/Smoothened family membrane region. This family contains the membrane spanning region of frizzled and smoothened receptors. This membrane region is predicted to contain seven transmembrane alpha helices. Proteins related to Drosophila frizzled are receptors for Wnt (mediating the beta-catenin signalling pathway), but also the planar cell polarity (PCP) pathway and the Wnt/calcium pathway.…	GO:0060070|canonical Wnt signaling pathway;GO:0090103|cochlea morphogenesis;GO:0045446|endothelial cell differentiation;GO:0060022|hard palate development;GO:0060119|inner ear receptor cell development;GO:0003149|membranous septum morphogenesis;GO:0003150|muscular septum morphogenesis;GO:0030182|neuron differentiation;GO:0003151|outflow tract morphogenesis;GO:0090179|planar cell polarity pathway …	GO:0030669|clathrin-coated endocytic vesicle membrane;GO:0005737|cytoplasm;GO:0005925|focal adhesion;GO:0005886|plasma membrane;	GO:0004930|G protein-coupled receptor activity;GO:0030165|PDZ domain binding;GO:0042813|Wnt receptor activity;GO:0017147|Wnt-protein binding;	K02235	FZD2; frizzled 2
gene15597	116	113	86	82.39736614	71	49	62	1.698816661	0.764530163	0.002243416	0.064030601	up	yes	FAM171A2	protein_coding	chrNC_009154.3:19260348-19270313:+	ref|XP_036853485.1|	2797	0	protein FAM171A2 isoform X2 [Manis javanica] >KAI5929776.1 Protein FAM171A2 [Manis javanica]	.	.	.	.	A2A699	1068	0	Protein FAM171A2	.	.	.	.	pfam10577	UPF0560	Uncharacterized protein family UPF0560. This family of proteins has no known function.	.	.	.	.	.
gene15635	33	27	21	18.35897497	13	7	10	2.651244873	1.406669926	0.00472298	NA	up	yes	LOC111775630	lncRNA	chrNC_009154.3:20037262-20042207:-	.	.	.	.	.	.	.	.	.	.	.	.	.	.	.	.	pfam05655	AvrD	Pseudomonas avirulence D protein (AvrD). This family consists of several avirulence D (AvrD) proteins primarily found in Pseudomonas syringae.	.	.	.	.	.
gene15648	7889	6114	5057	5194.028461	4946	4049	3188	1.526011482	0.609765818	0.027026143	0.211837007	up	yes	VAT1	protein_coding	chrNC_009154.3:20193848-20201081:+	emb|VCX41493.1|	1666	0	unnamed protein product, partial [Gulo gulo]	.	.	.	.	Q99536	574	0	Synaptic vesicle membrane protein VAT-1 homolog	Rv1912c	161	2.00E-42	COG0604	pfam13602	ADH_zinc_N_2	Zinc-binding dehydrogenase.	GO:0010637|negative regulation of mitochondrial fusion;	GO:0035578|azurophil granule lumen;GO:0070062|extracellular exosome;GO:0005576|extracellular region;GO:0005741|mitochondrial outer membrane;	GO:0016491|oxidoreductase activity;GO:0008270|zinc ion binding;	.	.
gene16087	141	163	109	106.6409269	100	84	43	1.771426418	0.824911539	0.005233204	0.096445061	up	yes	HNF1B	protein_coding	chrNC_009154.3:37104944-37156705:-	gb|KAI4533016.1|	2269	0	hypothetical protein MG293_016035 [Ovis ammon polii] >KAI4555859.1 hypothetical protein MJT46_014482 [Ovis ammon polii x Ovis aries]	.	.	.	.	Q5RER5	855	0	Hepatocyte nuclear factor 1-beta	.	.	.	.	pfam04812	HNF-1B_C	Hepatocyte nuclear factor 1 (HNF-1), beta isoform C terminus. This family consists of a region found within the alpha isoform and at the C terminus of the beta isoform of the homeobox-containing transcription factor of HNF-1. Different isoforms of HNF-1 are generated by the differential use of polyadenylation sites and by alternative splicing. The C-terminal region of HNF-1 is responsible for the…	GO:0031018|endocrine pancreas development;GO:0048806|genitalia development;GO:0030073|insulin secretion;GO:0001822|kidney development;GO:0001889|liver development;GO:0045893|positive regulation of DNA-templated transcription;GO:0060261|positive regulation of transcription initiation by RNA polymerase II;GO:0039020|pronephric nephron tubule development;GO:0035565|regulation of pronephros size;	GO:0005654|nucleoplasm;GO:0005634|nucleus;	GO:0003677|DNA binding;GO:0003700|DNA-binding transcription factor activity;GO:0042803|protein homodimerization activity;	K08034	TCF2, HNF1B; transcription factor 2, hepatocyte nuclear factor 1-beta
gene16315	152	142	122	112.954891	105	94	64	1.540957958	0.623827502	0.008813895	0.124159164	up	yes	HIC1	protein_coding	chrNC_009154.3:45964963-45970888:+	emb|CAH6785921.1|	2315	0	Hic1 [Phodopus roborovskii]	.	.	.	.	Q14526	821	0	Hypermethylated in cancer 1 protein	.	.	.	.	pfam00651	BTB	BTB/POZ domain. The BTB (for BR-C, ttk and bab) or POZ (for Pox virus and Zinc finger) domain is present near the N-terminus of a fraction of zinc finger (pfam00096) proteins and in proteins that contain the pfam01344 motif such as Kelch and a family of pox virus proteins. The BTB/POZ domain mediates homomeric dimerisation and in some instances heteromeric dimerisation. The structure of the dimer…	GO:0008630|intrinsic apoptotic signaling pathway in response to DNA damage;GO:0000122|negative regulation of transcription by RNA polymerase II;GO:0030178|negative regulation of Wnt signaling pathway;GO:0043517|positive regulation of DNA damage response, signal transduction by p53 class mediator;GO:0006355|regulation of DNA-templated transcription;GO:0006357|regulation of transcription by RNA pol…	GO:0000785|chromatin;GO:0005654|nucleoplasm;GO:0005634|nucleus;	GO:0003700|DNA-binding transcription factor activity;GO:0000981|DNA-binding transcription factor activity, RNA polymerase II-specific;GO:0001227|DNA-binding transcription repressor activity, RNA polymerase II-specific;GO:0042826|histone deacetylase binding;GO:0046872|metal ion binding;GO:0000978|RNA polymerase II cis-regulatory region sequence-specific DNA binding;GO:0043565|sequence-specific DNA…	.	.
gene16387	253	281	216	204.7830906	181	149	153	1.520734366	0.604768173	0.000674085	0.033890402	up	yes	SPNS2	protein_coding	chrNC_009154.3:48255475-48291648:+	ref|XP_015994284.2|	2395	0	protein spinster homolog 2 isoform X2 [Rousettus aegyptiacus] >KAF6454437.1 hypothetical protein HJG63_000152 [Rousettus aegyptiacus]	.	.	.	.	Q91VM4	733	0	Sphingosine-1-phosphate transporter SPNS2	.	.	.	.	pfam07690	MFS_1	Major Facilitator Superfamily.	GO:0001782|B cell homeostasis;GO:0060348|bone development;GO:0006869|lipid transport;GO:0048535|lymph node development;GO:0002260|lymphocyte homeostasis;GO:0072676|lymphocyte migration;GO:0048073|regulation of eye pigmentation;GO:0002920|regulation of humoral immune response;GO:2000404|regulation of T cell migration;GO:0007605|sensory perception of sound;GO:0006665|sphingolipid metabolic process;…	GO:0010008|endosome membrane;GO:0016020|membrane;GO:0005886|plasma membrane;	GO:0046624|sphingolipid transporter activity;GO:0022857|transmembrane transporter activity;	.	.
gene16533	44	27	46	29.00159364	19	16	24	1.938457707	0.954909259	0.015327939	NA	up	yes	LOC106782890	pseudogene	chrNC_009154.3:51304605-51313445:+	gb|KAG8507141.1|	599	3.16E-101	Arachidonate 15-lipoxygenase B, partial [Galemys pyrenaicus]	.	.	.	.	O15296	159	3.00E-74	Polyunsaturated fatty acid lipoxygenase ALOX15B	.	.	.	.	pfam01477	PLAT	PLAT/LH2 domain. This domain is found in a variety of membrane or lipid associated proteins. It is called the PLAT (Polycystin-1, Lipoxygenase, Alpha-Toxin) domain or LH2 (Lipoxygenase homology) domain. The known structure of pancreatic lipase shows this domain binds to procolipase pfam01114, which mediates membrane association. So it appears possible that this domain mediates membrane attachment…	GO:0006915|apoptotic process;GO:0019369|arachidonic acid metabolic process;GO:1901696|cannabinoid biosynthetic process;GO:0071926|endocannabinoid signaling pathway;GO:0051122|hepoxilin biosynthetic process;GO:0043651|linoleic acid metabolic process;GO:0006629|lipid metabolic process;GO:0034440|lipid oxidation;GO:2001303|lipoxin A4 biosynthetic process;GO:0019372|lipoxygenase pathway;GO:0045786|ne…	GO:0005912|adherens junction;GO:0005856|cytoskeleton;GO:0005829|cytosol;GO:0070062|extracellular exosome;GO:0019898|extrinsic component of membrane;GO:0005925|focal adhesion;GO:0016020|membrane;GO:0005634|nucleus;GO:0005886|plasma membrane;	GO:0050473|arachidonate 15-lipoxygenase activity;GO:0036403|arachidonate 8(S)-lipoxygenase activity;GO:0005509|calcium ion binding;GO:0005506|iron ion binding;GO:0016165|linoleate 13S-lipoxygenase activity;GO:1990136|linoleate 9S-lipoxygenase activity;GO:0008289|lipid binding;GO:0016702|oxidoreductase activity, acting on single donors with incorporation of molecular oxygen, incorporation of two a…	K08022	ALOX15B; arachidonate 15-lipoxygenase (second type) / 8-lipoxygenase (S-type) [EC:1.13.11.33 1.13.11.-]
gene16534	1598	1205	1077	1029.50137	797	747	782	1.631869527	0.706525714	1.01E-06	0.000375213	up	yes	ALOX12B	protein_coding	chrNC_009154.3:51313436-51325324:-	emb|CAD7689731.1|	3474	0	unnamed protein product [Nyctereutes procyonoides]	.	.	.	.	O75342	1302	0	Arachidonate 12-lipoxygenase, 12R-type	.	.	.	.	pfam00305	Lipoxygenase	Lipoxygenase.	GO:0019369|arachidonic acid metabolic process;GO:0046513|ceramide biosynthetic process;GO:0061436|establishment of skin barrier;GO:0051122|hepoxilin biosynthetic process;GO:0043651|linoleic acid metabolic process;GO:0034440|lipid oxidation;GO:0019372|lipoxygenase pathway;GO:0010628|positive regulation of gene expression;GO:0043410|positive regulation of MAPK cascade;GO:0070257|positive regulation…	GO:0005829|cytosol;GO:0043231|intracellular membrane-bounded organelle;GO:0048471|perinuclear region of cytoplasm;	GO:0106237|arachidonate 12(R)-lipoxygenase activity;GO:0004052|arachidonate 12(S)-lipoxygenase activity;GO:0047677|arachidonate 8(R)-lipoxygenase activity;GO:0005506|iron ion binding;GO:0016853|isomerase activity;GO:1990136|linoleate 9S-lipoxygenase activity;GO:0016829|lyase activity;GO:0016702|oxidoreductase activity, acting on single donors with incorporation of molecular oxygen, incorporation …	K08021	ALOX12B; arachidonate 12-lipoxygenase (R-type) [EC:1.13.11.-]
gene16726	22	23	19	15.53427785	10	7	13	2.098593657	1.06942285	0.038182388	NA	up	yes	C12H11orf91	protein_coding	chrNC_009155.3:102227-104205:+	ref|XP_005327484.1|	544	1.73E-67	uncharacterized protein C11orf91 homolog [Ictidomys tridecemlineatus] >XP_026260572.1 uncharacterized protein C11orf91 homolog [Urocitellus parryii] >KAG3285489.1 hypothetical protein H1C71_009090 [Ictidomys tridecemlineatus]	.	.	.	.	.	.	.	.	.	.	.	.	pfam15279	SOBP	Sine oculis-binding protein. SOBP is associated with syndromic and nonsyndromic intellectual disability. It carries a zinc-finger of the zf-C2H2 type at the N-terminus, and a highly characteristic C-terminal PhPhPhPhPhPh motif. The deduced 873-amino acid protein contains an N-terminal nuclear localization signal (NLS), followed by 2 FCS-type zinc finger motifs, a proline-rich region (PR1), a puta…	.	.	.	.	.
gene16748	4	3	2	1.484123865	0	0	0	15.98075071	3.998263276	0.034929019	NA	up	yes	LOC111775884	lncRNA	chrNC_009155.3:1608949-1620238:+	.	.	.	.	.	.	.	.	.	.	.	.	.	.	.	.	pfam05024	Gpi1	N-acetylglucosaminyl transferase component (Gpi1). Glycosylphosphatidylinositol (GPI) represents an important anchoring molecule for cell surface proteins.The first step in its synthesis is the transfer of N-acetylglucosamine (GlcNAc) from UDP-N-acetylglucosamine to phosphatidylinositol (PI). This chemically simple step is genetically complex because three or four genes are required in both yeast…	.	.	.	.	.
gene16758	322	321	185	226.2298338	233	172	125	1.528001138	0.611645618	0.016234172	0.167441901	up	yes	FJX1	protein_coding	chrNC_009155.3:2248121-2250897:+	gb|KAF5916277.1|	1642	0	hypothetical protein HPG69_007358 [Diceros bicornis minor]	.	.	.	.	Q86VR8	620	0	Four-jointed box protein 1	.	.	.	.	pfam06702	Fam20C	Golgi casein kinase, C-terminal, Fam20. Fam20C represents the C-terminus of eukaryotic secreted Golgi casein kinase proteins. Fam20C is the Golgi casein kinase that phosphorylates secretory pathway proteins within Ser-x-Glu/pSer motifs. Mutations in Fam20C cause Raine syndrome, an autosomal recessive osteosclerotic bone dysplasia.	GO:0007267|cell-cell signaling;GO:0010842|retina layer formation;	GO:0005615|extracellular space;	.	K16674	FJX1; four-jointed box protein 1
gene1711	1015	864	654	653.6611623	600	521	272	1.765994982	0.820481244	0.04349778	0.264910963	up	yes	GATM	protein_coding	chrNC_009144.3:145532400-145548311:+	gb|KAI5936705.1|	1692	0	Glycine amidinotransferase, mitochondrial [Manis javanica]	.	.	.	.	P50442	646	0	Glycine amidinotransferase, mitochondrial	MA3652	71.2	3.00E-12	COG1834	pfam02274	Amidinotransf	Amidinotransferase. This family contains glycine (EC:2.1.4.1) and inosamine (EC:2.1.4.2) amidinotransferases, enzymes involved in creatine and streptomycin biosynthesis respectively. This family also includes arginine deiminases, EC:3.5.3.6. These enzymes catalyze the reaction: arginine + H2O <=> citrulline + NH3. Also found in this family is the Streptococcus anti tumor glycoprotein.	GO:0006601|creatine biosynthetic process;GO:0006600|creatine metabolic process;GO:1990402|embryonic liver development;GO:0007611|learning or memory;GO:0014889|muscle atrophy;GO:0120162|positive regulation of cold-induced thermogenesis;GO:0046689|response to mercury ion;GO:0007584|response to nutrient;GO:0010033|response to organic substance;GO:0006979|response to oxidative stress;GO:0043434|respo…	GO:0005743|mitochondrial inner membrane;GO:0005758|mitochondrial intermembrane space;GO:0005739|mitochondrion;	GO:0015067|amidinotransferase activity;GO:0015068|glycine amidinotransferase activity;	K00613	GATM; glycine amidinotransferase [EC:2.1.4.1]
gene17479	14	9	11	7.104533458	2	4	3	3.676310164	1.87825849	0.019266946	NA	up	yes	RAB3IL1	protein_coding	chrNC_009155.3:25456161-25502830:-	gb|KAF5926039.1|	1875	0	hypothetical protein HPG69_016075 [Diceros bicornis minor]	.	.	.	.	Q2KJ58	696	0	Guanine nucleotide exchange factor for Rab-3A	.	.	.	.	pfam06428	Sec2p	GDP/GTP exchange factor Sec2p. In Saccharomyces cerevisiae, Sec2p is a GDP/GTP exchange factor for Sec4p, which is required for vesicular transport at the post-Golgi stage of yeast secretion.	GO:0015031|protein transport;	.	GO:0005085|guanyl-nucleotide exchange factor activity;	K16779	RAB3IP, RABIN8; Rab-3A-interacting protein
gene17671	74	68	53	48.7576063	27	43	28	1.936624386	0.953544166	0.003554491	0.081978426	up	yes	SNX32	protein_coding	chrNC_009155.3:29640335-29653513:+	gb|EFB26206.1|	1795	0	hypothetical protein PANDA_004784, partial [Ailuropoda melanoleuca]	.	.	.	.	Q86XE0	688	0	Sorting nexin-32	.	.	.	.	pfam00787	PX	PX domain. PX domains bind to phosphoinositides.	GO:0015031|protein transport;GO:0016241|regulation of macroautophagy;GO:0042147|retrograde transport, endosome to Golgi;	GO:0005829|cytosol;GO:0005768|endosome;	GO:0035091|phosphatidylinositol binding;	K17920	SNX5_6_32; sorting nexin-5/6/32
gene17765	136	107	64	79.8454712	87	50	36	1.736662433	0.796317355	0.021866009	0.189888854	up	yes	ALDH3B1	protein_coding	chrNC_009155.3:31107901-31126423:+	ref|XP_005864400.2|	2216	0	PREDICTED: aldehyde dehydrogenase family 3 member B1 isoform X1 [Myotis brandtii] >XP_005864401.1 PREDICTED: aldehyde dehydrogenase family 3 member B1 isoform X1 [Myotis brandtii] >XP_014393599.1 PREDICTED: aldehyde dehydrogenase family 3 member B1 isoform X1 [Myotis brandtii] >XP_014393600.1 PREDICTED: aldehyde dehydrogenase family 3 member B1 isoform X1 [Myotis brandtii] >XP_014393601.1 PREDICT…	.	.	.	.	P43353	842	0	Aldehyde dehydrogenase family 3 member B1	alr3672	436	4.00E-145	COG1012	pfam00171	Aldedh	Aldehyde dehydrogenase family. This family of dehydrogenases act on aldehyde substrates. Members use NADP as a cofactor. The family includes the following members: The prototypical members are the aldehyde dehydrogenases EC:1.2.1.3. Succinate-semialdehyde dehydrogenase EC:1.2.1.16. Lactaldehyde dehydrogenase EC:1.2.1.22. Benzaldehyde dehydrogenase EC:1.2.1.28. Methylmalonate-semialdehyde dehydrog…	GO:0006066|alcohol metabolic process;GO:0046185|aldehyde catabolic process;GO:0006081|cellular aldehyde metabolic process;GO:0034599|cellular response to oxidative stress;GO:0006068|ethanol catabolic process;GO:0006629|lipid metabolic process;GO:0006979|response to oxidative stress;GO:0030148|sphingolipid biosynthetic process;	GO:0005737|cytoplasm;GO:0005829|cytosol;GO:0070062|extracellular exosome;GO:0005886|plasma membrane;GO:0030667|secretory granule membrane;GO:0035579|specific granule membrane;GO:0031982|vesicle;	GO:0004028|3-chloroallyl aldehyde dehydrogenase activity;GO:0004029|aldehyde dehydrogenase (NAD+) activity;GO:0004030|aldehyde dehydrogenase [NAD(P)+] activity;GO:0018479|benzaldehyde dehydrogenase (NAD+) activity;GO:0018477|benzaldehyde dehydrogenase (NADP+) activity;	K00129	ALDH3; aldehyde dehydrogenase (NAD(P)+) [EC:1.2.1.5]
gene17788	70	52	64	49.87629186	45	27	44	1.572415845	0.652982807	0.031697423	0.226921577	up	yes	LOC111775989	lncRNA	chrNC_009155.3:32108973-32132825:-	gb|KAB0350887.1|	205	7.05E-21	hypothetical protein FD754_015744 [Muntiacus muntjak]	.	.	.	.	O00370	78.6	2.00E-12	LINE-1 retrotransposable element ORF2 protein	.	.	.	.	pfam03154	Atrophin-1	Atrophin-1 family. Atrophin-1 is the protein product of the dentatorubral-pallidoluysian atrophy (DRPLA) gene. DRPLA OMIM:125370 is a progressive neurodegenerative disorder. It is caused by the expansion of a CAG repeat in the DRPLA gene on chromosome 12p. This results in an extended polyglutamine region in atrophin-1, that is thought to confer toxicity to the protein, possibly through altering i…	GO:0006310|DNA recombination;GO:0090305|nucleic acid phosphodiester bond hydrolysis;GO:0032199|reverse transcription involved in RNA-mediated transposition;GO:0032197|transposition, RNA-mediated;	.	GO:0046872|metal ion binding;GO:0003964|RNA-directed DNA polymerase activity;GO:0009036|type II site-specific deoxyribonuclease activity;	.	.
gene17827	16	16	15	10.06491333	6	3	5	3.294388105	1.720010526	0.009335457	NA	up	yes	H19	lncRNA	chrNC_009155.3:34334581-34336980:-	dbj|BAB71280.1|	179	6.57E-25	unnamed protein product [Homo sapiens]	.	.	.	.	.	.	.	.	.	.	.	.	pfam05518	Totivirus_coat	Totivirus coat protein.	.	.	.	.	.
gene18001	69	62	53	47.76846421	34	43	26	1.737506904	0.79701871	0.013133743	0.150443335	up	yes	LOC111767621	pseudogene	chrNC_009156.3:4289775-4290589:-	gb|TKC39648.1|	226	1.36E-18	hypothetical protein EI555_015323, partial [Monodon monoceros]	.	.	.	.	.	.	.	.	.	.	.	.	pfam11847	DUF3367	Domain of unknown function (DUF3367). This domain is functionally uncharacterized. This domain is found in bacteria and archaea. This presumed domain is typically between 667 to 694 amino acids in length.	.	.	.	.	.
gene18136	164	107	148	114.0729337	80	82	109	1.511912087	0.596374253	0.007806998	0.115956594	up	yes	LOC100069009	protein_coding	chrNC_009156.3:8887862-8894419:+	gb|KAF5918185.1|	1990	0	hypothetical protein HPG69_002826, partial [Diceros bicornis minor]	.	.	.	.	Q6P4Y6	197	1.00E-50	Insulin receptor substrate 1	.	.	.	.	pfam02174	IRS	PTB domain (IRS-1 type).	GO:0008286|insulin receptor signaling pathway;GO:0048009|insulin-like growth factor receptor signaling pathway;	GO:0005737|cytoplasm;GO:0005829|cytosol;GO:0043231|intracellular membrane-bounded organelle;GO:0005634|nucleus;GO:0005886|plasma membrane;	GO:0005158|insulin receptor binding;GO:0005159|insulin-like growth factor receptor binding;GO:0043548|phosphatidylinositol 3-kinase binding;GO:0042169|SH2 domain binding;	.	.
gene18860	317	321	216	234.1476348	243	193	115	1.510587015	0.595109291	0.018060963	0.174594151	up	yes	FBXL16	protein_coding	chrNC_009156.3:43142885-43155315:+	gb|KAI5932701.1|	2039	0	F-box/LRR-repeat protein 16 [Manis javanica]	.	.	.	.	Q5MJ12	729	0	F-box/LRR-repeat protein 16	.	.	.	.	pfam12937	F-box-like	F-box-like. This is an F-box-like family.	GO:0031146|SCF-dependent proteasomal ubiquitin-dependent protein catabolic process;	GO:0005737|cytoplasm;GO:0019005|SCF ubiquitin ligase complex;	.	K10282	FBXL16; F-box and leucine-rich repeat protein 16
gene18880	494	477	388	368.9393108	318	271	274	1.541239193	0.624090778	3.89E-05	0.005317404	up	yes	NME4	protein_coding	chrNC_009156.3:43423634-43427640:-	ref|XP_004438297.1|	851	1.53E-108	PREDICTED: nucleoside diphosphate kinase, mitochondrial [Ceratotherium simum simum] >KAF5921002.1 hypothetical protein HPG69_005579 [Diceros bicornis minor]	.	.	.	.	O00746	304	1.00E-97	Nucleoside diphosphate kinase, mitochondrial	sll1852	173	1.00E-49	COG0105	pfam00334	NDK	Nucleoside diphosphate kinase.	GO:0006241|CTP biosynthetic process;GO:0006183|GTP biosynthetic process;GO:0006869|lipid transport;GO:0006165|nucleoside diphosphate phosphorylation;GO:0009116|nucleoside metabolic process;GO:0006228|UTP biosynthetic process;	GO:0005743|mitochondrial inner membrane;GO:0005758|mitochondrial intermembrane space;GO:0005759|mitochondrial matrix;GO:0005739|mitochondrion;	GO:0005524|ATP binding;GO:1901612|cardiolipin binding;GO:0046872|metal ion binding;GO:0004550|nucleoside diphosphate kinase activity;	K00940	ndk, NME; nucleoside-diphosphate kinase [EC:2.7.4.6]
gene19128	10	11	6	5.809172292	2	3	3	3.309656641	1.726681553	0.048497458	NA	up	yes	ADRA1B	protein_coding	chrNC_009157.3:18802377-18850987:-	ref|XP_016809630.2|	2349	0	alpha-1B adrenergic receptor isoform X2 [Pan troglodytes] >PNI72234.1 ADRA1B isoform 3 [Pan troglodytes]	.	.	.	.	P35368	903	0	Alpha-1B adrenergic receptor	.	.	.	.	pfam00001	7tm_1	7 transmembrane receptor (rhodopsin family). This family contains, amongst other G-protein-coupled receptors (GCPRs), members of the opsin family, which have been considered to be typical members of the rhodopsin superfamily. They share several motifs, mainly the seven transmembrane helices, GCPRs of the rhodopsin superfamily. All opsins bind a chromophore, such as 11-cis-retinal. The function of…	GO:0071880|adenylate cyclase-activating adrenergic receptor signaling pathway;GO:0007188|adenylate cyclase-modulating G protein-coupled receptor signaling pathway;GO:0007267|cell-cell signaling;GO:0007186|G protein-coupled receptor signaling pathway;GO:0035556|intracellular signal transduction;GO:0150099|neuron-glial cell signaling;GO:0007200|phospholipase C-activating G protein-coupled receptor …	GO:0005901|caveola;GO:0005737|cytoplasm;GO:0031965|nuclear membrane;GO:0005634|nucleus;GO:0005886|plasma membrane;	GO:0004937|alpha1-adrenergic receptor activity;GO:0004930|G protein-coupled receptor activity;GO:0046982|protein heterodimerization activity;	K04136	ADRA1B; adrenergic receptor alpha-1B
gene20062	13	7	19	8.408829767	7	5	0	3.118643095	1.640918457	0.049464256	NA	up	yes	ADRA2B	protein_coding	chrNC_009158.3:12608455-12609819:+	ref|NP_001157484.1|	1868	0	alpha-2B adrenergic receptor [Equus caballus] >XP_008537808.1 PREDICTED: alpha-2B adrenergic receptor [Equus przewalskii] >SOI09683.1 adrenoceptor alpha 2B [Equus caballus]	.	.	.	.	P18089	655	0	Alpha-2B adrenergic receptor	.	.	.	.	pfam00001	7tm_1	7 transmembrane receptor (rhodopsin family). This family contains, amongst other G-protein-coupled receptors (GCPRs), members of the opsin family, which have been considered to be typical members of the rhodopsin superfamily. They share several motifs, mainly the seven transmembrane helices, GCPRs of the rhodopsin superfamily. All opsins bind a chromophore, such as 11-cis-retinal. The function of…	GO:0032148|activation of protein kinase B activity;GO:0071880|adenylate cyclase-activating adrenergic receptor signaling pathway;GO:0071875|adrenergic receptor signaling pathway;GO:0001525|angiogenesis;GO:0007267|cell-cell signaling;GO:0007565|female pregnancy;GO:0007186|G protein-coupled receptor signaling pathway;GO:0000165|MAPK cascade;GO:0032811|negative regulation of epinephrine secretion;GO…	GO:0009986|cell surface;GO:0005829|cytosol;GO:0043231|intracellular membrane-bounded organelle;GO:0005886|plasma membrane;	GO:0004938|alpha2-adrenergic receptor activity;GO:0051379|epinephrine binding;GO:0004930|G protein-coupled receptor activity;	K04139	ADRA2B; adrenergic receptor alpha-2B
gene20705	161	106	136	109.5889918	123	76	59	1.520868081	0.60489502	0.027240896	0.212549743	up	yes	LOC102149102	lncRNA	chrNC_009158.3:69598325-69641017:-	gb|KAF6447464.1|	145	4.21E-07	hypothetical protein HJG63_011925 [Rousettus aegyptiacus]	.	.	.	.	.	.	.	.	.	.	.	.	pfam15449	Retinal	Retinal protein. This family of proteins is found in the photoreceptor cells of the retina. Mutations of the gene encoding this protein have been associated with retinal disorders such as retinitis pigmentosa and late-onset progressive retinal atrophy. The function of this family of proteins is unknown, but it is likely to be important in the development and function of the retina.	.	.	.	.	.
gene21434	4	1	4	1.465104419	0	0	0	15.81313562	3.983051566	0.039792006	NA	up	yes	LOC100064703	protein_coding	chrNC_009159.3:41102569-41105878:+	gb|KAF5921680.1|	543	2.54E-65	hypothetical protein HPG69_012850 [Diceros bicornis minor]	.	.	.	.	O08692	138	4.00E-37	Neutrophilic granule protein	.	.	.	.	pfam00666	Cathelicidins	Cathelicidin. A novel protein family, showing a conserved proregion and a variable carboxyl-terminal antimicrobial domain. This region shows similarity to cystatins.	GO:0006952|defense response;GO:0016525|negative regulation of angiogenesis;GO:1901491|negative regulation of lymphangiogenesis;	GO:0031410|cytoplasmic vesicle;GO:0005615|extracellular space;	GO:0004869|cysteine-type endopeptidase inhibitor activity;	.	.
gene21480	484	527	380	368.5796033	286	258	285	1.645494905	0.718521559	5.31E-06	0.001357456	up	yes	TMEM158	protein_coding	chrNC_009159.3:42913421-42924392:+	ref|XP_029099279.1|	736	8.93E-85	transmembrane protein 158 [Monodon monoceros] >XP_032506442.1 transmembrane protein 158 [Phocoena sinus] >TKC43172.1 hypothetical protein EI555_001294 [Monodon monoceros]	.	.	.	.	A2VDX9	279	6.00E-82	Transmembrane protein 158	.	.	.	.	pfam05502	Dynactin_p62	Dynactin p62 family. Dynactin is a multi-subunit complex and a required cofactor for most, or all, of the cellular processes powered by the microtubule-based motor cytoplasmic dynein. p62 binds directly to the Arp1 subunit of dynactin.	.	.	GO:0042277|peptide binding;	.	.
gene21484	51	59	51	42.75373097	34	37	25	1.633655934	0.708104168	0.028924312	NA	up	yes	CLEC3B	protein_coding	chrNC_009159.3:43087313-43096221:-	ref|XP_014921025.2|	917	5.23E-124	tetranectin [Acinonyx jubatus] >XP_025772348.1 tetranectin [Puma concolor] >XP_030161505.1 tetranectin [Lynx canadensis] >XP_045348556.1 tetranectin [Leopardus geoffroyi] >XP_047701056.1 tetranectin [Prionailurus viverrinus] >VFV17212.1 tetranectin precursor [Lynx pardinus]	.	.	.	.	Q2KIS7	357	1.00E-123	Tetranectin	.	.	.	.	pfam00059	Lectin_C	Lectin C-type domain. This family includes both long and short form C-type	GO:0030282|bone mineralization;GO:0001503|ossification;GO:0010756|positive regulation of plasminogen activation;	GO:0005737|cytoplasm;GO:0005615|extracellular space;GO:0001652|granular component;	GO:0005509|calcium ion binding;GO:0030246|carbohydrate binding;GO:0008201|heparin binding;	K17520	CLEC3B; C-type lectin domain family 3 member B
gene21790	62	54	35	36.66871373	34	18	18	2.116061783	1.08138175	0.00571301	NA	up	yes	IL20RB	protein_coding	chrNC_009159.3:73567741-73596142:+	emb|CAD7673488.1|	1167	4.13E-150	unnamed protein product [Nyctereutes procyonoides]	.	.	.	.	Q6UXL0	429	7.00E-141	Interleukin-20 receptor subunit beta	.	.	.	.	pfam01108	Tissue_fac	Tissue factor. This family is found in metazoa, and is very similar to the fibronectin type III domain. The family is found in cytokine receptors, interleukin and interferon receptors and coagulation factor III proteins. It occurs multiple times, as does fn3, family pfam00041.	GO:0019221|cytokine-mediated signaling pathway;GO:0048873|homeostasis of number of cells within a tissue;GO:0002765|immune response-inhibiting signal transduction;GO:0002437|inflammatory response to antigenic stimulus;GO:0032689|negative regulation of type II interferon production;GO:0032703|negative regulation of interleukin-2 production;GO:0042130|negative regulation of T cell proliferation;GO:…	GO:0005886|plasma membrane;	GO:0004896|cytokine receptor activity;GO:0042015|interleukin-20 binding;	K05137	IL20RB; interleukin 20 receptor beta
gene21808	308	249	244	216.8546772	193	188	122	1.547808349	0.630226846	0.002338439	0.064800644	up	yes	LOC106781844	lncRNA	chrNC_009159.3:75126135-75135254:+	gb|KAF6081787.1|	136	6.67E-06	hypothetical protein HJG60_008806 [Phyllostomus discolor]	.	.	.	.	.	.	.	.	.	.	.	.	pfam14650	FAM75	FAM75 family.	.	.	.	.	.
gene22094	192	136	95	104.7285402	104	65	38	1.993489833	0.995296247	0.003056451	0.076513169	up	yes	DCLK1	protein_coding	chrNC_009160.3:14589508-14967812:-	ref|XP_003503005.1|	1625	0	serine/threonine-protein kinase DCLK1 isoform X1 [Cricetulus griseus] >XP_005077952.1 serine/threonine-protein kinase DCLK1 isoform X8 [Mesocricetus auratus] >XP_021087362.1 serine/threonine-protein kinase DCLK1 isoform X8 [Mesocricetus auratus] >XP_027250799.1 serine/threonine-protein kinase DCLK1 isoform X1 [Cricetulus griseus] >XP_036046594.1 serine/threonine-protein kinase DCLK1 isoform X6 [O…	.	.	.	.	Q9JLM8	617	0	Serine/threonine-protein kinase DCLK1	.	.	.	.	pfam03607	DCX	Doublecortin.	GO:0048675|axon extension;GO:0007409|axonogenesis;GO:0007420|brain development;GO:0021952|central nervous system projection neuron axonogenesis;GO:0048813|dendrite morphogenesis;GO:0030900|forebrain development;GO:0035556|intracellular signal transduction;GO:1900181|negative regulation of protein localization to nucleus;GO:0001764|neuron migration;GO:0048812|neuron projection morphogenesis;GO:001…	GO:0030424|axon;GO:0030426|growth cone;GO:0014069|postsynaptic density;	GO:0005524|ATP binding;GO:0004672|protein kinase activity;GO:0106310|protein serine kinase activity;GO:0004674|protein serine/threonine kinase activity;	K08805	DCLK1_2; doublecortin-like kinase 1/2 [EC:2.7.11.1]
gene22405	71	45	52	41.64152413	28	42	12	1.972449844	0.979988615	0.01815049	NA	up	yes	SLC15A1	protein_coding	chrNC_009160.3:67826713-67872392:-	gb|KAF5920390.1|	3326	0	hypothetical protein HPG69_009640, partial [Diceros bicornis minor]	.	.	.	.	Q8WMX5	1210	0	Solute carrier family 15 member 1	ECU11g1050	215	1.00E-59	COG3104	pfam00854	PTR2	POT family. The POT (proton-dependent oligopeptide transport) family all appear to be proton dependent transporters.	GO:0140206|dipeptide import across plasma membrane;GO:0015031|protein transport;	.	GO:0071916|dipeptide transmembrane transporter activity;GO:0015333|peptide:proton symporter activity;	K14206	SLC15A1, PEPT1; solute carrier family 15 (oligopeptide transporter), member 1
gene2348	104	108	76	74.29434443	55	55	49	1.771730611	0.825159261	0.001608186	0.053827188	up	yes	NFATC4	protein_coding	chrNC_009144.3:164052917-164064654:+	emb|CAD7691360.1|	3176	0	unnamed protein product [Nyctereutes procyonoides]	.	.	.	.	Q14934	1184	0	Nuclear factor of activated T-cells, cytoplasmic 4	.	.	.	.	pfam00554	RHD_DNA_bind	Rel homology DNA-binding domain. Proteins containing the Rel homology domain (RHD) are eukaryotic transcription factors. The RHD is composed of two structural domains. This is the N-terminal DNA-binding domain that is similar to that found in P53. The C-terminal domain has an immunoglobulin-like fold (See pfam16179) that functions as a dimerisation domain.	GO:0031547|brain-derived neurotrophic factor receptor signaling pathway;GO:0001569|branching involved in blood vessel morphogenesis;GO:0033173|calcineurin-NFAT signaling cascade;GO:0045333|cellular respiration;GO:0071285|cellular response to lithium ion;GO:0034644|cellular response to UV;GO:0048813|dendrite morphogenesis;GO:0007507|heart development;GO:0006954|inflammatory response;GO:0008630|int…	GO:0000785|chromatin;GO:0005829|cytosol;GO:0016607|nuclear speck;GO:0005634|nucleus;GO:0005667|transcription regulator complex;	GO:0000981|DNA-binding transcription factor activity, RNA polymerase II-specific;GO:0001227|DNA-binding transcription repressor activity, RNA polymerase II-specific;GO:0042975|peroxisome proliferator activated receptor binding;GO:0000978|RNA polymerase II cis-regulatory region sequence-specific DNA binding;GO:1990837|sequence-specific double-stranded DNA binding;	K17334	NFATC4, NFAT3; nuclear factor of activated T-cells, cytoplasmic 4
gene23501	80	97	50	61.63255277	38	44	62	1.553512758	0.63553409	0.046072611	0.273386909	up	yes	FGF12	protein_coding	chrNC_009162.3:31795067-32331475:-	ref|NP_001180935.2|	1262	1.96E-157	fibroblast growth factor 12 [Macaca mulatta] >NP_066360.1 fibroblast growth factor 12 isoform 1 [Homo sapiens] >NP_570827.2 fibroblast growth factor 12 isoform 1 [Rattus norvegicus] >NP_898887.1 fibroblast growth factor 12 isoform a [Mus musculus] >XP_001362469.1 PREDICTED: fibroblast growth factor 12 isoform X1 [Monodelphis domestica] >XP_001500309.1 fibroblast growth factor 12 isoform X1 [Equus…	.	.	.	.	P61150	490	9.00E-158	Fibroblast growth factor 12	.	.	.	.	pfam00167	FGF	Fibroblast growth factor. Fibroblast growth factors are a family of proteins involved in growth and differentiation in a wide range of contexts. They are found in a wide range of organisms, from nematodes to humans. Most share an internal core region of high similarity, conserved residues in which are involved in binding with their receptors. On binding, they cause dimerisation of their tyrosine …	GO:0008344|adult locomotory behavior;GO:0007268|chemical synaptic transmission;GO:0008543|fibroblast growth factor receptor signaling pathway;GO:2001258|negative regulation of cation channel activity;GO:0050905|neuromuscular process;GO:0010765|positive regulation of sodium ion transport;GO:0003254|regulation of membrane depolarization;GO:0098908|regulation of neuronal action potential;GO:1902305|…	GO:0005737|cytoplasm;GO:0005634|nucleus;GO:0045202|synapse;	GO:0008083|growth factor activity;GO:0017080|sodium channel regulator activity;GO:0044325|transmembrane transporter binding;	K22413	FGF11_12_13, FHF3_1_2; fibroblast growth factor 11/12/13
gene23774	2	8	2	2.160203743	0	0	1	11.03294886	3.463746537	0.045061932	NA	up	yes	LOC111769117	lncRNA	chrNC_009162.3:58249320-58253035:+	emb|VFV44993.1|	281	1.76E-22	Hypothetical predicted protein [Lynx pardinus]	.	.	.	.	.	.	.	.	.	.	.	.	pfam05832	DUF846	Eukaryotic protein of unknown function (DUF846). This family consists of several of unknown function from a variety of eukaryotic organisms.	.	.	.	.	.
gene23838	995	944	503	569.7337191	472	366	140	2.426887451	1.279107204	0.031012123	0.224652782	up	yes	FOXQ1	protein_coding	chrNC_009163.3:2098008-2100431:+	emb|VFV29530.1|	770	1.08E-91	forkhead box protein q1 [Lynx pardinus]	.	.	.	.	Q9C009	286	2.00E-86	Forkhead box protein Q1	ECU11g1330	80.9	8.00E-16	COG5025	pfam00250	Forkhead	Forkhead domain.	GO:0009653|anatomical structure morphogenesis;GO:0030154|cell differentiation;GO:0031069|hair follicle morphogenesis;GO:0043524|negative regulation of neuron apoptotic process;GO:0006357|regulation of transcription by RNA polymerase II;	GO:0000785|chromatin;GO:0005634|nucleus;	GO:0000981|DNA-binding transcription factor activity, RNA polymerase II-specific;GO:0001227|DNA-binding transcription repressor activity, RNA polymerase II-specific;GO:0000978|RNA polymerase II cis-regulatory region sequence-specific DNA binding;GO:1990837|sequence-specific double-stranded DNA binding;	K09410	FOXQ, HFH1; forkhead box protein Q
gene24791	47	41	31	31.3870712	24	23	23	1.663866154	0.734539384	0.046731172	NA	up	yes	LOC102148046	lncRNA	chrNC_009163.3:37791770-37823803:-	.	.	.	.	.	.	.	.	.	.	.	.	.	.	.	.	pfam11709	Mit_ribos_Mrp51	Mitochondrial ribosomal protein subunit. This family is the mitochondrial ribosomal small-subunit protein Mrp51. Its function is not entirely clear, but deletion of the MRP51 gene completely blocked mitochondrial gene expression.	.	.	.	.	.
gene24826	43	34	21	24.22154585	17	14	17	2.004779232	1.003443375	0.022846237	NA	up	yes	UNC5CL	protein_coding	chrNC_009163.3:41331888-41343992:-	emb|VCX42522.1|	2283	0	unnamed protein product [Gulo gulo]	.	.	.	.	Q8IV45	857	0	UNC5C-like protein	.	.	.	.	pfam00791	ZU5	ZU5 domain. Domain present in ZO-1 and Unc5-like netrin receptors Domain of unknown function.	GO:0043123|positive regulation of I-kappaB kinase/NF-kappaB signaling;GO:0046330|positive regulation of JNK cascade;	GO:0005737|cytoplasm;GO:0016020|membrane;	GO:0005042|netrin receptor activity;GO:0008233|peptidase activity;	.	.
gene25541	28	14	14	12.95750328	5	11	6	2.469370619	1.304143382	0.03426568	NA	up	yes	ADAMTS12	protein_coding	chrNC_009164.3:31743198-32058071:+	emb|VFV27957.1|	7479	0	a disintegrin and metalloproteinase [Lynx pardinus]	.	.	.	.	P58397	2759	0	A disintegrin and metalloproteinase with thrombospondin motifs 12	.	.	.	.	pfam05986	ADAM_spacer1	ADAM-TS Spacer 1. This family represents the Spacer-1 region from the ADAM-TS family of metalloproteinases.	GO:0016477|cell migration;GO:0007160|cell-matrix adhesion;GO:0071773|cellular response to BMP stimulus;GO:0071347|cellular response to interleukin-1;GO:0071356|cellular response to tumor necrosis factor;GO:0002062|chondrocyte differentiation;GO:0030199|collagen fibril organization;GO:0030198|extracellular matrix organization;GO:2001113|negative regulation of cellular response to hepatocyte growth…	GO:0031012|extracellular matrix;GO:0005576|extracellular region;	GO:0046872|metal ion binding;GO:0004222|metalloendopeptidase activity;	K08626	ADAMTS12; a disintegrin and metalloproteinase with thrombospondin motifs 12 [EC:3.4.24.-]
gene25935	88	57	70	57.30643445	59	46	25	1.605134964	0.682694608	0.042408559	0.261055966	up	yes	LOC111769974	lncRNA	chrNC_009165.3:22592635-22597165:+	.	.	.	.	.	.	.	.	.	.	.	.	.	.	.	.	pfam15555	DUF4658	Domain of unknown function (DUF4658). This family of proteins is found in eukaryotes. Proteins in this family are typically between 129 and 161 amino acids in length.	.	.	.	.	.
gene26129	58	66	39	43.51270855	28	31	40	1.618487437	0.694646167	0.039281913	0.251144949	up	yes	ARHGAP40	protein_coding	chrNC_009165.3:29692996-29733396:+	ref|XP_016003750.2|	2670	0	rho GTPase-activating protein 40 isoform X1 [Rousettus aegyptiacus] >KAF6421696.1 Rho GTPase activating protein 40 [Rousettus aegyptiacus]	.	.	.	.	Q5TG30	950	0	Rho GTPase-activating protein 40	.	.	.	.	pfam00620	RhoGAP	RhoGAP domain. GTPase activator proteins towards Rho/Rac/Cdc42-like small GTPases.	GO:0030833|regulation of actin filament polymerization;GO:0051056|regulation of small GTPase mediated signal transduction;GO:0007165|signal transduction;	GO:0005737|cytoplasm;GO:0005829|cytosol;	GO:0005096|GTPase activator activity;	.	.
gene26179	421	343	272	280.2155795	263	201	187	1.556736554	0.638524818	0.001126635	0.044240659	up	yes	KCNK15	protein_coding	chrNC_009165.3:34815048-34820818:+	ref|XP_036179661.1|	1063	1.42E-138	potassium channel subfamily K member 15 [Myotis myotis] >KAF6330122.1 potassium two pore domain channel subfamily K member 15 [Myotis myotis]	.	.	.	.	Q8R5I0	381	9.00E-126	Potassium channel subfamily K member 15	.	.	.	.	pfam07885	Ion_trans_2	Ion channel. This family includes the two membrane helix type ion channels found in bacteria.	GO:0071805|potassium ion transmembrane transport;GO:0034765|regulation of ion transmembrane transport;GO:0030322|stabilization of membrane potential;	.	GO:0022841|potassium ion leak channel activity;	K04923	KCNK15, K2P15.1; potassium channel subfamily K member 15
gene26320	28	28	12	15.6717696	9	11	6	2.554708516	1.353158694	0.017794232	NA	up	yes	CYP24A1	protein_coding	chrNC_009165.3:42348045-42365619:-	gb|KAF5920921.1|	2516	0	hypothetical protein HPG69_007541 [Diceros bicornis minor]	.	.	.	.	Q07973	941	0	1,25-dihydroxyvitamin D(3) 24-hydroxylase, mitochondrial	BH0579	120	1.00E-27	COG2124	pfam00067	p450	Cytochrome P450. Cytochrome P450s are haem-thiolate proteins involved in the oxidative degradation of various compounds. They are particularly well known for their role in the degradation of environmental toxins and mutagens. They can be divided into 4 classes, according to the method by which electrons from NAD(P)H are delivered to the catalytic site. Sequence conservation is relatively low with…	GO:0010430|fatty acid omega-oxidation;GO:0001649|osteoblast differentiation;GO:0033280|response to vitamin D;GO:0042369|vitamin D catabolic process;GO:0042359|vitamin D metabolic process;GO:0070561|vitamin D receptor signaling pathway;GO:0006766|vitamin metabolic process;	GO:0005743|mitochondrial inner membrane;	GO:0062181|1-alpha,25-dihydroxyvitamin D3 23-hydroxylase activity;GO:0030342|1-alpha,25-dihydroxyvitamin D3 24-hydroxylase activity;GO:0062180|25-hydroxycholecalciferol-23-hydroxylase activity;GO:0008403|25-hydroxycholecalciferol-24-hydroxylase activity;GO:0020037|heme binding;GO:0005506|iron ion binding;GO:0070643|vitamin D 25-hydroxylase activity;	K07436	CYP24A1; vitamin D3 24-hydroxylase [EC:1.14.15.16]
gene26494	53	59	44	39.87105722	37	26	21	1.815932159	0.860710307	0.013333264	NA	up	yes	LOC111770125	lncRNA	chrNC_009166.3:1348597-1379917:+	ref|XP_024098946.1|	941	1.09E-111	tigger transposable element-derived protein 1 [Pongo abelii] >PNJ35147.1 TIGD1 isoform 1 [Pongo abelii]	.	.	.	.	Q96MW7	336	1.00E-100	Tigger transposable element-derived protein 1	.	.	.	.	pfam03221	HTH_Tnp_Tc5	Tc5 transposase DNA-binding domain.	.	GO:0005634|nucleus;	GO:0003677|DNA binding;	.	.
gene26646	15	35	8	11.04099644	2	5	1	7.081987515	2.8241543	0.000722983	NA	up	yes	APBA1	protein_coding	chrNC_009166.3:20439542-20655211:+	gb|KAI5934404.1|	3931	0	Amyloid-beta A4 precursor protein-binding family A member 1 [Manis javanica]	.	.	.	.	Q02410	1485	0	Amyloid-beta A4 precursor protein-binding family A member 1	.	.	.	.	pfam00640	PID	Phosphotyrosine interaction domain (PTB/PID).	GO:0008088|axo-dendritic transport;GO:0007155|cell adhesion;GO:0007268|chemical synaptic transmission;GO:0014051|gamma-aminobutyric acid secretion;GO:0014047|glutamate secretion;GO:0001701|in utero embryonic development;GO:0006886|intracellular protein transport;GO:0007626|locomotory behavior;GO:0035264|multicellular organism growth;GO:0007399|nervous system development;GO:0065003|protein-contain…	GO:0005737|cytoplasm;GO:0005829|cytosol;GO:0043197|dendritic spine;GO:0098978|glutamatergic synapse;GO:0005794|Golgi apparatus;GO:0005634|nucleus;GO:0048471|perinuclear region of cytoplasm;GO:0005886|plasma membrane;GO:0048787|presynaptic active zone membrane;GO:0098685|Schaffer collateral - CA1 synapse;GO:0008021|synaptic vesicle;	GO:0001540|amyloid-beta binding;	K04531	APBA1, X11; amyloid beta A4 precursor protein-binding family A member 1
gene26963	4	7	10	3.94067957	1	1	1	6.818314058	2.769415053	0.020922175	NA	up	yes	NXNL2	protein_coding	chrNC_009166.3:53386943-53394845:-	ref|XP_005894912.1|	768	3.78E-100	PREDICTED: nucleoredoxin-like protein 2 [Bos mutus] >XP_027391523.1 nucleoredoxin-like protein 2 [Bos indicus x Bos taurus] >XP_027391525.1 nucleoredoxin-like protein 2 [Bos indicus x Bos taurus] >ELR57016.1 Nucleoredoxin-like protein 2 [Bos mutus] >MXQ96594.1 hypothetical protein [Bos mutus]	.	.	.	.	Q9D531	276	5.00E-91	Nucleoredoxin-like protein 2	.	.	.	.	pfam13905	Thioredoxin_8	Thioredoxin-like. Thioredoxins are small enzymes that participate in redox reactions, via the reversible oxidation of an active centre disulfide bond.	GO:0045494|photoreceptor cell maintenance;GO:0007608|sensory perception of smell;GO:0007601|visual perception;	.	.	K17609	NXN; nucleoredoxin [EC:1.8.1.8]
gene27247	175	117	92	99.14519256	97	55	62	1.760036694	0.815605507	0.004780778	0.093019889	up	yes	PAPLN	protein_coding	chrNC_009167.3:18800399-18841953:+	gb|KAF6352003.1|	4501	0	papilin, proteoglycan like sulfated glycoprotein [Rhinolophus ferrumequinum]	.	.	.	.	O95428	1667	0	Papilin	.	.	.	.	pfam16626	Papilin_u7	Linking region between Kunitz_BPTI and I-set on papilin. Papilin_u7 is a conserved region of natively unstructured residues on proteoglycan-like sulfated glycoprotein - papilin 0 in higher eukaryotes. It links the Kunitz_BPTI, pfam00014, and I-set domains pfam07679. The function is not known.	GO:0030198|extracellular matrix organization;	GO:0031012|extracellular matrix;GO:0005576|extracellular region;	GO:0004222|metalloendopeptidase activity;GO:0004867|serine-type endopeptidase inhibitor activity;	.	.
gene27478	329	293	184	221.1120182	205	177	140	1.509587923	0.594154787	0.009988685	0.133815616	up	yes	BDKRB1	protein_coding	chrNC_009167.3:39120601-39157421:+	gb|KAF5914278.1|	1563	0	hypothetical protein HPG69_000075 [Diceros bicornis minor]	.	.	.	.	Q8HZP2	559	4.00E-179	B1 bradykinin receptor	.	.	.	.	pfam00001	7tm_1	7 transmembrane receptor (rhodopsin family). This family contains, amongst other G-protein-coupled receptors (GCPRs), members of the opsin family, which have been considered to be typical members of the rhodopsin superfamily. They share several motifs, mainly the seven transmembrane helices, GCPRs of the rhodopsin superfamily. All opsins bind a chromophore, such as 11-cis-retinal. The function of…	GO:0006954|inflammatory response;GO:0009612|response to mechanical stimulus;	GO:0005886|plasma membrane;	GO:0004947|bradykinin receptor activity;	K03915	BDKRB1; bradykinin receptor B1
gene27635	29	37	32	23.60001874	16	18	10	2.167170976	1.115812977	0.010473585	NA	up	yes	MOK	protein_coding	chrNC_009167.3:44351406-44416275:-	ref|XP_046309114.1|	1904	0	MAPK/MAK/MRK overlapping kinase isoform X5 [Marmota monax] >KAI6049591.1 MOK [Marmota monax] >KAI6059819.1 MOK [Marmota monax]	.	.	.	.	Q9UQ07	735	0	MAPK/MAK/MRK overlapping kinase	.	.	.	.	pfam00069	Pkinase	Protein kinase domain.	GO:0035556|intracellular signal transduction;GO:0006468|protein phosphorylation;GO:0007165|signal transduction;	GO:0097546|ciliary base;GO:0005929|cilium;GO:0005737|cytoplasm;GO:0005634|nucleus;	GO:0005524|ATP binding;GO:0004693|cyclin-dependent protein serine/threonine kinase activity;GO:0046872|metal ion binding;GO:0004672|protein kinase activity;GO:0106310|protein serine kinase activity;GO:0004674|protein serine/threonine kinase activity;	K08830	RAGE, MOK; renal tumor antigen [EC:2.7.11.22]
gene27775	102	88	113	80.36522654	63	63	56	1.62158947	0.697408625	0.003215736	0.07885773	up	yes	LOC111770675	lncRNA	chrNC_009168.3:1023420-1027416:-	.	.	.	.	.	.	.	.	.	.	.	.	.	.	.	.	pfam10322	7TM_GPCR_Sru	Serpentine type 7TM GPCR chemoreceptor Sru. Chemoreception is mediated in Caenorhabditis elegans by members of the seven-transmembrane G-protein-coupled receptor class (7TM GPCRs) of proteins which are of the serpentine type. Sru is a member of the Srg superfamily of chemoreceptors. Chemoperception is one of the central senses of soil nematodes like C. elegans which are otherwise 'blind' and 'dea…	.	.	.	.	.
gene2798	64	67	76	55.76220061	44	47	38	1.56266302	0.644006703	0.020510714	0.184391474	up	yes	LOC111772632	snRNA	chrNC_009145.3:14379859-14379962:+	gb|KAI4542665.1|	135	2.71E-09	hypothetical protein MG293_006791 [Ovis ammon polii]	.	.	.	.	.	.	.	.	.	.	.	.	pfam11296	DUF3097	Protein of unknown function (DUF3097). This family of proteins with unknown function appears to be restricted to Actinobacteria.	.	.	.	.	.
gene2804	789	735	671	587.3221106	508	438	397	1.595980418	0.674442951	1.03E-06	0.000375213	up	yes	ARTN	protein_coding	chrNC_009145.3:14444982-14450750:-	tpg|DAA31141.1|	380	6.88E-39	TPA: neurotrophic factor artemin-like [Bos taurus]	.	.	.	.	Q5T4W7	151	4.00E-39	Artemin	.	.	.	.	pfam00019	TGF_beta	Transforming growth factor beta like domain.	GO:0007411|axon guidance;GO:0050930|induction of positive chemotaxis;GO:0097021|lymphocyte migration into lymphoid organs;GO:0007405|neuroblast proliferation;GO:0007422|peripheral nervous system development;GO:0061146|Peyer's patch morphogenesis;GO:0007165|signal transduction;	GO:0005576|extracellular region;GO:0005615|extracellular space;	GO:0030116|glial cell-derived neurotrophic factor receptor binding;GO:0008083|growth factor activity;GO:0030971|receptor tyrosine kinase binding;GO:0005102|signaling receptor binding;	.	.
gene28116	4	5	3	1.981531658	0	0	0	21.33086992	4.414870898	0.011223765	NA	up	yes	LHX6	protein_coding	chrNC_009168.3:26276390-26299036:-	gb|KAH0517062.1|	1978	0	LIM/homeobox protein Lhx6 [Microtus ochrogaster]	.	.	.	.	Q9UPM6	698	0	LIM/homeobox protein Lhx6	.	.	.	.	pfam00046	Homeobox	Homeobox domain.	GO:0048469|cell maturation;GO:0021853|cerebral cortex GABAergic interneuron migration;GO:0021799|cerebral cortex radially oriented cell migration;GO:0021800|cerebral cortex tangential migration;GO:0021884|forebrain neuron development;GO:0030182|neuron differentiation;GO:0006357|regulation of transcription by RNA polymerase II;	GO:0000785|chromatin;GO:0005634|nucleus;	GO:0003700|DNA-binding transcription factor activity;GO:0000981|DNA-binding transcription factor activity, RNA polymerase II-specific;GO:0046872|metal ion binding;GO:0000977|RNA polymerase II transcription regulatory region sequence-specific DNA binding;GO:1990837|sequence-specific double-stranded DNA binding;	K09375	LHX6_8; LIM homeobox protein 6/8
gene28205	105	86	70	66.28459959	50	40	49	1.841145472	0.880603621	0.001233482	0.046317246	up	yes	OLFML2A	protein_coding	chrNC_009168.3:29333108-29362173:+	gb|KAF5928933.1|	2860	0	hypothetical protein HPG69_002707 [Diceros bicornis minor]	.	.	.	.	Q68BL7	1071	0	Olfactomedin-like protein 2A	.	.	.	.	pfam02191	OLF	Olfactomedin-like domain.	GO:0030198|extracellular matrix organization;GO:0007165|signal transduction;	GO:0031012|extracellular matrix;GO:0005615|extracellular space;	GO:0050840|extracellular matrix binding;GO:0042802|identical protein binding;	.	.
gene28411	8810	7956	5429	5990.420224	5227	4343	4280	1.570437538	0.651166563	5.18E-05	0.006223558	up	yes	COL5A1	protein_coding	chrNC_009168.3:37215696-37385418:+	gb|KAB1280210.1|	1853	0	Collagen alpha-1 chain [Camelus dromedarius]	.	.	.	.	P20908	689	0	Collagen alpha-1(V) chain	.	.	.	.	pfam01410	COLFI	Fibrillar collagen C-terminal domain. Found at C-termini of fibrillar collagens: Ephydatia muelleri procollagen EMF1 alpha, vertebrate collagens alpha(1)III, alpha(1)II, alpha(2)V etc.	GO:0001568|blood vessel development;GO:0007155|cell adhesion;GO:0016477|cell migration;GO:0032964|collagen biosynthetic process;GO:0030199|collagen fibril organization;GO:0030198|extracellular matrix organization;GO:0048592|eye morphogenesis;GO:0003007|heart morphogenesis;GO:0045112|integrin biosynthetic process;GO:1903225|negative regulation of endodermal cell differentiation;GO:0051128|regulati…	GO:0005604|basement membrane;GO:0005588|collagen type V trimer;GO:0005592|collagen type XI trimer;GO:0062023|collagen-containing extracellular matrix;GO:0005788|endoplasmic reticulum lumen;GO:0031012|extracellular matrix;GO:0005576|extracellular region;GO:0005615|extracellular space;	GO:0005201|extracellular matrix structural constituent;GO:0030020|extracellular matrix structural constituent conferring tensile strength;GO:0008201|heparin binding;GO:0005178|integrin binding;GO:0046872|metal ion binding;GO:0048407|platelet-derived growth factor binding;GO:0043394|proteoglycan binding;	K19721	COL5AS; collagen type V/XI/XXIV/XXVII, alpha
gene28508	27	34	36	23.35831239	12	17	15	2.149073668	1.103714937	0.009694974	NA	up	yes	LOC111770640	lncRNA	chrNC_009168.3:39478457-39482211:-	.	.	.	.	.	.	.	.	.	.	.	.	.	.	.	.	pfam15822	MISS	MAPK-interacting and spindle-stabilizing protein-like. MISS is a family of eukaryotic MAPK-interacting and spindle-stabilizing protein-like proteins. MISS is rich in prolines and has four potential MAPK-phosphorylation sites, a MAPK-docking site, a PEST sequence (PEST motif) and a bipartite nuclear localization signal. The endogenous protein accumulates during mouse meiotic maturation and is foun…	.	.	.	.	.
gene28795	36	39	58	34.69525483	31	22	24	1.684196303	0.752060303	0.037165155	NA	up	yes	LOC111770816	lncRNA	chrNC_009169.3:36455739-36463670:+	.	.	.	.	.	.	.	.	.	.	.	.	.	.	.	.	pfam15498	Dendrin	Nephrin and CD2AP-binding protein, Dendrin. Dendrin is a family of eukaryotic proteins found in the podocytes of the kidneys. Dendrin, originally identified in telencephalic dendrites, is a constituent of the slit diaphragm, SD, complex of podocytes, where it directly binds to nephrin and CD2AP. Kidney podocytes and their slit diaphragms (SDs) form the final barrier to urinary protein loss. SD pr…	.	.	.	.	.
gene29583	79	60	53	52.2228599	36	48	38	1.533950779	0.617252191	0.043452209	0.26476762	up	yes	TST	protein_coding	chrNC_009171.3:35416721-35423975:-	emb|VCW78989.1|	1549	0	unnamed protein product [Gulo gulo]	.	.	.	.	P00586	577	0	Thiosulfate sulfurtransferase	CC1425	221	1.00E-67	COG2897	pfam00581	Rhodanese	Rhodanese-like domain. Rhodanese has an internal duplication. This Pfam represents a single copy of this duplicated domain. The domain is found as a single copy in other proteins, including phosphatases and ubiquitin C-terminal hydrolases.	GO:0035928|rRNA import into mitochondrion;GO:0051029|rRNA transport;GO:0019346|transsulfuration;	GO:0005759|mitochondrial matrix;GO:0005739|mitochondrion;	GO:0008097|5S rRNA binding;GO:0004792|thiosulfate sulfurtransferase activity;	K01011	TST, MPST, sseA; thiosulfate/3-mercaptopyruvate sulfurtransferase [EC:2.8.1.1 2.8.1.2]
gene29589	3	4	6	2.293271504	1	0	0	11.77448055	3.55759151	0.03088977	NA	up	yes	C1QTNF6	protein_coding	chrNC_009171.3:35552206-35559679:-	gb|KAI5275602.1|	1059	2.30E-135	Complement C1Q Tumor Necrosis Factor-Related Protein 6 [Manis pentadactyla]	.	.	.	.	Q6IR41	340	5.00E-108	Complement C1q tumor necrosis factor-related protein 6	.	.	.	.	pfam00386	C1q	C1q domain. C1q is a subunit of the C1 enzyme complex that activates the serum complement system.	.	GO:0005581|collagen trimer;GO:0005615|extracellular space;GO:0032991|protein-containing complex;	GO:0042802|identical protein binding;	K19470	C1QTNF1_6_8; complement C1q tumor necrosis factor-related protein 1/6/8
gene29641	18	13	22	11.69686787	6	6	6	2.866650021	1.519365782	0.012473057	NA	up	yes	FAM227A	protein_coding	chrNC_009171.3:36728886-36812024:-	gb|KAI5275589.1|	2184	0	hypothetical protein MUG91_G147n61 [Manis pentadactyla]	.	.	.	.	.	.	.	.	.	.	.	.	pfam14922	FWWh	Protein of unknown function. This is a family of eukaryotic proteins. Most members carry a highly distinctive, conserved sequence motif of FWWh, where h represents a hydrophobic residue. The function of the family is not known.	.	.	.	.	.
gene29792	1208	965	640	752.0615918	742	505	465	1.609967683	0.687031729	0.043980152	0.26717164	up	yes	UPK3A	protein_coding	chrNC_009171.3:42391658-42399591:+	gb|KAF5929555.1|	1274	7.52E-175	hypothetical protein HPG69_006277, partial [Diceros bicornis minor]	.	.	.	.	P38574	493	9.00E-174	Uroplakin-3a	.	.	.	.	pfam07310	PAS_5	PAS domain. This family contains a number of hypothetical bacterial proteins of unknown function approximately 200 residues long. This region is is distantly similar to other PAS domains.	GO:0000902|cell morphogenesis;GO:0030855|epithelial cell differentiation;GO:0001822|kidney development;GO:0055075|potassium ion homeostasis;GO:0055078|sodium ion homeostasis;GO:0015840|urea transport;GO:0060157|urinary bladder development;GO:0006833|water transport;	GO:0120001|apical plasma membrane urothelial plaque;GO:0005783|endoplasmic reticulum;GO:0005789|endoplasmic reticulum membrane;GO:0005886|plasma membrane;GO:0032991|protein-containing complex;	GO:0005198|structural molecule activity;	K19520	UPK3A, UPIII; uroplakin-3a
gene29979	77	72	42	47.91574021	42	41	13	1.93074429	0.949157105	0.022123557	0.19081838	up	yes	MKX	protein_coding	chrNC_009172.3:10526643-10589752:+	ref|XP_032961174.1|	1771	0	homeobox protein Mohawk isoform X2 [Rhinolophus ferrumequinum] >XP_032961175.1 homeobox protein Mohawk isoform X2 [Rhinolophus ferrumequinum] >KAF6372117.1 mohawk homeobox [Rhinolophus ferrumequinum]	.	.	.	.	Q8IYA7	677	0	Homeobox protein Mohawk	.	.	.	.	pfam05920	Homeobox_KN	Homeobox KN domain. This is a homeobox transcription factor KN domain conserved from fungi to human and plants. They were first identified as TALE homeobox genes in eukaryotes, (including KNOX and MEIS genes). They have been recently classified.	GO:0048468|cell development;GO:0007517|muscle organ development;GO:0006357|regulation of transcription by RNA polymerase II;	GO:0000785|chromatin;GO:0005634|nucleus;	GO:0000981|DNA-binding transcription factor activity, RNA polymerase II-specific;GO:0000978|RNA polymerase II cis-regulatory region sequence-specific DNA binding;	.	.
gene3002	61	63	42	44.14737698	38	37	24	1.635864004	0.710052817	0.037061805	0.245093365	up	yes	LOC111771598	lncRNA	chrNC_009145.3:23941576-23950968:+	gb|KAB0362432.1|	253	2.95E-39	hypothetical protein FD754_006588 [Muntiacus muntjak]	.	.	.	.	O00370	85.9	7.00E-31	LINE-1 retrotransposable element ORF2 protein	.	.	.	.	pfam06123	CreD	Inner membrane protein CreD. This family consists of several bacterial CreD or Cet inner membrane proteins. Dominant mutations of the cet gene of Escherichia coli result in tolerance to colicin E2 and increased amounts of an inner membrane protein with an Mr of 42,000. The cet gene is shown to be in the same operon as the phoM gene, which is required in a phoR background for expression of the str…	GO:0006310|DNA recombination;GO:0090305|nucleic acid phosphodiester bond hydrolysis;GO:0032199|reverse transcription involved in RNA-mediated transposition;GO:0032197|transposition, RNA-mediated;	.	GO:0046872|metal ion binding;GO:0003964|RNA-directed DNA polymerase activity;GO:0009036|type II site-specific deoxyribonuclease activity;	.	.
gene30273	1992	1717	1199	1318.703332	1282	946	795	1.587953195	0.66716839	0.027789194	0.21394959	up	yes	STUM	protein_coding	chrNC_009173.3:7304700-7365571:-	ref|XP_016012953.1|	619	3.36E-71	protein stum homolog [Rousettus aegyptiacus] >KAF6395620.1 stum, mechanosensory transduction mediator-like protein [Rousettus aegyptiacus]	.	.	.	.	Q69YW2	239	2.00E-70	Protein stum homolog	.	.	.	.	pfam15795	Spec3	Ectodermal ciliogenesis protein. Spec3 is a family of eukaryotic membrane proteins. In the sea urchin, Spec3 is expressed predominantly during ectodermal ciliogenesis.	.	.	.	.	.
gene30509	99	74	31	46.59205514	46	21	9	2.626816094	1.3933152	0.00547205	0.098196893	up	yes	ADORA1	protein_coding	chrNC_009173.3:31228974-31259296:+	ref|XP_015339351.1|	1249	6.52E-163	adenosine receptor A1 isoform X1 [Marmota marmota marmota] >XP_027801510.1 adenosine receptor A1 [Marmota flaviventris] >XP_046319640.1 adenosine receptor A1 isoform X1 [Marmota monax] >XP_046319646.1 adenosine receptor A1 isoform X1 [Marmota monax] >XP_046319655.1 adenosine receptor A1 isoform X1 [Marmota monax] >XP_048665679.1 adenosine receptor A1 isoform X1 [Marmota marmota marmota] >KAI60515…	.	.	.	.	P30542	484	2.00E-162	Adenosine receptor A1	.	.	.	.	pfam00001	7tm_1	7 transmembrane receptor (rhodopsin family). This family contains, amongst other G-protein-coupled receptors (GCPRs), members of the opsin family, which have been considered to be typical members of the rhodopsin superfamily. They share several motifs, mainly the seven transmembrane helices, GCPRs of the rhodopsin superfamily. All opsins bind a chromophore, such as 11-cis-retinal. The function of…	GO:0007193|adenylate cyclase-inhibiting G protein-coupled receptor signaling pathway;GO:0097190|apoptotic signaling pathway;GO:0007267|cell-cell signaling;GO:0050890|cognition;GO:0050965|detection of temperature stimulus involved in sensory perception of pain;GO:0060079|excitatory postsynaptic potential;GO:0055089|fatty acid homeostasis;GO:0007186|G protein-coupled receptor signaling pathway;GO:0…	GO:0030673|axolemma;GO:0016323|basolateral plasma membrane;GO:0044305|calyx of Held;GO:0030425|dendrite;GO:0043197|dendritic spine;GO:0005783|endoplasmic reticulum;GO:0043025|neuronal cell body;GO:0005886|plasma membrane;GO:0014069|postsynaptic density;GO:0048786|presynaptic active zone;GO:0045202|synapse;GO:0043195|terminal bouton;	GO:0001609|G protein-coupled adenosine receptor activity;GO:0004930|G protein-coupled receptor activity;GO:0001664|G protein-coupled receptor binding;GO:0031683|G-protein beta/gamma-subunit complex binding;GO:0031072|heat shock protein binding;GO:0032795|heterotrimeric G-protein binding;GO:0099582|neurotransmitter receptor activity involved in regulation of presynaptic cytosolic calcium ion conce…	K04265	ADORA1; adenosine receptor A1
gene3068	1088	859	433	558.2819115	478	302	197	2.382901169	1.252719117	0.019401757	0.180302793	up	yes	PTPRU	protein_coding	chrNC_009145.3:26994411-27073363:-	gb|KAF6380020.1|	7353	0	protein tyrosine phosphatase receptor type U [Myotis myotis]	.	.	.	.	Q92729	2814	0	Receptor-type tyrosine-protein phosphatase U	SPAC11E3.09	142	2.00E-35	COG5599	pfam00102	Y_phosphatase	Protein-tyrosine phosphatase.	GO:0031100|animal organ regeneration;GO:0007155|cell adhesion;GO:0030154|cell differentiation;GO:0034109|homotypic cell-cell adhesion;GO:0090090|negative regulation of canonical Wnt signaling pathway;GO:0030336|negative regulation of cell migration;GO:0008285|negative regulation of cell population proliferation;GO:2000049|positive regulation of cell-cell adhesion mediated by cadherin;GO:0006470|p…	GO:0005911|cell-cell junction;GO:0005886|plasma membrane;	GO:0008013|beta-catenin binding;GO:0004725|protein tyrosine phosphatase activity;GO:0005001|transmembrane receptor protein tyrosine phosphatase activity;	K16662	PTPRU; receptor-type tyrosine-protein phosphatase U [EC:3.1.3.48]
gene30758	1233	940	973	855.9017645	756	630	629	1.524982363	0.608792557	7.65E-06	0.00180294	up	yes	PLCXD1	protein_coding	chrNC_009175.3:29222-41301:+	gb|KAF5920776.1|	1230	2.08E-152	hypothetical protein HPG69_010310 [Diceros bicornis minor]	.	.	.	.	Q9NUJ7	465	5.00E-148	PI-PLC X domain-containing protein 1	.	.	.	.	pfam04817	Umbravirus_LDM	Umbravirus long distance movement (LDM) family. The long distance movement protein of Umbraviruses mediates the movement of viral RNA through the phloem of infected plants.	GO:0006629|lipid metabolic process;	GO:0005737|cytoplasm;	GO:0008081|phosphoric diester hydrolase activity;	.	.
gene30785	35	31	23	21.59876895	15	15	11	2.119455884	1.083693937	0.016154432	NA	up	yes	LOC100064629	protein_coding	chrNC_009175.3:1161209-1191051:-	gb|KAF5920761.1|	2512	0	hypothetical protein HPG69_010295 [Diceros bicornis minor]	.	.	.	.	P51689	686	0	Arylsulfatase D	STM0035	116	1.00E-26	COG3119	pfam14707	Sulfatase_C	C-terminal region of aryl-sulfatase.	.	GO:0005788|endoplasmic reticulum lumen;GO:0005764|lysosome;	GO:0004065|arylsulfatase activity;GO:0046872|metal ion binding;	K12374	ARSD_F_H; arylsulfatase D/F/H [EC:3.1.6.-]
gene30799	33	20	29	20.36973287	10	17	14	1.944064034	0.95907574	0.039433132	NA	up	yes	LOC111771556	lncRNA	chrNC_009175.3:2072428-2098603:-	.	.	.	.	.	.	.	.	.	.	.	.	.	.	.	.	pfam10168	Nup88	Nuclear pore component. Nup88 can be divided into two structural domains; the N-terminal two-thirds of the protein has no obvious structural motifs but is the region for binding to Nup98, one of the components of the nuclear pore. the C-terminal end is a predicted coiled-coil domain. Nup88 is overexpressed in tumor cells.	.	.	.	.	.
gene31765	45	42	28	26.19730767	14	14	15	2.621668678	1.390485372	0.000937436	NA	up	yes	SOX3	protein_coding	chrNC_009175.3:115862500-115864910:-	ref|NP_001180681.1|	1106	5.72E-141	transcription factor SOX-3 [Macaca mulatta] >XP_045239641.1 transcription factor SOX-3 [Macaca fascicularis]	.	.	.	.	P41225	425	7.00E-139	Transcription factor SOX-3	.	.	.	.	pfam00505	HMG_box	HMG (high mobility group) box.	GO:0009653|anatomical structure morphogenesis;GO:0030154|cell differentiation;GO:0007417|central nervous system development;GO:0060324|face development;GO:0021854|hypothalamus development;GO:0045665|negative regulation of neuron differentiation;GO:0000122|negative regulation of transcription by RNA polymerase II;GO:0021983|pituitary gland development;GO:0045944|positive regulation of transcriptio…	GO:0000785|chromatin;GO:0005654|nucleoplasm;	GO:0003677|DNA binding;GO:0000981|DNA-binding transcription factor activity, RNA polymerase II-specific;GO:0000978|RNA polymerase II cis-regulatory region sequence-specific DNA binding;GO:1990837|sequence-specific double-stranded DNA binding;	K09267	SOX1S; transcription factor SOX1/3/14/21 (SOX group B)
gene31835	92	73	125	74.83408869	45	48	71	1.727747763	0.788892611	0.004337155	0.089085903	up	yes	LOC100065268	protein_coding	chrNC_009175.3:122770758-122779460:+	gb|EPY73972.1|	922	7.94E-109	melanoma-associated antigen 10-like protein [Camelus ferus]	.	.	.	.	P43363	312	1.00E-92	Melanoma-associated antigen 10	.	.	.	.	pfam01454	MAGE	MAGE family. The MAGE (melanoma antigen-encoding gene) family are expressed in a wide variety of tumors but not in normal cells, with the exception of the male germ cells, placenta, and, possibly, cells of the developing embryo. The cellular function of this family is unknown. This family also contains the yeast protein, Nse3. The Nse3 protein is part of the Smc5-6 complex. Nse3 has been demonstr…	GO:0000122|negative regulation of transcription by RNA polymerase II;	GO:0005829|cytosol;GO:0005654|nucleoplasm;GO:0005634|nucleus;	GO:0042826|histone deacetylase binding;	.	.
gene31838	103	62	53	54.62722719	41	30	41	1.910603418	0.934028351	0.004291974	0.089071429	up	yes	LOC106781075	protein_coding	chrNC_009175.3:122826201-122841711:+	gb|KAF6433735.1|	134	3.78E-06	hypothetical protein HJG59_008816 [Molossus molossus]	.	.	.	.	.	.	.	.	.	.	.	.	pfam15279	SOBP	Sine oculis-binding protein. SOBP is associated with syndromic and nonsyndromic intellectual disability. It carries a zinc-finger of the zf-C2H2 type at the N-terminus, and a highly characteristic C-terminal PhPhPhPhPhPh motif. The deduced 873-amino acid protein contains an N-terminal nuclear localization signal (NLS), followed by 2 FCS-type zinc finger motifs, a proline-rich region (PR1), a puta…	.	.	.	.	.
gene31839	66	55	63	49.36814496	42	26	47	1.571231497	0.651895755	0.031639606	0.226921577	up	yes	LOC102147975	protein_coding	chrNC_009175.3:122845466-122854353:-	gb|TKC33311.1|	439	2.89E-43	hypothetical protein EI555_008333 [Monodon monoceros]	.	.	.	.	Q9UBD0	170	5.00E-43	Heat shock transcription factor, X-linked	.	.	.	.	pfam00447	HSF_DNA-bind	HSF-type DNA-binding.	GO:0006357|regulation of transcription by RNA polymerase II;	GO:0000785|chromatin;GO:0005737|cytoplasm;GO:0005634|nucleus;	GO:0003700|DNA-binding transcription factor activity;GO:0000981|DNA-binding transcription factor activity, RNA polymerase II-specific;GO:0000978|RNA polymerase II cis-regulatory region sequence-specific DNA binding;	.	.
gene31902	50	54	51	41.76582609	34	29	34	1.564188009	0.645413929	0.037342804	NA	up	yes	PDZD4	protein_coding	chrNC_009175.3:126311682-126344483:-	ref|XP_028378590.1|	3651	0	PDZ domain-containing protein 4 isoform X1 [Phyllostomus discolor] >KAF6091206.1 PDZ domain containing 4 [Phyllostomus discolor]	.	.	.	.	Q9QY39	1352	0	PDZ domain-containing protein 4	.	.	.	.	pfam00595	PDZ	PDZ domain (Also known as DHR or GLGF). PDZ domains are found in diverse signaling proteins.	.	GO:0005938|cell cortex;	.	K15682	PDZRN3_4, LNX3_4; ligand of Numb protein X 3/4 [EC:2.3.2.27]
gene31971	42	2	9	10.99745647	5	2	7	3.735720961	1.901386697	0.034561123	NA	up	yes	LOC111771720	protein_coding	chrNW_019641782.1:41664-135311:-	emb|VFV46980.1|	658	1.32E-78	family with sequence similarity member a [Lynx pardinus]	.	.	.	.	Q9H8M9	182	6.00E-52	Protein eva-1 homolog A	.	.	.	.	pfam14851	FAM176	FAM176 family. Members of the FAM176 family regulate autophagy and apoptosis.	GO:0006915|apoptotic process;GO:0006914|autophagy;	GO:0005788|endoplasmic reticulum lumen;GO:0005789|endoplasmic reticulum membrane;GO:0043231|intracellular membrane-bounded organelle;GO:0005765|lysosomal membrane;GO:0005886|plasma membrane;	.	.	.
gene32342	102	123	76	77.84609968	68	63	35	1.767462524	0.821679626	0.007251347	0.113158683	up	yes	CCPG1	protein_coding	chrNW_019643304.1:15371-53689:+	ref|XP_031308863.1|	3443	0	cell cycle progression protein 1 isoform X1 [Camelus dromedarius] >KAB1277373.1 Cell cycle progression protein 1 [Camelus dromedarius]	.	.	.	.	Q5R6R3	1135	0	Cell cycle progression protein 1	.	.	.	.	pfam13851	GAS	Growth-arrest specific micro-tubule binding. This family is the highly conserved central region of a number of metazoan proteins referred to as growth-arrest proteins. In mouse, Gas8 is predominantly a testicular protein, whose expression is developmentally regulated during puberty and spermatogenesis. In humans, it is absent in infertile males who lack the ability to generate gametes. The locali…	GO:0007049|cell cycle;GO:2001106|regulation of Rho guanyl-nucleotide exchange factor activity;	.	.	.	.
gene32740	1	5	3	1.487821069	0	0	0	16.01369519	4.001234345	0.03910552	NA	up	yes	LOC102148588	protein_coding	chrNW_019644211.1:11828-19555:+	gb|KAF1640572.1|	738	2.04E-84	Ral guanine nucleotide dissociation stimulator, partial [Eudyptes pachyrhynchus]	.	.	.	.	Q03385	189	2.00E-49	Ral guanine nucleotide dissociation stimulator	.	.	.	.	pfam00617	RasGEF	RasGEF domain. Guanine nucleotide exchange factor for Ras-like small GTPases.	GO:0043547|positive regulation of GTPase activity;GO:0007265|Ras protein signal transduction;	GO:0005903|brush border;GO:0005829|cytosol;GO:0005634|nucleus;GO:0005886|plasma membrane;	GO:0030695|GTPase regulator activity;GO:0005085|guanyl-nucleotide exchange factor activity;	K08732	RALGDS; ral guanine nucleotide dissociation stimulator
gene32824	42	49	25	28.97395361	10	34	13	1.968024563	0.976748227	0.048395582	NA	up	yes	LOC111772184	lncRNA	chrNW_019644982.1:20795-56372:+	emb|VCW69445.1|	195	3.38E-14	unnamed protein product [Gulo gulo]	.	.	.	.	.	.	.	.	.	.	.	.	pfam08692	Pet20	Mitochondrial protein Pet20. Pet20 is a mitochondrial protein which is thought to play a role in the correct assembly/maintenance of mitochondrial components.	.	.	.	.	.
gene3429	92	94	90	75.09026579	53	66	57	1.529403783	0.612969348	0.011958398	0.143828576	up	yes	PIK3CD	protein_coding	chrNC_009145.3:41715653-41767372:-	gb|KAF5917359.1|	4283	0	hypothetical protein HPG69_006953 [Diceros bicornis minor]	.	.	.	.	O00329	1596	0	Phosphatidylinositol 4,5-bisphosphate 3-kinase catalytic subunit delta isoform	SPAC458.05	174	2.00E-46	COG5032	pfam00613	PI3Ka	Phosphoinositide 3-kinase family, accessory domain (PIK domain). PIK domain is conserved in all PI3 and PI4-kinases. Its role is unclear but it has been suggested to be involved in substrate presentation.	GO:0002250|adaptive immune response;GO:0042113|B cell activation;GO:0035754|B cell chemotaxis;GO:0030183|B cell differentiation;GO:0050853|B cell receptor signaling pathway;GO:0016477|cell migration;GO:0006955|immune response;GO:0006954|inflammatory response;GO:0045087|innate immune response;GO:0002551|mast cell chemotaxis;GO:0043303|mast cell degranulation;GO:0060374|mast cell differentiation;GO…	GO:0005737|cytoplasm;GO:0005829|cytosol;GO:0016020|membrane;GO:0005942|phosphatidylinositol 3-kinase complex;GO:0005943|phosphatidylinositol 3-kinase complex, class IA;GO:0005886|plasma membrane;	GO:0016303|1-phosphatidylinositol-3-kinase activity;GO:0035005|1-phosphatidylinositol-4-phosphate 3-kinase activity;GO:0005524|ATP binding;GO:0016301|kinase activity;GO:0035004|phosphatidylinositol 3-kinase activity;GO:0052742|phosphatidylinositol kinase activity;GO:0052812|phosphatidylinositol-3,4-bisphosphate 5-kinase activity;GO:0046934|phosphatidylinositol-4,5-bisphosphate 3-kinase activity;	K00922	PIK3CA_B_D; phosphatidylinositol-4,5-bisphosphate 3-kinase catalytic subunit alpha/beta/delta [EC:2.7.1.153]
gene3503	209	181	90	128.0619185	129	89	71	1.627790582	0.702915106	0.021321454	0.187735834	up	yes	MEGF6	protein_coding	chrNC_009145.3:46718631-46820967:+	emb|CAD7689372.1|	6084	0	unnamed protein product [Nyctereutes procyonoides]	.	.	.	.	Q80V70	2219	0	Multiple epidermal growth factor-like domains protein 6	.	.	.	.	pfam03157	Glutenin_hmw	High molecular weight glutenin subunit. Members of this family include high molecular weight subunits of glutenin. This group of gluten proteins is thought to be largely responsible for the elastic properties of gluten, and hence, doughs. Indeed, glutenin high molecular weight subunits are classified as elastomeric proteins, because the glutenin network can withstand significant deformations with…	.	GO:0062023|collagen-containing extracellular matrix;GO:0005576|extracellular region;	GO:0005509|calcium ion binding;	.	.
gene3536	93	115	98	77.67348799	55	56	51	1.845607523	0.88409579	0.000302577	0.020541014	up	yes	MMP23B	protein_coding	chrNC_009145.3:48364899-48367468:-	ref|XP_030180932.1|	1535	0	matrix metalloproteinase-23 [Lynx canadensis] >XP_043429492.1 matrix metalloproteinase-23 [Prionailurus bengalensis] >XP_045331251.1 matrix metalloproteinase-23 isoform X1 [Leopardus geoffroyi] >XP_047725225.1 matrix metalloproteinase-23 [Prionailurus viverrinus] >VFV29606.1 matrix metalloproteinase-23-like [Lynx pardinus]	.	.	.	.	Q2TBM7	590	0	Matrix metalloproteinase-23	.	.	.	.	pfam00413	Peptidase_M10	Matrixin. The members of this family are enzymes that cleave peptides. These proteases require zinc for catalysis.	GO:0030574|collagen catabolic process;GO:0030198|extracellular matrix organization;GO:0006508|proteolysis;	GO:0005789|endoplasmic reticulum membrane;GO:0031012|extracellular matrix;GO:0005615|extracellular space;	GO:0004222|metalloendopeptidase activity;GO:0008270|zinc ion binding;	K08001	MMP23; matrix metalloproteinase-23 (CA-MMP) [EC:3.4.24.-]
gene4902	11	9	43	13.45401405	7	10	2	3.150872436	1.655751348	0.025400077	NA	up	yes	LOC111767499	protein_coding	chrNC_009146.3:60885867-60894450:-	gb|KAF5926733.1|	1525	0	hypothetical protein HPG69_001363 [Diceros bicornis minor]	.	.	.	.	Q16589	563	0	Cyclin-G2	ECU08g0260	60.8	5.00E-09	COG5024	pfam00134	Cyclin_N	Cyclin, N-terminal domain. Cyclins regulate cyclin dependent kinases (CDKs). Cyclin-0 (CCNO) is a Uracil-DNA glycosylase that is related to other cyclins. Cyclins contain two domains of similar all-alpha fold, of which this family corresponds with the N-terminal domain.	GO:0051301|cell division;GO:0044772|mitotic cell cycle phase transition;GO:0000079|regulation of cyclin-dependent protein serine/threonine kinase activity;	GO:0000307|cyclin-dependent protein kinase holoenzyme complex;GO:0005737|cytoplasm;GO:0005634|nucleus;	GO:0016538|cyclin-dependent protein serine/threonine kinase regulator activity;	K10146	CCNG2; cyclin G2
gene5314	191	149	114	118.3656544	111	76	72	1.71597566	0.77902909	0.002112861	0.061922287	up	yes	LOC102148236	protein_coding	chrNC_009146.3:109207490-109209745:+	gb|KAF5927000.1|	935	9.82E-110	hypothetical protein HPG69_001633 [Diceros bicornis minor]	.	.	.	.	Q14512	119	1.00E-28	Fibroblast growth factor-binding protein 1	.	.	.	.	pfam06473	FGF-BP1	FGF binding protein 1 (FGF-BP1). This family consists of several mammalian FGF binding protein 1. Fibroblast growth factors (FGFs) play important roles during fetal and embryonic development. Fibroblast growth factor-binding protein (FGF-BP) 1 is a secreted protein that can bind fibroblast growth factors (FGFs) 1 and 2.	GO:0007267|cell-cell signaling;GO:0008543|fibroblast growth factor receptor signaling pathway;GO:0051450|myoblast proliferation;GO:0008285|negative regulation of cell population proliferation;GO:1903589|positive regulation of blood vessel endothelial cell proliferation involved in sprouting angiogenesis;GO:0090050|positive regulation of cell migration involved in sprouting angiogenesis;GO:0045743…	GO:0009986|cell surface;GO:0005576|extracellular region;GO:0005615|extracellular space;GO:0005886|plasma membrane;	GO:0017134|fibroblast growth factor binding;GO:0019838|growth factor binding;GO:0008201|heparin binding;	.	.
gene5336	46	44	45	34.44128269	35	28	9	1.815961899	0.860733934	0.044478912	NA	up	yes	NKX3-2	protein_coding	chrNC_009146.3:111307379-111311714:+	ref|XP_031293115.1|	997	5.62E-125	homeobox protein Nkx-3.2 isoform X2 [Camelus dromedarius] >KAB1282813.1 Homeobox protein Nkx-3.2 [Camelus dromedarius]	.	.	.	.	P78367	357	4.00E-113	Homeobox protein Nkx-3.2	.	.	.	.	pfam00046	Homeobox	Homeobox domain.	GO:0048645|animal organ formation;GO:0030154|cell differentiation;GO:0007368|determination of left/right symmetry;GO:0048706|embryonic skeletal system development;GO:0060576|intestinal epithelial cell development;GO:0042474|middle ear morphogenesis;GO:0043066|negative regulation of apoptotic process;GO:0032331|negative regulation of chondrocyte differentiation;GO:0031016|pancreas development;GO:0…	GO:0000785|chromatin;GO:0005634|nucleus;	GO:0000981|DNA-binding transcription factor activity, RNA polymerase II-specific;GO:0001227|DNA-binding transcription repressor activity, RNA polymerase II-specific;GO:0000978|RNA polymerase II cis-regulatory region sequence-specific DNA binding;GO:1990837|sequence-specific double-stranded DNA binding;	K09995	NKX3-2, BAPX1; homeobox protein Nkx-3.2
gene5402	10	10	5	5.153485059	1	3	2	4.071836856	2.025679759	0.03676197	NA	up	yes	PSAPL1	protein_coding	chrNC_009146.3:117032996-117036413:-	ref|XP_032962343.1|	1895	0	proactivator polypeptide-like 1 [Rhinolophus ferrumequinum] >KAF6372353.1 prosaposin like 1 [Rhinolophus ferrumequinum]	.	.	.	.	Q6NUJ1	713	0	Proactivator polypeptide-like 1	.	.	.	.	pfam02199	SapA	Saposin A-type domain.	GO:0007193|adenylate cyclase-inhibiting G protein-coupled receptor signaling pathway;GO:0060742|epithelial cell differentiation involved in prostate gland development;GO:0060736|prostate gland growth;GO:0019216|regulation of lipid metabolic process;GO:0006665|sphingolipid metabolic process;	GO:0005829|cytosol;GO:0005615|extracellular space;GO:0005764|lysosome;	.	K12382	PSAP, SGP1; saposin
gene5791	34	34	23	22.59133934	19	14	12	1.979331375	0.985013165	0.026352834	NA	up	yes	COL1A2	protein_coding	chrNC_009147.3:38028123-38063219:+	ref|NP_001310709.1|	1832	0	collagen alpha-2(I) chain precursor [Equus asinus] >ACM24775.1 collagen alpha-2 type I chain [Equus asinus]	.	.	.	.	O46392	701	0	Collagen alpha-2(I) chain	.	.	.	.	pfam01410	COLFI	Fibrillar collagen C-terminal domain. Found at C-termini of fibrillar collagens: Ephydatia muelleri procollagen EMF1 alpha, vertebrate collagens alpha(1)III, alpha(1)II, alpha(2)V etc.	.	GO:0005581|collagen trimer;GO:0005576|extracellular region;	GO:0005201|extracellular matrix structural constituent;GO:0046872|metal ion binding;	K06236	COL1A; collagen type I alpha
gene5838	150	119	75	90.84132763	73	61	69	1.663371272	0.734110221	0.007534671	0.114726084	up	yes	THSD7A	protein_coding	chrNC_009147.3:44636447-45308498:-	gb|KAI4012942.1|	7877	0	thrombospondin type 1 domain containing 7A [Homo sapiens]	.	.	.	.	Q9UPZ6	3037	0	Thrombospondin type-1 domain-containing protein 7A	.	.	.	.	pfam00090	TSP_1	Thrombospondin type 1 domain.	GO:0031532|actin cytoskeleton reorganization;GO:0001525|angiogenesis;GO:0030154|cell differentiation;	GO:0042995|cell projection;GO:0005576|extracellular region;GO:0005886|plasma membrane;	.	.	.
gene6398	13	29	14	12.92820759	9	4	9	2.519267669	1.333004415	0.031587985	NA	up	yes	TRPV6	protein_coding	chrNC_009147.3:96073539-96102351:-	gb|ABU97115.1|	2432	0	transient receptor potential cation channel subfamily V member 6, partial [Equus caballus]	.	.	.	.	Q91WD2	833	0	Transient receptor potential cation channel subfamily V member 6	DRA0257	52.4	2.00E-06	COG0666	pfam12796	Ank_2	Ankyrin repeats (3 copies).	GO:0055074|calcium ion homeostasis;GO:0070509|calcium ion import;GO:0098703|calcium ion import across plasma membrane;GO:0070588|calcium ion transmembrane transport;GO:0006816|calcium ion transport;GO:0035898|parathyroid hormone secretion;GO:0051289|protein homotetramerization;GO:0051592|response to calcium ion;	GO:0034704|calcium channel complex;GO:0005886|plasma membrane;	GO:0005262|calcium channel activity;GO:0005516|calmodulin binding;GO:0042802|identical protein binding;GO:0005216|ion channel activity;GO:0046872|metal ion binding;	K04975	TRPV6; transient receptor potential cation channel subfamily V member 6
gene6657	142	112	77	89.08302248	66	51	90	1.577320963	0.657476258	0.019311814	0.180120995	up	yes	KLHDC8A	protein_coding	chrNC_009148.3:1803704-1827931:-	ref|XP_019288859.1|	1504	0	PREDICTED: kelch domain-containing protein 8A [Panthera pardus] >XP_019288868.1 PREDICTED: kelch domain-containing protein 8A [Panthera pardus] >XP_019288875.1 PREDICTED: kelch domain-containing protein 8A [Panthera pardus] >XP_019288884.1 PREDICTED: kelch domain-containing protein 8A [Panthera pardus] >XP_025776949.1 kelch domain-containing protein 8A [Puma concolor] >XP_030158706.1 kelch domain…	.	.	.	.	.	.	.	.	.	.	.	.	pfam01344	Kelch_1	Kelch motif. The kelch motif was initially discovered in Kelch. In this protein there are six copies of the motif. It has been shown that the ring canal kelch protein is related to Galactose Oxidase for which a structure has been solved. The kelch motif forms a beta sheet. Several of these sheets associate to form a beta propeller structure as found in pfam00064, pfam00400 and pfam00415.	.	.	.	.	.
gene678	319	293	140	188.9186286	177	116	90	1.925022553	0.944875348	0.045156279	0.270515006	up	yes	UNC5B	protein_coding	chrNC_009144.3:59672468-59757993:+	ref|XP_016773995.2|	4567	0	netrin receptor UNC5B isoform X1 [Pan troglodytes] >PNI75515.1 UNC5B isoform 2 [Pan troglodytes]	.	.	.	.	Q8IZJ1	1757	0	Netrin receptor UNC5B	.	.	.	.	pfam17217	UPA	UPA domain. The UPA domain is conserved in UNC5, PIDD, and Ankyrins. It has a beta sandwich structure.	GO:0001525|angiogenesis;GO:0033564|anterior/posterior axon guidance;GO:0006915|apoptotic process;GO:0007411|axon guidance;GO:2001240|negative regulation of extrinsic apoptotic signaling pathway in absence of ligand;GO:0043524|negative regulation of neuron apoptotic process;GO:0014068|positive regulation of phosphatidylinositol 3-kinase signaling;	GO:0045121|membrane raft;GO:0005886|plasma membrane;	GO:0005042|netrin receptor activity;	K07521	UNC5; netrin receptor unc-5
gene6806	6	2	2	1.644291752	0	0	0	17.71554107	4.146943624	0.026655909	NA	up	yes	LOC111773710	snoRNA	chrNC_009148.3:9555010-9555074:-	.	.	.	.	.	.	.	.	.	.	.	.	.	.	.	.	pfam08449	UAA	UAA transporter family. This family includes transporters with a specificity for UDP-N-acetylglucosamine.	.	.	.	.	.
gene7170	420	294	351	282.6369573	191	193	260	1.619358803	0.695422681	4.88E-05	0.006172068	up	yes	IGSF9	protein_coding	chrNC_009148.3:33977678-33996424:+	gb|KAB0359342.1|	4439	0	hypothetical protein FD754_003498 [Muntiacus muntjak]	.	.	.	.	Q9P2J2	1645	0	Protein turtle homolog A	.	.	.	.	pfam07679	I-set	Immunoglobulin I-set domain.	GO:0007411|axon guidance;GO:0016358|dendrite development;GO:0070593|dendrite self-avoidance;GO:0007156|homophilic cell adhesion via plasma membrane adhesion molecules;GO:0050807|regulation of synapse organization;	GO:0070161|anchoring junction;GO:0030424|axon;GO:0030425|dendrite;GO:0060077|inhibitory synapse;GO:0005886|plasma membrane;	GO:0098632|cell-cell adhesion mediator activity;	K22655	IGSF9; immunoglobulin superfamily member 9
gene7525	36	30	36	26.64938298	19	19	21	1.688501627	0.75574357	0.049723119	NA	up	yes	ANXA9	protein_coding	chrNC_009148.3:42866572-42875579:-	gb|KAF5916187.1|	914	3.10E-114	hypothetical protein HPG69_010546, partial [Diceros bicornis minor]	.	.	.	.	O76027	321	1.00E-101	Annexin A9	.	.	.	.	pfam00191	Annexin	Annexin. This family of annexins also includes giardin that has been shown to function as an annexin.	GO:0098609|cell-cell adhesion;	GO:0009986|cell surface;GO:0005829|cytosol;GO:0005615|extracellular space;GO:0005634|nucleus;GO:0005886|plasma membrane;GO:0045202|synapse;GO:0031982|vesicle;	GO:0015464|acetylcholine receptor activity;GO:0005262|calcium channel activity;GO:0005509|calcium ion binding;GO:0005544|calcium-dependent phospholipid binding;GO:0005546|phosphatidylinositol-4,5-bisphosphate binding;GO:0001786|phosphatidylserine binding;GO:0019834|phospholipase A2 inhibitor activity;GO:0005543|phospholipid binding;GO:0002020|protease binding;GO:0046790|virion binding;	K17090	ANXA9; annexin A9
gene8295	46	47	49	38.25330485	26	28	35	1.561424437	0.642862754	0.048022408	NA	up	yes	SPEG	protein_coding	chrNC_009149.3:8709042-8763662:+	gb|KAI5152615.1|	13058	0	Striated Muscle Preferentially Expressed Protein Kinase [Manis pentadactyla]	.	.	.	.	Q15772	4991	0	Striated muscle preferentially expressed protein kinase	.	.	.	.	pfam00069	Pkinase	Protein kinase domain.	GO:0042692|muscle cell differentiation;GO:0007517|muscle organ development;GO:0008285|negative regulation of cell population proliferation;GO:0006468|protein phosphorylation;	GO:0005634|nucleus;	GO:0005524|ATP binding;GO:0004672|protein kinase activity;GO:0106310|protein serine kinase activity;GO:0004674|protein serine/threonine kinase activity;	K08809	SPEG; striated muscle-specific serine/threonine protein kinase [EC:2.7.11.1]
gene8983	111	111	122	93.99012878	67	85	70	1.508740473	0.593344661	0.008156982	0.118603856	up	yes	LOC111773960	lncRNA	chrNC_009149.3:61692455-61695871:-	.	.	.	.	.	.	.	.	.	.	.	.	.	.	.	.	pfam02667	SCFA_trans	Short chain fatty acid transporter. This family consists of two sequences annotated as short chain fatty acid transporters, however, there are no references giving details of experimental characterization of this function.	.	.	.	.	.
gene9125	118	66	65	65.98583554	68	41	40	1.63414168	0.70853307	0.028985374	0.218126506	up	yes	AQP5	protein_coding	chrNC_009149.3:68497502-68501274:+	ref|XP_036157969.1|	1047	4.77E-139	aquaporin-5 [Myotis myotis] >KAF6367539.1 aquaporin 5 [Myotis myotis]	.	.	.	.	A8W649	397	1.00E-134	Aquaporin-5	SMc01870	97.4	5.00E-22	COG0580	pfam00230	MIP	Major intrinsic protein. MIP (Major Intrinsic Protein) family proteins exhibit essentially two distinct types of channel properties: (1) specific water transport by the aquaporins, and (2) small neutral solutes transport, such as glycerol by the glycerol facilitators.	GO:0048593|camera-type eye morphogenesis;GO:0015670|carbon dioxide transport;GO:0071476|cellular hypotonic response;GO:0042476|odontogenesis;GO:0030157|pancreatic juice secretion;GO:0051289|protein homotetramerization;GO:0046541|saliva secretion;GO:0006833|water transport;	GO:0016324|apical plasma membrane;GO:0009925|basal plasma membrane;GO:0030659|cytoplasmic vesicle membrane;GO:0005783|endoplasmic reticulum;GO:0005902|microvillus;GO:0005886|plasma membrane;	GO:0042802|identical protein binding;GO:0015250|water channel activity;	K09867	AQP5; aquaporin-5
gene9154	97	74	71	64.24407622	46	52	47	1.628879951	0.703880281	0.009067963	0.126629854	up	yes	LOC106783321	lncRNA	chrNC_009149.3:69594612-69602093:+	.	.	.	.	.	.	.	.	.	.	.	.	.	.	.	.	pfam15242	FAM53	Family of FAM53. The FAM53 protein family refers to a family of proteins, which bind to a transcriptional regulator that modulates cell proliferation. It is known to be highly important in neural tube development. It is found in eukaryotes and is typically between 303 and 413 amino acids in length.	.	.	.	.	.
gene9404	111	106	103	87.49319402	73	61	74	1.506336001	0.591043611	0.007671783	0.115251334	up	yes	LOC100058940	protein_coding	chrNC_009149.3:74497899-74502433:+	gb|KAF0883349.1|	1005	3.07E-127	TM198 protein, partial [Crocuta crocuta]	.	.	.	.	Q6DFQ7	183	7.00E-50	Transmembrane protein 198	.	.	.	.	pfam13886	DUF4203	Domain of unknown function (DUF4203). This is the N-terminal region of 7tm proteins. The function is not known.	GO:0090263|positive regulation of canonical Wnt signaling pathway;GO:0016055|Wnt signaling pathway;	GO:0031410|cytoplasmic vesicle;GO:0005886|plasma membrane;GO:0012506|vesicle membrane;	.	.	.
gene9405	413	331	290	282.7793459	253	195	223	1.509827218	0.59438346	0.000548678	0.029967798	up	yes	MMP19	protein_coding	chrNC_009149.3:74502601-74508179:-	gb|KAF3826143.1|	2444	0	hypothetical protein GH733_006257 [Mirounga leonina]	.	.	.	.	Q99542	825	0	Matrix metalloproteinase-19	.	.	.	.	pfam00413	Peptidase_M10	Matrixin. The members of this family are enzymes that cleave peptides. These proteases require zinc for catalysis.	GO:0001525|angiogenesis;GO:0030154|cell differentiation;GO:0030574|collagen catabolic process;GO:0022617|extracellular matrix disassembly;GO:0030198|extracellular matrix organization;GO:0001554|luteolysis;GO:0001541|ovarian follicle development;GO:0001542|ovulation from ovarian follicle;GO:0006508|proteolysis;GO:0051591|response to cAMP;GO:0009725|response to hormone;	GO:0031012|extracellular matrix;GO:0005576|extracellular region;GO:0005615|extracellular space;	GO:0004222|metalloendopeptidase activity;GO:0004252|serine-type endopeptidase activity;GO:0008270|zinc ion binding;	K07998	MMP19, MMP18; matrix metalloproteinase-19 (RASI) [EC:3.4.24.-]
gene9627	227	150	133	137.5475561	156	75	89	1.563481406	0.644762061	0.02038791	0.18350646	up	yes	FGF22	protein_coding	chrNC_009150.3:239595-243071:+	gb|EFB16922.1|	649	3.72E-79	hypothetical protein PANDA_012710, partial [Ailuropoda melanoleuca]	.	.	.	.	Q9ESS2	228	4.00E-69	Fibroblast growth factor 22	.	.	.	.	pfam00167	FGF	Fibroblast growth factor. Fibroblast growth factors are a family of proteins involved in growth and differentiation in a wide range of contexts. They are found in a wide range of organisms, from nematodes to humans. Most share an internal core region of high similarity, conserved residues in which are involved in binding with their receptors. On binding, they cause dimerisation of their tyrosine …	GO:0009887|animal organ morphogenesis;GO:0030154|cell differentiation;GO:0008543|fibroblast growth factor receptor signaling pathway;GO:0008284|positive regulation of cell population proliferation;GO:0010628|positive regulation of gene expression;GO:0001934|positive regulation of protein phosphorylation;GO:0030334|regulation of cell migration;	GO:0009986|cell surface;GO:0005737|cytoplasm;GO:0005794|Golgi apparatus;GO:0005730|nucleolus;	GO:0005104|fibroblast growth factor receptor binding;GO:0008083|growth factor activity;	K04358	FGF; fibroblast growth factor
gene9646	45	59	30	31.25930952	25	16	13	2.434281695	1.283496126	0.002377128	NA	up	yes	LOC111774158	lncRNA	chrNC_009150.3:417457-421453:+	.	.	.	.	.	.	.	.	.	.	.	.	.	.	.	.	pfam02547	Queuosine_synth	Queuosine biosynthesis protein. Queuosine (Q) biosynthesis protein, or S-adenosylmethionine:tRNA -ribosyltransferase-isomerase, is required for the synthesis of the queuosine precursor (oQ). It catalyzes the transfer and isomerisation of the ribose moiety from AdoMet to the 7-aminomethyl group of 7-deazaguanine (preQ1-tRNA) to form epoxyqueuosine (oQ-tRNA). Q is a hypermodified nucleoside usually…	.	.	.	.	.
gene9826	41	22	16	18.93296524	20	10	5	2.202824496	1.139354557	0.047323879	NA	up	yes	CATSPERD	protein_coding	chrNC_009150.3:3956874-3998757:+	gb|KAF5911627.1|	3139	0	hypothetical protein HPG69_008226 [Diceros bicornis minor]	.	.	.	.	E1B9E5	1160	0	Cation channel sperm-associated auxiliary subunit delta	.	.	.	.	pfam15020	CATSPERD	Cation channel sperm-associated protein subunit delta. The CATSPER (cation channel of sperm) complex is a tetrameric complex consisting of CATSPER1, CATSPER2, CATSPER3 and CATSPER4, it functions as an alkalinisation-activated calcium channel. This complex requires several auxiliary subunits, including CATSPERD. CATSPERD is essential for the cation channel function and may play a role in channel a…	GO:0030317|flagellated sperm motility;GO:0048240|sperm capacitation;GO:0007283|spermatogenesis;	GO:0036128|CatSper complex;GO:0097228|sperm principal piece;	.	.	.
gene10043	46	60	64	70.32210271	72	88	92	0.658572486	-0.602585856	0.019583693	0.180911284	down	yes	PIH1D2	protein_coding	chrNC_009150.3:21095768-21101023:-	gb|KAF6105497.1|	1541	0	PIH1 domain containing 2 [Phyllostomus discolor]	.	.	.	.	.	.	.	.	.	.	.	.	pfam08190	PIH1	pre-RNA processing PIH1/Nop17. This domain is involved in pre-rRNA processing. It has has been shown to be required either for nucleolar retention or correct assembly of the box C/D snoRNP in Saccharomyces cerevisiae. The C-terminal region of this family has similarity to the CS domain pfam04969.	.	.	.	.	.
gene10051	14	21	16	27.2285422	40	44	27	0.446827878	-1.162208894	0.00548882	NA	down	yes	PLET1	protein_coding	chrNC_009150.3:21264690-21275270:-	emb|VFV27126.1|	433	2.99E-46	Hypothetical predicted protein [Lynx pardinus]	.	.	.	.	Q7YQE5	132	1.00E-33	Placenta-expressed transcript 1 protein	.	.	.	.	pfam15845	NICE-1	Cysteine-rich C-terminal 1 family. NICE-1 is family of proteins found in primates. Proteins in this family are typically between 51 and 105 amino acids in length.	GO:0030154|cell differentiation;GO:0001953|negative regulation of cell-matrix adhesion;GO:0030335|positive regulation of cell migration;GO:0035313|wound healing, spreading of epidermal cells;	GO:0016324|apical plasma membrane;GO:0009897|external side of plasma membrane;	.	.	.
gene10180	2384	3369	4517	4568.433251	4265	5348	7635	0.582670656	-0.779247437	0.018051191	0.174594151	down	yes	SC5D	protein_coding	chrNC_009150.3:29422325-29440048:+	ref|NP_001296267.1|	1586	0	lathosterol oxidase [Equus caballus] >XP_044607691.1 LOW QUALITY PROTEIN: lathosterol oxidase [Equus asinus] >XP_046541804.1 lathosterol oxidase [Equus quagga]	.	.	.	.	O75845	538	0	Lathosterol oxidase	SPAC1687.16c	257	2.00E-77	COG3000	pfam04116	FA_hydroxylase	Fatty acid hydroxylase superfamily. This superfamily includes fatty acid and carotene hydroxylases and sterol desaturases. Beta-carotene hydroxylase is involved in zeaxanthin synthesis by hydroxylating beta-carotene, but the enzyme may be involved in other pathways. This family includes C-5 sterol desaturase and C-4 sterol methyl oxidase. Members of this family are involved in cholesterol biosynt…	GO:0033489|cholesterol biosynthetic process via desmosterol;GO:0033490|cholesterol biosynthetic process via lathosterol;GO:0006629|lipid metabolic process;GO:0016126|sterol biosynthetic process;	GO:0005789|endoplasmic reticulum membrane;GO:0016020|membrane;	GO:0000248|C-5 sterol desaturase activity;GO:0050046|delta7-sterol 5(6)-desaturase activity;GO:0005506|iron ion binding;GO:0016491|oxidoreductase activity;	K00227	SC5DL, ERG3; Delta7-sterol 5-desaturase [EC:1.14.19.20]
gene1023	1	1	3	5.787869544	12	5	13	0.163861923	-2.609447445	0.008179145	NA	down	yes	LOC111775051	protein_coding	chrNC_009144.3:90197984-90222030:+	.	.	.	.	.	.	.	.	.	.	.	.	.	.	.	.	pfam12881	NUT	NUT protein. This family includes the NUT protein. The gene encoding for NUT protein (Nuclear Testis protein) is found fused to BRD3 or BRD4 genes, in some aggressive types of carcinoma, due to chromosomal translocations. Proteins of the BRD family contain two bromodomains that bind transcriptionally active chromatin through associations with acetylated histones H3 and H4. Such proteins are cruci…	.	.	.	.	.
gene10500	61	50	47	69.40329133	119	64	76	0.597863653	-0.742111589	0.010515878	0.137645743	down	yes	NFIX	protein_coding	chrNC_009150.3:46658711-46751898:-	ref|NP_001365334.1|	2437	0	nuclear factor 1 X-type isoform 10 [Homo sapiens] >XP_007993654.1 nuclear factor 1 X-type isoform X2 [Chlorocebus sabaeus] >XP_008965932.1 nuclear factor 1 X-type isoform X2 [Pan paniscus] >XP_011710433.1 nuclear factor 1 X-type isoform X2 [Macaca nemestrina] >XP_011850280.1 PREDICTED: nuclear factor 1 X-type [Mandrillus leucophaeus] >XP_011949457.1 PREDICTED: nuclear factor 1 X-type isoform X2 […	.	.	.	.	Q14938	892	0	Nuclear factor 1 X-type	.	.	.	.	pfam00859	CTF_NFI	CTF/NF-I family transcription modulation region.	GO:0006260|DNA replication;GO:0000122|negative regulation of transcription by RNA polymerase II;GO:0045944|positive regulation of transcription by RNA polymerase II;GO:0006357|regulation of transcription by RNA polymerase II;GO:0006366|transcription by RNA polymerase II;	GO:0000785|chromatin;GO:0005634|nucleus;	GO:0003700|DNA-binding transcription factor activity;GO:0000981|DNA-binding transcription factor activity, RNA polymerase II-specific;GO:0000978|RNA polymerase II cis-regulatory region sequence-specific DNA binding;GO:1990837|sequence-specific double-stranded DNA binding;	K09171	NFIX; nuclear factor I/X
gene11200	37	63	84	91.01434078	96	118	149	0.495114655	-1.014165443	0.000372845	0.023579486	down	yes	HBB	protein_coding	chrNC_009150.3:76113910-76115106:-	ref|NP_001157490.1|	765	1.35E-103	hemoglobin subunit beta [Equus caballus] >XP_008522149.1 PREDICTED: hemoglobin subunit beta [Equus przewalskii] >SAI82258.1 TPA: globin A1 [Equus caballus]	.	.	.	.	P02062	296	2.00E-102	Hemoglobin subunit beta	.	.	.	.	pfam00042	Globin	Globin.	GO:0098869|cellular oxidant detoxification;GO:0042744|hydrogen peroxide catabolic process;	GO:0031838|haptoglobin-hemoglobin complex;GO:0005833|hemoglobin complex;	GO:0020037|heme binding;GO:0031721|hemoglobin alpha binding;GO:0046872|metal ion binding;GO:0043177|organic acid binding;GO:0019825|oxygen binding;GO:0005344|oxygen carrier activity;	.	.
gene11247	108	126	200	178.6046126	217	189	236	0.65956585	-0.600411391	0.004646566	0.091830826	down	yes	LOC100069440	protein_coding	chrNC_009150.3:76658978-76673415:+	gb|QNJ99583.1|	1058	7.32E-127	tripartite motif-containing 5 [Pteropus alecto]	.	.	.	.	Q5D7J0	373	3.00E-113	Tripartite motif-containing protein 5	.	.	.	.	pfam15227	zf-C3HC4_4	zinc finger of C3HC4-type, RING. This is a family of primate-specific Ret finger protein-like (RFPL) zinc-fingers of the C3HC4 type. Ret finger protein-like proteins are primate-specific target genes of Pax6, a key transcription factor for pancreas, eye and neocortex development. This domain is likely to be DNA-binding. This zinc-finger domain together with the RDM domain, pfam11002, forms a larg…	GO:0002218|activation of innate immune response;GO:0006914|autophagy;GO:0051607|defense response to virus;GO:0045087|innate immune response;GO:0043123|positive regulation of I-kappaB kinase/NF-kappaB signaling;GO:0043410|positive regulation of MAPK cascade;GO:0051092|positive regulation of NF-kappaB transcription factor activity;GO:0070534|protein K63-linked ubiquitination;GO:0031664|regulation o…	GO:0005634|nucleus;GO:0000932|P-body;	GO:0038187|pattern recognition receptor activity;GO:0004842|ubiquitin-protein transferase activity;GO:0008270|zinc ion binding;	.	.
gene11255	755	1241	1225	1381.560537	1721	1688	1653	0.621053523	-0.687210488	1.99E-05	0.003326442	down	yes	LOC102149883	protein_coding	chrNC_009150.3:76819857-76844738:+	gb|KAF5918720.1|	1779	0	hypothetical protein HPG69_005756, partial [Diceros bicornis minor]	.	.	.	.	Q587N7	587	0	Tripartite motif-containing protein 5	.	.	.	.	pfam00622	SPRY	SPRY domain. SPRY Domain is named from SPla and the RYanodine Receptor. Domain of unknown function. Distant homologs are domains in butyrophilin/marenostrin/pyrin homologs.	GO:0002218|activation of innate immune response;GO:0006914|autophagy;GO:0051607|defense response to virus;GO:0045087|innate immune response;GO:0043123|positive regulation of I-kappaB kinase/NF-kappaB signaling;GO:0043410|positive regulation of MAPK cascade;GO:0051092|positive regulation of NF-kappaB transcription factor activity;GO:0070534|protein K63-linked ubiquitination;GO:0031664|regulation o…	GO:0005634|nucleus;GO:0000932|P-body;	GO:0038187|pattern recognition receptor activity;GO:0004842|ubiquitin-protein transferase activity;GO:0008270|zinc ion binding;	.	.
gene11329	1523	2664	2534	3171.598816	4600	3916	3761	0.534592742	-0.903487843	1.44E-07	9.09E-05	down	yes	LOC102148185	protein_coding	chrNC_009150.3:78235350-78263875:-	gb|KAI5934798.1|	9796	0	Interferon-induced very large GTPase 1 [Manis javanica]	.	.	.	.	Q7Z2Y8	3483	0	Interferon-induced very large GTPase 1	.	.	.	.	pfam05879	RHD3	Root hair defective 3 GTP-binding protein (RHD3). This family consists of several eukaryotic root hair defective 3 like GTP-binding proteins. It has been speculated that the RHD3 protein is a member of a novel class of GTP-binding proteins that is widespread in eukaryotes and required for regulated cell enlargement. The family also contains the homologous yeast synthetic enhancement of YOP1 (SEY1…	.	GO:0005829|cytosol;GO:0005634|nucleus;	GO:0005525|GTP binding;	.	.
gene11476	1888	2384	2570	2850.187901	3472	3429	3355	0.650581129	-0.620199118	1.40E-07	9.09E-05	down	yes	NUCB2	protein_coding	chrNC_009150.3:87797080-87838767:+	ref|NP_001296220.1|	1829	0	nucleobindin-2 precursor [Equus caballus] >XP_046542006.1 nucleobindin-2 isoform X3 [Equus quagga] >XP_046542007.1 nucleobindin-2 isoform X3 [Equus quagga]	.	.	.	.	P80303	659	0	Nucleobindin-2	.	.	.	.	pfam13499	EF-hand_7	EF-hand domain pair.	GO:0032099|negative regulation of appetite;GO:0007264|small GTPase mediated signal transduction;	GO:0005829|cytosol;GO:0005783|endoplasmic reticulum;GO:0005793|endoplasmic reticulum-Golgi intermediate compartment;GO:0070062|extracellular exosome;GO:0005615|extracellular space;GO:0005794|Golgi apparatus;GO:0005635|nuclear envelope;GO:0005886|plasma membrane;	GO:0005509|calcium ion binding;GO:0003677|DNA binding;GO:0001965|G-protein alpha-subunit binding;GO:0005085|guanyl-nucleotide exchange factor activity;	K20371	NUCB; nucleobindin
gene11532	1	3	3	6.164909568	8	18	3	0.230541058	-2.116904387	0.03009709	NA	down	yes	SLC17A6	protein_coding	chrNC_009150.3:91922719-91954749:+	ref|XP_036788628.1|	3082	0	vesicular glutamate transporter 2 isoform X1 [Manis pentadactyla] >KAI5276309.1 Vesicular Glutamate Transporter 2 [Manis pentadactyla]	.	.	.	.	A6QLI1	1187	0	Vesicular glutamate transporter 2	.	.	.	.	pfam07690	MFS_1	Major Facilitator Superfamily.	GO:0006820|anion transport;GO:1990384|hyaloid vascular plexus regression;GO:0051938|L-glutamate import;GO:0015813|L-glutamate transmembrane transport;GO:0098700|neurotransmitter loading into synaptic vesicle;GO:0055062|phosphate ion homeostasis;GO:0006817|phosphate ion transport;GO:0050803|regulation of synapse structure or activity;GO:0044341|sodium-dependent phosphate transport;GO:0035249|synap…	GO:0070161|anchoring junction;GO:0060076|excitatory synapse;GO:0043005|neuron projection;GO:0008021|synaptic vesicle;GO:0030672|synaptic vesicle membrane;	GO:0005254|chloride channel activity;GO:0005313|L-glutamate transmembrane transporter activity;GO:0140788|L-glutamate uniporter activity;GO:0005326|neurotransmitter transmembrane transporter activity;GO:0015386|potassium:proton antiporter activity;GO:0005436|sodium:phosphate symporter activity;GO:0022857|transmembrane transporter activity;	K12302	SLC17A6_7_8; MFS transporter, ACS family, solute carrier family 17 (sodium-dependent inorganic phosphate cotransporter), member 6/7/8
gene11924	21	39	36	42.49328157	55	49	55	0.590779456	-0.759308437	0.021899745	NA	down	yes	PIWIL3	protein_coding	chrNC_009151.3:13202529-13234808:+	gb|KAF5929180.1|	3946	0	hypothetical protein HPG69_019200 [Diceros bicornis minor]	.	.	.	.	Q96J94	1006	0	Piwi-like protein 1	.	.	.	.	pfam02171	Piwi	Piwi domain. This domain is found in the protein Piwi and its relatives. The function of this domain is the dsRNA guided hydrolysis of ssRNA. Determination of the crystal structure of Argonaute reveals that PIWI is an RNase H domain, and identifies Argonaute as Slicer, the enzyme that cleaves mRNA in the RNAi RISC complex. In addition, Mg+2 dependence and production of 3'-OH and 5' phosphate prod…	GO:0031047|RNA-mediated gene silencing;GO:0051321|meiotic cell cycle;GO:0010529|negative regulation of transposition;GO:0034587|piRNA processing;GO:0006417|regulation of translation;GO:0007286|spermatid development;GO:0007283|spermatogenesis;	GO:0033391|chromatoid body;GO:0005737|cytoplasm;GO:0097433|dense body;GO:0005634|nucleus;GO:0043186|P granule;	GO:0004521|endoribonuclease activity;GO:0046872|metal ion binding;GO:0003729|mRNA binding;GO:0140262|mRNA cap binding complex binding;GO:0034584|piRNA binding;GO:1905538|polysome binding;GO:0019901|protein kinase binding;GO:0003723|RNA binding;GO:0003727|single-stranded RNA binding;	K02156	AUB, PIWI; aubergine
gene11989	2867	4750	4843	5512.135594	7435	6371	6812	0.590612985	-0.759715021	2.06E-06	0.000633405	down	yes	OASL	protein_coding	chrNC_009151.3:15623084-15639859:+	ref|NP_001075266.1|	2576	0	59 kDa 2'-5'-oligoadenylate synthase-like protein [Equus caballus] >AAS44555.1 2'-5' oligoadenylate synthetase-like protein [Equus caballus]	.	.	.	.	Q15646	763	0	2'-5'-oligoadenylate synthase-like protein	.	.	.	.	pfam10421	OAS1_C	2'-5'-oligoadenylate synthetase 1, domain 2, C-terminus. This is the largely alpha-helical, C-terminal half of 2'-5'-oligoadenylate synthetase 1, being described as domain 2 of the enzyme and homologous to a tandem ubiquitin repeat. It carries the region of enzymic activity between 320 and 344 at the extreme C-terminal end. Oligoadenylate synthetases are antiviral enzymes that counteract vial att…	GO:0051607|defense response to virus;GO:0045087|innate immune response;GO:0070106|interleukin-27-mediated signaling pathway;GO:0045071|negative regulation of viral genome replication;GO:1900246|positive regulation of RIG-I signaling pathway;GO:0060700|regulation of ribonuclease activity;GO:0009615|response to virus;	GO:0005737|cytoplasm;GO:0005829|cytosol;GO:0016020|membrane;GO:0005730|nucleolus;GO:0005654|nucleoplasm;	GO:0003677|DNA binding;GO:0003725|double-stranded RNA binding;GO:0046966|nuclear thyroid hormone receptor binding;GO:0016779|nucleotidyltransferase activity;GO:0003723|RNA binding;	K14608	OASL; 2'-5'-oligoadenylate synthase-like protein
gene12132	110	209	220	268.8162439	338	339	397	0.490788311	-1.026827207	1.34E-06	0.00044847	down	yes	P2RX7	protein_coding	chrNC_009151.3:24171892-24217189:+	gb|KAF5929317.1|	2941	0	hypothetical protein HPG69_019338 [Diceros bicornis minor]	.	.	.	.	Q99572	1113	0	P2X purinoceptor 7	.	.	.	.	pfam00864	P2X_receptor	ATP P2X receptor.	GO:0097190|apoptotic signaling pathway;GO:0032060|bleb assembly;GO:0070588|calcium ion transmembrane transport;GO:0035585|calcium-mediated signaling using extracellular calcium source;GO:0000902|cell morphogenesis;GO:0007166|cell surface receptor signaling pathway;GO:1905114|cell surface receptor signaling pathway involved in cell-cell signaling;GO:0071318|cellular response to ATP;GO:0071359|cell…	GO:0032059|bleb;GO:0005911|cell-cell junction;GO:0005737|cytoplasm;GO:0009897|external side of plasma membrane;GO:0016020|membrane;GO:0005739|mitochondrion;GO:0031594|neuromuscular junction;GO:0043025|neuronal cell body;GO:0005886|plasma membrane;GO:0098794|postsynapse;GO:0098793|presynapse;	GO:0005524|ATP binding;GO:0004931|extracellularly ATP-gated cation channel activity;GO:0042802|identical protein binding;GO:0001530|lipopolysaccharide binding;GO:0001614|purinergic nucleotide receptor activity;GO:0005102|signaling receptor binding;	K05220	P2RX7; P2X purinoceptor 7
gene12428	37	23	31	39.56500069	64	47	35	0.606340538	-0.721799814	0.044650652	NA	down	yes	LOC111774833	pseudogene	chrNC_009151.3:48971037-49038506:-	ref|XP_005329101.1|	434	6.33E-54	oxysterol-binding protein-related protein 1 isoform X2 [Ictidomys tridecemlineatus] >XP_013215669.1 oxysterol-binding protein-related protein 1 isoform X2 [Ictidomys tridecemlineatus] >KAG3294059.1 oxysterol binding protein like 1A, transcript variant X3 [Ictidomys tridecemlineatus] >KAG3294060.1 oxysterol binding protein like 1A, transcript variant X4 [Ictidomys tridecemlineatus]	.	.	.	.	Q9BXW6	171	2.00E-54	Oxysterol-binding protein-related protein 1	.	.	.	.	pfam00169	PH	PH domain. PH stands for pleckstrin homology.	GO:0006699|bile acid biosynthetic process;GO:0008203|cholesterol metabolic process;GO:0016192|vesicle-mediated transport;	GO:0005829|cytosol;GO:0005768|endosome;GO:0070062|extracellular exosome;GO:0043231|intracellular membrane-bounded organelle;GO:0005770|late endosome;GO:0016020|membrane;GO:0044232|organelle membrane contact site;	GO:0015485|cholesterol binding;GO:0005543|phospholipid binding;GO:0032934|sterol binding;GO:0015248|sterol transporter activity;	K20174	OSBPL1_2, ORP1_2; oxysterol-binding protein-related protein 1/2
gene12482	28	28	35	39.91275255	44	56	48	0.598278407	-0.741111101	0.023386801	NA	down	yes	DTNA	protein_coding	chrNC_009151.3:58339996-58699328:+	ref|NP_001373717.1|	3859	0	dystrobrevin alpha isoform 24 [Homo sapiens] >NP_001373724.1 dystrobrevin alpha isoform 24 [Homo sapiens]	.	.	.	.	Q9Y4J8	1428	0	Dystrobrevin alpha	.	.	.	.	pfam09068	EF-hand_2	EF hand. Members of this family adopt a helix-loop-helix motif, as per other EF hand domains. However, since they do not contain the canonical pattern of calcium binding residues found in many EF hand domains, they do not bind calcium ions. The main function of this domain is the provision of specificity in beta-dystroglycan recognition, though in dystrophin it serves an additional role: stabilis…	GO:0007268|chemical synaptic transmission;GO:0007274|neuromuscular synaptic transmission;GO:0007165|signal transduction;GO:0006941|striated muscle contraction;GO:0099536|synaptic signaling;	GO:0070161|anchoring junction;GO:0030054|cell junction;GO:0005737|cytoplasm;GO:0045111|intermediate filament cytoskeleton;GO:0005654|nucleoplasm;GO:0005886|plasma membrane;GO:0032991|protein-containing complex;GO:0045202|synapse;	GO:0008270|zinc ion binding;	.	.
gene12683	1016	1115	1676	1643.473404	1633	2384	2023	0.610449486	-0.712056176	6.28E-05	0.006925069	down	yes	SERPINB2	protein_coding	chrNC_009151.3:83731927-83747833:+	ref|NP_001162387.1|	1810	0	plasminogen activator inhibitor 2 [Papio anubis] >XP_005586561.1 plasminogen activator inhibitor 2 [Macaca fascicularis] >XP_009191136.1 plasminogen activator inhibitor 2 isoform X1 [Papio anubis] >XP_028694002.1 plasminogen activator inhibitor 2 [Macaca mulatta] >XP_028694003.1 plasminogen activator inhibitor 2 [Macaca mulatta] >ABX89277.1 serpin peptidase inhibitor, clade B, member 2 (predicted…	.	.	.	.	P05120	696	0	Plasminogen activator inhibitor 2	MA2246	204	3.00E-57	COG4826	pfam00079	Serpin	Serpin (serine protease inhibitor). Structure is a multi-domain fold containing a bundle of helices and a beta sandwich.	GO:0042730|fibrinolysis;GO:0043066|negative regulation of apoptotic process;GO:0010951|negative regulation of endopeptidase activity;GO:0042060|wound healing;	GO:0001533|cornified envelope;GO:0005737|cytoplasm;GO:0005576|extracellular region;GO:0005615|extracellular space;GO:0005886|plasma membrane;	GO:0004867|serine-type endopeptidase inhibitor activity;	K19821	SERPINB2, PAI2; plasminogen activator inhibitor 2
gene12885	5	5	17	15.56992689	18	19	30	0.392753624	-1.348303506	0.021078405	NA	down	yes	XKR9	protein_coding	chrNC_009152.3:15591659-15623405:-	ref|XP_019654488.1|	1578	0	XK-related protein 9 isoform X1 [Ailuropoda melanoleuca] >XP_034524057.1 XK-related protein 9 isoform X1 [Ailuropoda melanoleuca] >XP_034524058.1 XK-related protein 9 isoform X1 [Ailuropoda melanoleuca] >XP_034524059.1 XK-related protein 9 isoform X1 [Ailuropoda melanoleuca] >EFB27259.1 hypothetical protein PANDA_007026, partial [Ailuropoda melanoleuca]	.	.	.	.	Q5GH70	543	0	XK-related protein 9	.	.	.	.	pfam09815	XK-related	XK-related protein. Members of this family comprise various XK-related proteins, that are involved in sodium-dependent transport of neutral amino acids or oligopeptides. These proteins are responsible for the Kx blood group system - defects results in McLeod syndrome, an X-linked multi-system disorder characterized by late onset abnormalities in the neuromuscular and hematopoietic systems.	GO:1902742|apoptotic process involved in development;GO:0043652|engulfment of apoptotic cell;GO:0070782|phosphatidylserine exposure on apoptotic cell surface;	GO:0016020|membrane;GO:0005886|plasma membrane;	GO:0017128|phospholipid scramblase activity;	.	.
gene13008	8	4	11	15.75466839	17	11	45	0.311875095	-1.680959747	0.007963013	NA	down	yes	LOC106780979	lncRNA	chrNC_009152.3:30007345-30015209:+	.	.	.	.	.	.	.	.	.	.	.	.	.	.	.	.	pfam06315	AceK	Isocitrate dehydrogenase kinase/phosphatase (AceK). This family consists of several bacterial isocitrate dehydrogenase kinase/phosphatase (AceK) proteins (EC:2.7.1.116).	.	.	.	.	.
gene13133	28	35	39	45.25948684	57	51	62	0.586914487	-0.768777776	0.011528029	0.142356377	down	yes	OSR2	protein_coding	chrNC_009152.3:46589701-46597620:+	ref|NP_001273770.1|	1594	0	protein odd-skipped-related 2 isoform c [Homo sapiens] >KAI2550825.1 odd-skipped related transciption factor 2 [Homo sapiens] >KAI4011466.1 odd-skipped related transciption factor 2 [Homo sapiens] >BAG65429.1 unnamed protein product [Homo sapiens]	.	.	.	.	Q8N2R0	607	0	Protein odd-skipped-related 2	.	.	.	.	pfam13465	zf-H2C2_2	Zinc-finger double domain.	GO:0060349|bone morphogenesis;GO:0030154|cell differentiation;GO:0002062|chondrocyte differentiation;GO:0009792|embryo development ending in birth or egg hatching;GO:0042733|embryonic digit morphogenesis;GO:0035115|embryonic forelimb morphogenesis;GO:0035116|embryonic hindlimb morphogenesis;GO:0072498|embryonic skeletal joint development;GO:0060272|embryonic skeletal joint morphogenesis;GO:003602…	GO:0005634|nucleus;	GO:0001228|DNA-binding transcription activator activity, RNA polymerase II-specific;GO:0000981|DNA-binding transcription factor activity, RNA polymerase II-specific;GO:0046872|metal ion binding;GO:0000977|RNA polymerase II transcription regulatory region sequence-specific DNA binding;GO:0043565|sequence-specific DNA binding;GO:1990837|sequence-specific double-stranded DNA binding;	K09215	OSR, ODD; odd-skipped
gene13763	19	30	35	47.67488999	69	70	62	0.40701926	-1.296831032	5.27E-05	0.006223558	down	yes	LOC100147106	protein_coding	chrNC_009153.3:10266737-10268196:+	gb|KAB0337111.1|	620	7.67E-80	hypothetical protein E2I00_016204 [Balaenoptera physalus]	.	.	.	.	Q8IZI9	237	2.00E-77	Interferon lambda-3	.	.	.	.	pfam15177	IL28A	Interleukin-28A. The protein family, Interleukin-28A, plays an important role in modulating the immune system. This protein family is induced by viral infection and interacts with a class II receptor. This family of proteins is found in eukaryotes. Proteins in this family are typically between 145 and 195 amino acids in length.	GO:0098586|cellular response to virus;GO:0051607|defense response to virus;GO:0045087|innate immune response;GO:0045071|negative regulation of viral genome replication;GO:0050778|positive regulation of immune response;GO:0007259|receptor signaling pathway via JAK-STAT;GO:0038196|type III interferon-mediated signaling pathway;	GO:0005576|extracellular region;GO:0005615|extracellular space;	GO:0005125|cytokine activity;GO:0005102|signaling receptor binding;	K22669	IFNL2_3, IL28; interferon lambda 2/3
gene13764	33	148	145	193.0276681	263	268	299	0.384033829	-1.380694693	0.023806576	0.19888456	down	yes	IL28B	protein_coding	chrNC_009153.3:10304447-10306501:+	emb|CAD7692661.1|	612	4.33E-77	unnamed protein product [Nyctereutes procyonoides]	.	.	.	.	Q8IU54	221	1.00E-69	Interferon lambda-1	.	.	.	.	pfam15177	IL28A	Interleukin-28A. The protein family, Interleukin-28A, plays an important role in modulating the immune system. This protein family is induced by viral infection and interacts with a class II receptor. This family of proteins is found in eukaryotes. Proteins in this family are typically between 145 and 195 amino acids in length.	GO:0098586|cellular response to virus;GO:0051607|defense response to virus;GO:0045087|innate immune response;GO:0008285|negative regulation of cell population proliferation;GO:0045892|negative regulation of DNA-templated transcription;GO:0032696|negative regulation of interleukin-13 production;GO:0032714|negative regulation of interleukin-5 production;GO:0043381|negative regulation of memory T ce…	GO:0005576|extracellular region;GO:0005615|extracellular space;GO:0032002|interleukin-28 receptor complex;	GO:0005125|cytokine activity;GO:0032003|interleukin-28 receptor binding;GO:0005102|signaling receptor binding;	K05447	IFNL1, IL29; interferon lambda 1
gene13859	77	166	181	209.9250408	225	268	344	0.495794457	-1.012185954	7.75E-05	0.0081664	down	yes	LOC100069287	protein_coding	chrNC_009153.3:12839690-13027321:+	gb|AUZ17055.1|	2594	0	carcinoembryonic antigen-related cell adhesion molecule 43 transcript variant 1 [Equus caballus]	.	.	.	.	P13688	627	0	Carcinoembryonic antigen-related cell adhesion molecule 1	.	.	.	.	pfam13895	Ig_2	Immunoglobulin domain. This domain contains immunoglobulin-like domains.	GO:0001525|angiogenesis;GO:0015721|bile acid and bile salt transport;GO:0001568|blood vessel development;GO:0007155|cell adhesion;GO:0016477|cell migration;GO:0098742|cell-cell adhesion via plasma-membrane adhesion molecules;GO:0032869|cellular response to insulin stimulus;GO:0035726|common myeloid progenitor cell proliferation;GO:0038158|granulocyte colony-stimulating factor signaling pathway;GO…	GO:0005912|adherens junction;GO:0016324|apical plasma membrane;GO:0009925|basal plasma membrane;GO:0030054|cell junction;GO:0009986|cell surface;GO:0005911|cell-cell junction;GO:0070062|extracellular exosome;GO:0016328|lateral plasma membrane;GO:0016020|membrane;GO:0031528|microvillus membrane;GO:0005886|plasma membrane;GO:0035579|specific granule membrane;GO:0070821|tertiary granule membrane;GO:…	GO:0003779|actin binding;GO:0015125|bile acid transmembrane transporter activity;GO:0005516|calmodulin binding;GO:0031005|filamin binding;GO:0042802|identical protein binding;GO:0019900|kinase binding;GO:0046983|protein dimerization activity;GO:0042803|protein homodimerization activity;GO:0019903|protein phosphatase binding;GO:1990782|protein tyrosine kinase binding;	K06499	CEACAM, CD66; carcinoembryonic antigen-related cell adhesion molecule
gene13913	9	16	13	19.79436503	36	18	27	0.461109778	-1.116817837	0.020975912	NA	down	yes	CXCL17	protein_coding	chrNC_009153.3:14176289-14186875:-	gb|KAI5234613.1|	324	5.02E-35	C-X-C Motif Chemokine 17 [Manis pentadactyla]	.	.	.	.	Q6UXB2	127	1.00E-34	C-X-C motif chemokine 17	.	.	.	.	pfam15211	CXCL17	VEGF co-regulated chemokine 1.	GO:0001525|angiogenesis;GO:0030154|cell differentiation;GO:0048246|macrophage chemotaxis;GO:0050728|negative regulation of inflammatory response;GO:0070374|positive regulation of ERK1 and ERK2 cascade;GO:0010759|positive regulation of macrophage chemotaxis;GO:0090026|positive regulation of monocyte chemotaxis;GO:0010575|positive regulation of vascular endothelial growth factor production;	GO:0005615|extracellular space;	.	K22627	CXCL17; C-X-C motif chemokine 17
gene14140	1559	2473	2331	2768.867099	3269	3232	3759	0.607232837	-0.719678287	1.17E-06	0.000413363	down	yes	PLEKHA4	protein_coding	chrNC_009153.3:19104426-19127086:-	gb|KAF5925912.1|	2450	0	hypothetical protein HPG69_000403, partial [Diceros bicornis minor]	.	.	.	.	Q9H4M7	880	0	Pleckstrin homology domain-containing family A member 4	.	.	.	.	pfam00169	PH	PH domain. PH stands for pleckstrin homology.	GO:0090263|positive regulation of canonical Wnt signaling pathway;GO:2000096|positive regulation of Wnt signaling pathway, planar cell polarity pathway;	GO:0005737|cytoplasm;GO:0031234|extrinsic component of cytoplasmic side of plasma membrane;GO:0005886|plasma membrane;	GO:0042802|identical protein binding;GO:0043325|phosphatidylinositol-3,4-bisphosphate binding;GO:0080025|phosphatidylinositol-3,5-bisphosphate binding;GO:0032266|phosphatidylinositol-3-phosphate binding;GO:0005546|phosphatidylinositol-4,5-bisphosphate binding;	.	.
gene14485	17	19	43	39.45516243	67	47	44	0.485261937	-1.043164394	0.007845058	NA	down	yes	PTPRH	protein_coding	chrNC_009153.3:24823305-24843196:-	gb|KAF6288894.1|	3234	0	protein tyrosine phosphatase receptor type H [Rhinolophus ferrumequinum]	.	.	.	.	Q9HD43	1133	0	Receptor-type tyrosine-protein phosphatase H	SPAC11E3.09	133	2.00E-32	COG5599	pfam00102	Y_phosphatase	Protein-tyrosine phosphatase.	GO:0006915|apoptotic process;GO:1990264|peptidyl-tyrosine dephosphorylation involved in inactivation of protein kinase activity;GO:0006470|protein dephosphorylation;	GO:0016324|apical plasma membrane;GO:0005737|cytoplasm;GO:0031528|microvillus membrane;	GO:0045296|cadherin binding;GO:0004725|protein tyrosine phosphatase activity;GO:0005001|transmembrane receptor protein tyrosine phosphatase activity;	K18034	PTPRH, SAP1; receptor-type tyrosine-protein phosphatase H [EC:3.1.3.48]
gene14576	44	49	59	64.43564381	83	83	68	0.632142474	-0.661678342	0.013185846	0.150660675	down	yes	ZNF772	protein_coding	chrNC_009153.3:26838513-26844672:-	gb|KAI2593479.1|	2129	0	zinc finger protein 772 [Homo sapiens] >KAI4045146.1 zinc finger protein 772 [Homo sapiens]	.	.	.	.	Q68DY9	820	0	Zinc finger protein 772	.	.	.	.	pfam01352	KRAB	KRAB box. The KRAB domain (or Kruppel-associated box) is present in about a third of zinc finger proteins containing C2H2 fingers. The KRAB domain is found to be involved in protein-protein interactions. The KRAB domain is generally encoded by two exons. The regions coded by the two exons are known as KRAB-A and KRAB-B. The A box plays an important role in repression by binding to corepressors, w…	GO:0006357|regulation of transcription by RNA polymerase II;	GO:0005634|nucleus;	GO:0000981|DNA-binding transcription factor activity, RNA polymerase II-specific;GO:0046872|metal ion binding;GO:0000978|RNA polymerase II cis-regulatory region sequence-specific DNA binding;	K09228	KRAB; KRAB domain-containing zinc finger protein
gene14799	0	0	0	1.881130523	2	6	3	0.048353675	-4.370230648	0.014998556	NA	down	yes	LOC106782228	lncRNA	chrNC_009153.3:43028820-43042814:+	.	.	.	.	.	.	.	.	.	.	.	.	.	.	.	.	pfam10170	C6_DPF	Cysteine-rich domain. This is the N-terminal approximately 100 amino acids of a family of proteins found from nematodes to humans. It contains between six and eight highly conserved cysteine residues and a characteristic DPF sequence motif. One member is putatively named as receptor for egg jelly protein but this could not confirmed.	.	.	.	.	.
gene14823	0	1	1	2.872861795	8	5	2	0.129347475	-2.950676201	0.044513668	NA	down	yes	FHL5	protein_coding	chrNC_009153.3:49200662-49245502:+	gb|KAF5919884.1|	1384	2.09E-172	hypothetical protein HPG69_014248 [Diceros bicornis minor]	.	.	.	.	Q2YDK0	525	7.00E-169	Four and a half LIM domains protein 5	.	.	.	.	pfam00412	LIM	LIM domain. This family represents two copies of the LIM structural domain.	GO:0045944|positive regulation of transcription by RNA polymerase II;	GO:0005634|nucleus;GO:0030018|Z disc;	GO:0046872|metal ion binding;GO:0003713|transcription coactivator activity;GO:0003712|transcription coregulator activity;	.	.
gene14934	27	43	53	53.30420244	75	52	71	0.608133484	-0.717540067	0.021327737	0.187735834	down	yes	WISP3	protein_coding	chrNC_009153.3:62476844-62496622:+	ref|XP_005551669.1|	1621	0	cellular communication network factor 6 [Macaca fascicularis] >EHH18766.1 hypothetical protein EGK_15432 [Macaca mulatta]	.	.	.	.	O95389	620	0	Cellular communication network factor 6	.	.	.	.	pfam00219	IGFBP	Insulin-like growth factor binding protein.	GO:0007155|cell adhesion;GO:0007267|cell-cell signaling;GO:0016525|negative regulation of angiogenesis;GO:0060548|negative regulation of cell death;GO:0008285|negative regulation of cell population proliferation;GO:0051881|regulation of mitochondrial membrane potential;GO:1903426|regulation of reactive oxygen species biosynthetic process;GO:0007165|signal transduction;	GO:0031012|extracellular matrix;GO:0005615|extracellular space;GO:0005739|mitochondrion;	GO:0008083|growth factor activity;GO:0008201|heparin binding;GO:0005178|integrin binding;	.	.
gene14996	3	5	8	9.367328682	12	15	13	0.388602328	-1.36363355	0.044520931	NA	down	yes	FAM184A	protein_coding	chrNC_009153.3:68220183-68352862:-	emb|CAD7691667.1|	4757	0	unnamed protein product [Nyctereutes procyonoides]	.	.	.	.	Q8NB25	1752	0	Protein FAM184A	.	.	.	.	pfam15665	FAM184	Family with sequence similarity 184, A and B. The function of FAM184 is not known.	.	GO:0005615|extracellular space;	.	.	.
gene15273	636	1027	1203	1231.835917	1544	1411	1580	0.617041605	-0.696560327	5.37E-05	0.006260947	down	yes	LGALS3BP	protein_coding	chrNC_009154.3:3766925-3777696:+	gb|KAF5914955.1|	2529	0	hypothetical protein HPG69_011146, partial [Diceros bicornis minor]	.	.	.	.	Q08380	860	0	Galectin-3-binding protein	.	.	.	.	pfam00530	SRCR	Scavenger receptor cysteine-rich domain. These domains are disulphide rich extracellular domains. These domains are found in several extracellular receptors and may be involved in protein-protein interactions.	GO:0007155|cell adhesion;GO:0006968|cellular defense response;GO:0007165|signal transduction;	GO:0072562|blood microparticle;GO:0062023|collagen-containing extracellular matrix;GO:0070062|extracellular exosome;GO:0005576|extracellular region;GO:0005615|extracellular space;GO:0016020|membrane;GO:0031089|platelet dense granule lumen;	GO:0005044|scavenger receptor activity;	K17300	LGALS3BP; galectin-3-binding protein
gene15462	5	11	5	16.34556328	19	32	25	0.26966444	-1.890762805	0.00081368	NA	down	yes	SLC16A6	protein_coding	chrNC_009154.3:12346522-12365117:+	gb|KAF5924399.1|	2314	0	hypothetical protein HPG69_018800 [Diceros bicornis minor]	.	.	.	.	O15403	828	0	Monocarboxylate transporter 7	.	.	.	.	pfam07690	MFS_1	Major Facilitator Superfamily.	GO:0015718|monocarboxylic acid transport;	GO:0016020|membrane;	GO:0008028|monocarboxylic acid transmembrane transporter activity;GO:0015293|symporter activity;	K08183	SLC16A6; MFS transporter, MCT family, solute carrier family 16 (monocarboxylic acid transporters), member 6
gene15557	45	52	40	62.6904919	86	71	82	0.561752658	-0.831993049	0.001729084	0.055691864	down	yes	WNT9B	protein_coding	chrNC_009154.3:18205804-18215204:+	gb|KAB1266039.1|	1638	0	Protein Wnt-9b [Camelus dromedarius]	.	.	.	.	O14905	605	0	Protein Wnt-9b	.	.	.	.	pfam00110	wnt	wnt family. Wnt genes have been identified in vertebrates and invertebrates but not in plants, unicellular eukaryotes or prokaryotes. In humans, 19 WNT proteins are known. Because of their insolubility little is known about Wnt protein structure, but all have 23 or 24 Cys residues whose spacing is highly conserved. Signal transduction by Wnt proteins (including the Wnt/beta-catenin, the Wnt/Ca++,…	GO:0001658|branching involved in ureteric bud morphogenesis;GO:0060070|canonical Wnt signaling pathway;GO:0045165|cell fate commitment;GO:0071300|cellular response to retinoic acid;GO:0009267|cellular response to starvation;GO:0072044|collecting duct development;GO:0061303|cornea development in camera-type eye;GO:0048701|embryonic cranial skeleton morphogenesis;GO:0072046|establishment of planar …	GO:0005576|extracellular region;GO:0005615|extracellular space;	GO:0039706|co-receptor binding;GO:0005125|cytokine activity;GO:0005109|frizzled binding;GO:0048018|receptor ligand activity;	K01064	WNT9; wingless-type MMTV integration site family, member 9
gene15618	6	4	2	7.968208829	12	17	6	0.331627023	-1.592366523	0.043557831	NA	down	yes	MPP3	protein_coding	chrNC_009154.3:19650691-19685799:+	emb|CAD7667063.1|	2931	0	unnamed protein product [Nyctereutes procyonoides]	.	.	.	.	Q13368	1105	0	MAGUK p55 subfamily member 3	SPBC1198.05	90.5	2.00E-18	COG0194	pfam00625	Guanylate_kin	Guanylate kinase.	.	GO:0005911|cell-cell junction;GO:0005886|plasma membrane;	GO:0030165|PDZ domain binding;	.	.
gene15747	51	55	150	146.7490049	144	220	262	0.395938209	-1.336652797	0.013024599	0.149841628	down	yes	LOC100067332	protein_coding	chrNC_009154.3:21700534-21701524:+	gb|KAF5922075.1|	303	9.19E-31	hypothetical protein HPG69_006754 [Diceros bicornis minor]	.	.	.	.	P02440	89.4	4.00E-20	Keratin, high-sulfur matrix protein, B2C	.	.	.	.	pfam01500	Keratin_B2	Keratin, high sulfur B2 protein. High sulfur proteins are cysteine-rich proteins synthesized during the differentiation of hair matrix cells, and form hair fibres in association with hair keratin intermediate filaments. This family has been divided up into four regions, with the second region containing 8 copies of a short repeat. This family is also known as B2 or KAP1.	.	GO:0045095|keratin filament;	.	.	.
gene15761	1	4	5	7.216262019	12	12	9	0.294456904	-1.763871592	0.028479365	NA	down	yes	KRT20	protein_coding	chrNC_009154.3:21837455-21845711:+	gb|KAF5922078.1|	1537	0	hypothetical protein HPG69_006757 [Diceros bicornis minor]	.	.	.	.	Q9D312	515	2.00E-174	Keratin, type I cytoskeletal 20	.	.	.	.	pfam00038	Filament	Intermediate filament protein.	GO:0006915|apoptotic process;GO:0009267|cellular response to starvation;GO:0030855|epithelial cell differentiation;GO:0045109|intermediate filament organization;GO:0050708|regulation of protein secretion;	GO:0005737|cytoplasm;GO:0005856|cytoskeleton;GO:0005829|cytosol;GO:0005882|intermediate filament;	GO:0005198|structural molecule activity;	K07604	KRT1; type I keratin, acidic
gene15778	32	43	45	67.77428418	75	108	102	0.410361555	-1.285032516	4.57E-06	0.001193033	down	yes	CCR7	protein_coding	chrNC_009154.3:22114675-22126350:+	gb|KAG5203226.1|	1742	0	hypothetical protein JEQ12_002809 [Ovis aries]	.	.	.	.	Q5MD62	648	0	C-C chemokine receptor type 7	.	.	.	.	pfam00001	7tm_1	7 transmembrane receptor (rhodopsin family). This family contains, amongst other G-protein-coupled receptors (GCPRs), members of the opsin family, which have been considered to be typical members of the rhodopsin superfamily. They share several motifs, mainly the seven transmembrane helices, GCPRs of the rhodopsin superfamily. All opsins bind a chromophore, such as 11-cis-retinal. The function of…	GO:0019722|calcium-mediated signaling;GO:0060326|cell chemotaxis;GO:0006955|immune response;GO:0006954|inflammatory response;GO:0007204|positive regulation of cytosolic calcium ion concentration;	GO:0009897|external side of plasma membrane;	GO:0019957|C-C chemokine binding;GO:0016493|C-C chemokine receptor activity;GO:0038117|C-C motif chemokine 19 receptor activity;GO:0035757|chemokine (C-C motif) ligand 19 binding;GO:0035758|chemokine (C-C motif) ligand 21 binding;	.	.
gene1593	6	8	15	18.16985981	19	28	33	0.353120218	-1.50176867	0.003913908	NA	down	yes	LIPC	protein_coding	chrNC_009144.3:134164829-134305051:-	emb|VCW72630.1|	2087	0	unnamed protein product, partial [Gulo gulo]	.	.	.	.	O46559	790	0	Hepatic triacylglycerol lipase	.	.	.	.	pfam00151	Lipase	Lipase.	GO:0016042|lipid catabolic process;	GO:0034364|high-density lipoprotein particle;	GO:0052740|1-acyl-2-lysophosphatidylserine acylhydrolase activity;GO:0008201|heparin binding;GO:0004622|lysophospholipase activity;GO:0102545|phosphatidyl phospholipase B activity;GO:0052739|phosphatidylserine 1-acylhydrolase activity;GO:0008970|phospholipase A1 activity;GO:0004806|triglyceride lipase activity;	K22283	LIPC; hepatic triacylglycerol lipase [EC:3.1.1.3]
gene15979	57	90	138	124.3185957	144	137	183	0.599777522	-0.73750064	0.005316017	0.097387337	down	yes	NOG	protein_coding	chrNC_009154.3:31351206-31353200:+	gb|KAG8518294.1|	1247	1.45E-163	Noggin [Galemys pyrenaicus]	.	.	.	.	Q13253	381	1.00E-126	Noggin	.	.	.	.	pfam05806	Noggin	Noggin. This family consists of the eukaryotic Noggin proteins. Noggin is a glycoprotein that binds bone morphogenetic proteins (BMPs) selectively and, when added to osteoblasts, it opposes the effects of BMPs. It has been found that noggin arrests the differentiation of stromal cells, preventing cellular maturation.	GO:0055009|atrial cardiac muscle tissue morphogenesis;GO:0048318|axial mesoderm development;GO:0061312|BMP signaling pathway involved in heart development;GO:0051216|cartilage development;GO:0021533|cell differentiation in hindbrain;GO:1904888|cranial skeletal system development;GO:0009953|dorsal/ventral pattern formation;GO:0042733|embryonic digit morphogenesis;GO:0060272|embryonic skeletal join…	GO:0005576|extracellular region;GO:0005615|extracellular space;GO:0098793|presynapse;	GO:0019955|cytokine binding;GO:0042803|protein homodimerization activity;	K04658	NOG; noggin
gene16099	113	240	293	349.394484	460	507	478	0.434818193	-1.20151579	0.001952205	0.059841071	down	yes	CCL5	protein_coding	chrNC_009154.3:37634697-37640783:+	ref|NP_001075332.1|	393	3.45E-46	C-C motif chemokine 5 precursor [Equus caballus] >Q8MKD0.1 RecName: Full=C-C motif chemokine 5; AltName: Full=Small-inducible cytokine A5; AltName: Full=T-cell-specific protein RANTES; Flags: Precursor [Equus caballus] >AAM34212.1 small inducible cytokine A5 RANTES [Equus caballus] >ACE80217.1 RANTES [Equus caballus]	.	.	.	.	Q8MKD0	155	2.00E-46	C-C motif chemokine 5	.	.	.	.	pfam00048	IL8	Small cytokines (intecrine/chemokine), interleukin-8 like. Includes a number of secreted growth factors and interferons involved in mitogenic, chemotactic, and inflammatory activity. Structure contains two highly conserved disulfide bonds.	GO:0071346|cellular response to type II interferon;GO:0071347|cellular response to interleukin-1;GO:0071356|cellular response to tumor necrosis factor;GO:0070098|chemokine-mediated signaling pathway;GO:0050673|epithelial cell proliferation;GO:0007186|G protein-coupled receptor signaling pathway;GO:0006954|inflammatory response;GO:0048247|lymphocyte chemotaxis;GO:0002548|monocyte chemotaxis;GO:200…	GO:0005737|cytoplasm;GO:0005615|extracellular space;	GO:0048020|CCR chemokine receptor binding;GO:0031726|CCR1 chemokine receptor binding;GO:0008009|chemokine activity;	K12499	CCL5; C-C motif chemokine 5
gene16115	157	144	188	202.3732861	208	173	354	0.655175453	-0.610046788	0.006474095	0.10709007	down	yes	LOC100071612	protein_coding	chrNC_009154.3:37906053-37924543:+	gb|TEA36589.1|	3496	0	hypothetical protein DBR06_SOUSAS38110009 [Sousa chinensis]	.	.	.	.	Q7Z7L1	1305	0	Schlafen family member 11	.	.	.	.	pfam04326	AlbA_2	Putative DNA-binding domain. This family belongs to the AlbA clan of DNA-binding domains.	GO:0006974|cellular response to DNA damage stimulus;GO:0051607|defense response to virus;GO:0002376|immune system process;GO:0008156|negative regulation of DNA replication;GO:2000134|negative regulation of G1/S transition of mitotic cell cycle;GO:0010942|positive regulation of cell death;GO:0043111|replication fork arrest;	GO:0005829|cytosol;GO:0005654|nucleoplasm;GO:0005634|nucleus;GO:0090734|site of DNA damage;	GO:0005524|ATP binding;GO:0016887|ATP hydrolysis activity;GO:0004386|helicase activity;GO:0000049|tRNA binding;	.	.
gene16118	1321	1814	1964	2182.731736	2719	2630	2647	0.622125552	-0.684722334	2.54E-07	0.000122304	down	yes	SLFN5	protein_coding	chrNC_009154.3:38047142-38071229:-	gb|EFB17514.1|	4046	0	hypothetical protein PANDA_012835, partial [Ailuropoda melanoleuca]	.	.	.	.	Q08AF3	1363	0	Schlafen family member 5	.	.	.	.	pfam04326	AlbA_2	Putative DNA-binding domain. This family belongs to the AlbA clan of DNA-binding domains.	GO:0030154|cell differentiation;	GO:0005634|nucleus;	GO:0005524|ATP binding;	.	.
gene16173	202	324	398	398.9078997	473	516	479	0.612351638	-0.707567749	0.000308163	0.020688904	down	yes	EVI2A	protein_coding	chrNC_009154.3:41300846-41304895:+	ref|NP_001029740.1|	977	1.98E-128	protein EVI2A precursor [Bos taurus] >XP_027372576.1 protein EVI2A [Bos indicus x Bos taurus] >AAI03258.1 Ecotropic viral integration site 2A [Bos taurus] >DAA19135.1 TPA: ecotropic viral integration site 2A [Bos taurus]	.	.	.	.	P22794	373	4.00E-125	Protein EVI2A	.	.	.	.	pfam05399	EVI2A	Ectropic viral integration site 2A protein (EVI2A). This family contains several mammalian ectropic viral integration site 2A (EVI2A) proteins. The function of this protein is unknown although it is thought to be a membrane protein and may function as an oncogene in retrovirus induced myeloid tumors.	.	.	GO:0004888|transmembrane signaling receptor activity;	.	.
gene1624	34	72	62	90.18830442	147	111	114	0.441846487	-1.178382881	2.11E-05	0.003477746	down	yes	UNC13C	protein_coding	chrNC_009144.3:137297329-137905814:-	emb|VFV24814.1|	11071	0	protein unc-13 homolog c-like [Lynx pardinus]	.	.	.	.	Q8NB66	4163	0	Protein unc-13 homolog C	.	.	.	.	pfam10540	Membr_traf_MHD	Munc13 (mammalian uncoordinated) homology domain. Munc13 proteins constitute a family of three highly homologous molecules (Munc13-1, Munc13-2 and Munc13-3) with homology to Caenorhabditis elegans unc-13p. Munc13 proteins contain a phorbol ester-binding C1 domain and two C2 domains, which are Ca2+/phospholipid binding domains. Sequence analyses have uncovered two regions called Munc13 homology do…	GO:0007268|chemical synaptic transmission;GO:0061789|dense core granule priming;GO:0031914|negative regulation of synaptic plasticity;GO:0007528|neuromuscular junction development;GO:0099525|presynaptic dense core vesicle exocytosis;GO:0035249|synaptic transmission, glutamatergic;GO:0016081|synaptic vesicle docking;GO:0016188|synaptic vesicle maturation;GO:0016082|synaptic vesicle priming;	GO:0070161|anchoring junction;GO:0044305|calyx of Held;GO:0031594|neuromuscular junction;GO:0098688|parallel fiber to Purkinje cell synapse;GO:0005886|plasma membrane;GO:0048786|presynaptic active zone;GO:0098831|presynaptic active zone cytoplasmic component;GO:0042734|presynaptic membrane;GO:0030672|synaptic vesicle membrane;GO:0043195|terminal bouton;	GO:0005509|calcium ion binding;GO:0005516|calmodulin binding;GO:0019992|diacylglycerol binding;GO:0005543|phospholipid binding;GO:0017075|syntaxin-1 binding;	K15293	UNC13A_B_C, MUNC13; protein unc-13 A/B/C
gene16299	96	136	145	160.2263044	201	203	179	0.630042284	-0.666479439	0.000845901	0.038222414	down	yes	SCARF1	protein_coding	chrNC_009154.3:45628784-45639005:-	gb|KAF5911697.1|	3407	0	hypothetical protein HPG69_015674 [Diceros bicornis minor]	.	.	.	.	Q14162	1123	0	Scavenger receptor class F member 1	.	.	.	.	pfam00757	Furin-like	Furin-like cysteine rich region.	GO:0007155|cell adhesion;GO:0006707|cholesterol catabolic process;GO:0016358|dendrite development;GO:0016322|neuron remodeling;GO:0048680|positive regulation of axon regeneration;GO:0010976|positive regulation of neuron projection development;GO:0006898|receptor-mediated endocytosis;	GO:0030666|endocytic vesicle membrane;GO:0005886|plasma membrane;	GO:0030169|low-density lipoprotein particle binding;GO:0005044|scavenger receptor activity;GO:0004888|transmembrane signaling receptor activity;	.	.
gene16317	62	86	104	112.7570959	194	144	84	0.579044916	-0.788252834	0.008100276	0.11803358	down	yes	LOC111775715	lncRNA	chrNC_009154.3:46000814-46001298:+	.	.	.	.	.	.	.	.	.	.	.	.	.	.	.	.	pfam13211	DUF4019	Protein of unknown function (DUF4019). This family of proteins is functionally uncharacterized. This family of proteins is found in bacteria. Proteins in this family are typically between 130 and 183 amino acids in length. There is a single completely conserved residue E that may be functionally important.	.	.	.	.	.
gene16373	0	1	0	2.446769924	3	10	0	0.077993196	-3.680507925	0.044726482	NA	down	yes	LOC111775719	lncRNA	chrNC_009154.3:47586125-47587522:+	.	.	.	.	.	.	.	.	.	.	.	.	.	.	.	.	pfam15482	CCER1	Coiled-coil domain-containing glutamate-rich protein family 1. This is a family of coiled-coil family proteins found in eukaryotes. Proteins in this family are typically between 160 and 397 amino acids in length.	.	.	.	.	.
gene16404	12	22	37	34.93494342	33	39	68	0.496814182	-1.009221738	0.018897901	NA	down	yes	NLRP1	protein_coding	chrNC_009154.3:49406936-49457994:+	gb|KAF5911758.1|	5025	0	hypothetical protein HPG69_015736 [Diceros bicornis minor]	.	.	.	.	Q9C000	1602	0	NACHT, LRR and PYD domains-containing protein 1	.	.	.	.	pfam13553	FIIND	Function to find. The function to find (FIIND) was initially discovered in two proteins, NLRP1 (aka NALP1, CARD7, NAC, DEFCAP) and CARD8 (aka TUCAN, Cardinal). NLRP1 is a member of the Nod-like receptor (NLR) protein superfamily and is involved in apoptosis and inflammation. To date, it is the only NLR protein known to have a FIIND domain. The FIIND domain is also present in the CARD8 protein whe…	GO:0006919|activation of cysteine-type endopeptidase activity involved in apoptotic process;GO:0140374|antiviral innate immune response;GO:0006915|apoptotic process;GO:0042742|defense response to bacterium;GO:0051607|defense response to virus;GO:0006954|inflammatory response;GO:0051402|neuron apoptotic process;GO:1904784|NLRP1 inflammasome complex assembly;GO:0002221|pattern recognition receptor …	GO:0005737|cytoplasm;GO:0005829|cytosol;GO:0061702|inflammasome complex;GO:0072558|NLRP1 inflammasome complex;GO:0005730|nucleolus;GO:0005654|nucleoplasm;GO:0005634|nucleus;	GO:0005524|ATP binding;GO:0016887|ATP hydrolysis activity;GO:0140608|cysteine-type endopeptidase activator activity;GO:0008656|cysteine-type endopeptidase activator activity involved in apoptotic process;GO:0003690|double-stranded DNA binding;GO:0003725|double-stranded RNA binding;GO:0004175|endopeptidase activity;GO:0019899|enzyme binding;GO:0008233|peptidase activity;GO:0019904|protein domain s…	K12798	NLRP1, CARD7; NACHT, LRR and PYD domains-containing protein 1
gene16431	92	123	142	162.4404863	197	210	210	0.564245252	-0.825605721	1.84E-05	0.003113597	down	yes	GP1BA	protein_coding	chrNC_009154.3:49929316-49933478:-	gb|KAF5911774.1|	1013	2.61E-120	hypothetical protein HPG69_015752 [Diceros bicornis minor]	.	.	.	.	Q28256	317	6.00E-92	Platelet glycoprotein Ib alpha chain	.	.	.	.	pfam13855	LRR_8	Leucine rich repeat.	GO:0007597|blood coagulation, intrinsic pathway;GO:0007155|cell adhesion;GO:0042730|fibrinolysis;GO:0010572|positive regulation of platelet activation;GO:0051209|release of sequestered calcium ion into cytosol;	GO:1990779|glycoprotein Ib-IX-V complex;GO:0005886|plasma membrane;	.	K06261	GP1BA, CD42b; platelet glycoprotein Ib alpha chain
gene16506	915	1516	1718	2083.832396	2967	2551	2835	0.485144015	-1.043515021	1.09E-09	1.87E-06	down	yes	CD68	protein_coding	chrNC_009154.3:50893597-50895410:+	gb|AAR91752.1|	1135	6.84E-154	CD68, partial [Equus caballus]	.	.	.	.	P34810	312	1.00E-102	Macrosialin	.	.	.	.	pfam01299	Lamp	Lysosome-associated membrane glycoprotein (Lamp).	GO:0007568|aging;GO:0071222|cellular response to lipopolysaccharide;GO:0031669|cellular response to nutrient levels;GO:0140052|cellular response to oxidised low-density lipoprotein particle stimulus;GO:0072594|establishment of protein localization to organelle;GO:0002437|inflammatory response to antigenic stimulus;GO:0002605|negative regulation of dendritic cell antigen processing and presentatio…	GO:0035577|azurophil granule membrane;GO:0031902|late endosome membrane;GO:0005765|lysosomal membrane;GO:0005764|lysosome;GO:0016020|membrane;GO:0005886|plasma membrane;	.	K06501	CD68; CD68 antigen
gene16736	59	79	78	120.2311482	180	167	156	0.419047133	-1.254815573	2.77E-09	4.16E-06	down	yes	LOC102147485	lncRNA	chrNC_009155.3:865327-876186:-	.	.	.	.	.	.	.	.	.	.	.	.	.	.	.	.	pfam09531	Ndc1_Nup	Nucleoporin protein Ndc1-Nup. Ndc1 is a nucleoporin protein that is a component of the Nuclear Pore Complex, and, in fungi, also of the Spindle Pole Body. It consists of six transmembrane segments, three lumenal loops, both concentrated at the N-terminus and cytoplasmic domains largely at the C-terminus, all of which are well conserved.	.	.	.	.	.
gene16794	43	67	49	74.09701426	115	101	67	0.547481642	-0.869117506	0.003275472	0.079359919	down	yes	C12H11orf96	protein_coding	chrNC_009155.3:8860844-8864669:+	gb|KAF5916292.1|	694	8.29E-80	hypothetical protein HPG69_007374 [Diceros bicornis minor]	.	.	.	.	.	.	.	.	.	.	.	.	pfam15766	DUF4695	Domain of unknown function (DUF4695). This family of proteins is found in eukaryotes. Proteins in this family are typically between 109 and 206 amino acids in length. There is a conserved RFKTQP sequence motif.	.	.	.	.	.
gene16880	47	89	97	99.81930047	147	111	108	0.621233365	-0.686792779	0.011407076	0.141781106	down	yes	LOC111775913	lncRNA	chrNC_009155.3:12888226-12889876:+	.	.	.	.	.	.	.	.	.	.	.	.	.	.	.	.	pfam04148	Erv26	Transmembrane adaptor Erv26. Erv26 is an integral membrane protein that is packed into COPII vesicles and cycles between the ER and Golgi compartments. It directs pro-alkaline phosphatase into endoplasmic reticulum-derived COPII transport vesicles.	.	.	.	.	.
gene1730	8	17	19	24.25083882	29	28	45	0.423409263	-1.239875263	0.00587738	NA	down	yes	LOC111768019	lncRNA	chrNC_009144.3:145967825-145974163:+	dbj|BAG56828.1|	142	3.97E-13	unnamed protein product [Homo sapiens]	.	.	.	.	Q9Y3A6	57	6.00E-14	Transmembrane emp24 domain-containing protein 5	.	.	.	.	pfam04922	DIE2_ALG10	DIE2/ALG10 family. The ALG10 protein from Saccharomyces cerevisiae encodes the alpha-1,2 glucosyltransferase of the endoplasmic reticulum. This protein has been characterized in rat as potassium channel regulator 1.	GO:0006888|endoplasmic reticulum to Golgi vesicle-mediated transport;GO:0007030|Golgi organization;GO:0090161|Golgi ribbon formation;GO:0006886|intracellular protein transport;	GO:0005801|cis-Golgi network;GO:0030134|COPII-coated ER to Golgi transport vesicle;GO:0005783|endoplasmic reticulum;GO:0070971|endoplasmic reticulum exit site;GO:0005789|endoplasmic reticulum membrane;GO:0005793|endoplasmic reticulum-Golgi intermediate compartment;GO:0033116|endoplasmic reticulum-Golgi intermediate compartment membrane;GO:0005794|Golgi apparatus;	.	K14825	TMED5, ERP2, ERP4; p24 family protein gamma-2
gene17563	4816	6370	8627	8145.291869	9180	9081	10943	0.662084932	-0.594911798	0.000130793	0.011816583	down	yes	LOC100053989	protein_coding	chrNC_009155.3:27493066-27519581:-	ref|NP_060348.1|	495	2.67E-55	phospholipase A and acyltransferase 2 [Homo sapiens] >Q9NWW9.1 RecName: Full=Phospholipase A and acyltransferase 2; AltName: Full=HRAS-like suppressor 2 [Homo sapiens] >AAI52863.1 HRAS-like suppressor 2, partial [synthetic construct] >EAW74157.1 HRAS-like suppressor 2 [Homo sapiens] >KAI2560589.1 phospholipase A and acyltransferase 2 [Homo sapiens] >KAI4071913.1 phospholipase A and acyltransferas…	.	.	.	.	Q9NWW9	195	3.00E-56	Phospholipase A and acyltransferase 2	.	.	.	.	pfam04970	LRAT	Lecithin retinol acyltransferase. The full-length members of this family, are representatives of a novel class II tumor-suppressor family, designated as H-REV107-like. This domain is the catalytic N-terminal proline-rich region of the protein. The downstream region is a putative C-terminal transmembrane domain which is found to be crucial for cellular localization, but not necessary for the enzym…	GO:0016042|lipid catabolic process;GO:0051179|localization;GO:0070292|N-acylphosphatidylethanolamine metabolic process;GO:0036152|phosphatidylethanolamine acyl-chain remodeling;	GO:0005737|cytoplasm;GO:0005829|cytosol;	GO:0052740|1-acyl-2-lysophosphatidylserine acylhydrolase activity;GO:0016746|acyltransferase activity;GO:0016410|N-acyltransferase activity;GO:0052739|phosphatidylserine 1-acylhydrolase activity;GO:0008970|phospholipase A1 activity;GO:0004623|phospholipase A2 activity;	.	.
gene1758	36	49	34	57.57817321	66	83	76	0.516815294	-0.952279332	0.001047156	0.042652976	down	yes	TGM5	protein_coding	chrNC_009144.3:147135478-147166108:+	gb|KAF5925504.1|	3598	0	hypothetical protein HPG69_001951 [Diceros bicornis minor]	.	.	.	.	O43548	1311	0	Protein-glutamine gamma-glutamyltransferase 5	.	.	.	.	pfam00868	Transglut_N	Transglutaminase family.	GO:0008544|epidermis development;GO:0018149|peptide cross-linking;GO:0036211|protein modification process;	GO:0005737|cytoplasm;GO:0005886|plasma membrane;	GO:0046872|metal ion binding;GO:0003810|protein-glutamine gamma-glutamyltransferase activity;	K05622	TGM5; transglutaminase 5 [EC:2.3.2.13]
gene17604	8	9	9	14.75511122	11	27	24	0.408137586	-1.292872518	0.022682656	NA	down	yes	PYGM	protein_coding	chrNC_009155.3:28604054-28614904:-	ref|NP_001138725.1|	4421	0	glycogen phosphorylase, muscle form [Equus caballus] >XP_014700396.1 glycogen phosphorylase, muscle form [Equus asinus] >XP_046500943.1 glycogen phosphorylase, muscle form [Equus quagga] >BAH22117.1 glycogen phosphorylase [Equus caballus]	ref|XM_035462585.1|	73	7.98E-28	Geosmithia morbida glycogen phosphorylase (GMORB2_0600), partial mRNA	P00489	1673	0	Glycogen phosphorylase, muscle form	CPn0307	854	0	COG0058	pfam00343	Phosphorylase	Carbohydrate phosphorylase. The members of this family catalyze the formation of glucose 1-phosphate from one of the following polyglucoses; glycogen, starch, glucan or maltodextrin.	GO:0005980|glycogen catabolic process;	GO:0098723|skeletal muscle myofibril;	GO:0008184|glycogen phosphorylase activity;GO:0102250|linear malto-oligosaccharide phosphorylase activity;GO:0000166|nucleotide binding;GO:0030170|pyridoxal phosphate binding;GO:0102499|SHG alpha-glucan phosphorylase activity;	K00688	PYG, glgP; glycogen phosphorylase [EC:2.4.1.1]
gene17646	86	35	134	108.001786	131	155	107	0.623854378	-0.680718785	0.046063728	0.273386909	down	yes	LOC106781494	lncRNA	chrNC_009155.3:29300178-29303966:+	emb|CAD7670077.1|	219	4.88E-18	unnamed protein product [Nyctereutes procyonoides]	.	.	.	.	.	.	.	.	.	.	.	.	pfam15736	DUF4684	Domain of unknown function (DUF4684). This family of proteins is found in eukaryotes. Proteins in this family are typically between 531 and 1277 amino acids in length.	.	.	.	.	.
gene17697	3	2	2	5.708324921	11	9	7	0.252642275	-1.984832026	0.026639709	NA	down	yes	CNIH2	protein_coding	chrNC_009155.3:30000128-30006042:+	gb|EQB77697.1|	664	3.59E-79	hypothetical protein CB1_000429033 [Camelus ferus]	.	.	.	.	Q5BJU5	206	2.00E-62	Protein cornichon homolog 2	.	.	.	.	pfam03311	Cornichon	Cornichon protein.	GO:0051668|localization within membrane;GO:1903743|negative regulation of anterograde synaptic vesicle transport;GO:1902684|negative regulation of receptor localization to synapse;GO:2000311|regulation of AMPA receptor activity;GO:0042391|regulation of membrane potential;GO:2000310|regulation of NMDA receptor activity;GO:0098962|regulation of postsynaptic neurotransmitter receptor activity;GO:003…	GO:0032281|AMPA glutamate receptor complex;GO:0070161|anchoring junction;GO:0030425|dendrite;GO:0043198|dendritic shaft;GO:0043197|dendritic spine;GO:0005789|endoplasmic reticulum membrane;GO:0098978|glutamatergic synapse;GO:0014069|postsynaptic density;GO:0045211|postsynaptic membrane;GO:0045202|synapse;	.	K20368	CNIH, ERV14; protein cornichon
gene17914	4	3	5	7.551817382	11	13	9	0.35268671	-1.503540881	0.044797979	NA	down	yes	LOC111776018	protein_coding	chrNC_009155.3:36709156-36717899:-	.	.	.	.	.	.	.	.	.	.	.	.	.	.	.	.	pfam15685	GGN	Gametogenetin. GGN is a family of proteins largely found in mammals. It reacts with POG in the maturation of sperm and is expressed virtually only in the testis. It is found to be associated with the intracellular membrane, binds with GGNBP1 and may be involved in vesicular trafficking.	.	.	.	.	.
gene17921	10078	12362	14003	15033.46314	18934	17003	17907	0.660589367	-0.598174348	1.24E-07	8.80E-05	down	yes	LOC100050637	protein_coding	chrNC_009155.3:36830433-36831680:+	gb|KAI5929639.1|	593	3.62E-75	Interferon-induced transmembrane protein 3 [Manis javanica]	.	.	.	.	Q01628	202	5.00E-64	Interferon-induced transmembrane protein 3	.	.	.	.	pfam04505	CD225	Interferon-induced transmembrane protein. This family includes the human leukocyte antigen CD225, which is an interferon inducible transmembrane protein, and is associated with interferon induced cell growth suppression.	GO:0051607|defense response to virus;GO:0006955|immune response;GO:0046597|negative regulation of viral entry into host cell;GO:0045071|negative regulation of viral genome replication;GO:0032897|negative regulation of viral transcription;GO:0035455|response to interferon-alpha;GO:0035456|response to interferon-beta;GO:0034341|response to type II interferon;GO:0009615|response to virus;GO:0060337|…	GO:0031901|early endosome membrane;GO:0031902|late endosome membrane;GO:0005765|lysosomal membrane;GO:0048471|perinuclear region of cytoplasm;GO:0005886|plasma membrane;GO:0032991|protein-containing complex;	.	K06566	IFITM; interferon induced transmembrane protein
gene17922	717	1185	1511	1622.650671	2365	1871	2097	0.525816754	-0.927367983	0.002447613	0.066587544	down	yes	LOC100054725	protein_coding	chrNC_009155.3:36849983-36851236:+	ref|NP_001233143.1|	539	9.38E-68	interferon-induced transmembrane protein 2 [Sus scrofa] >AEE02030.1 interferon-induced transmembrane protein 2 [Sus scrofa] >AFG25599.1 IFITM2 [Sus scrofa]	.	.	.	.	P13164	197	1.00E-62	Interferon-induced transmembrane protein 1	.	.	.	.	pfam04505	CD225	Interferon-induced transmembrane protein. This family includes the human leukocyte antigen CD225, which is an interferon inducible transmembrane protein, and is associated with interferon induced cell growth suppression.	GO:0007166|cell surface receptor signaling pathway;GO:0051607|defense response to virus;GO:0030336|negative regulation of cell migration;GO:0008285|negative regulation of cell population proliferation;GO:0046597|negative regulation of viral entry into host cell;GO:0045071|negative regulation of viral genome replication;GO:0001503|ossification;GO:0045669|positive regulation of osteoblast different…	GO:0005765|lysosomal membrane;GO:0016020|membrane;GO:0005886|plasma membrane;GO:0032991|protein-containing complex;	.	K19831	IFITM1, CD225; interferon induced transmembrane protein 1
gene17923	595	904	1137	1113.527266	1421	1259	1376	0.633894132	-0.657686182	0.00013974	0.012179651	down	yes	LOC100050719	protein_coding	chrNC_009155.3:36855039-36857957:-	gb|KAI5929639.1|	550	2.96E-65	Interferon-induced transmembrane protein 3 [Manis javanica]	.	.	.	.	Q01628	182	2.00E-53	Interferon-induced transmembrane protein 3	.	.	.	.	pfam04505	CD225	Interferon-induced transmembrane protein. This family includes the human leukocyte antigen CD225, which is an interferon inducible transmembrane protein, and is associated with interferon induced cell growth suppression.	GO:0051607|defense response to virus;GO:0006955|immune response;GO:0046597|negative regulation of viral entry into host cell;GO:0045071|negative regulation of viral genome replication;GO:0032897|negative regulation of viral transcription;GO:0035455|response to interferon-alpha;GO:0035456|response to interferon-beta;GO:0034341|response to type II interferon;GO:0009615|response to virus;GO:0060337|…	GO:0031901|early endosome membrane;GO:0031902|late endosome membrane;GO:0005765|lysosomal membrane;GO:0048471|perinuclear region of cytoplasm;GO:0005886|plasma membrane;GO:0032991|protein-containing complex;	.	K06566	IFITM; interferon induced transmembrane protein
gene18077	32	38	30	43.33173253	52	59	48	0.613478561	-0.704915168	0.026131546	NA	down	yes	CYP3A89	protein_coding	chrNC_009156.3:7136662-7171001:+	ref|NP_001095121.1|	2354	0	cytochrome P450 family 3 subfamily A member 89 [Equus caballus] >XP_008538326.1 PREDICTED: cytochrome P450 3A12-like [Equus przewalskii] >ABS52842.1 cytochrome P450 3A89 [Equus caballus] >CBJ94507.1 cytochrome p450 3A89 [Equus caballus]	.	.	.	.	P24463	785	0	Cytochrome P450 3A12	AGc2890	126	3.00E-30	COG2124	pfam00067	p450	Cytochrome P450. Cytochrome P450s are haem-thiolate proteins involved in the oxidative degradation of various compounds. They are particularly well known for their role in the degradation of environmental toxins and mutagens. They can be divided into 4 classes, according to the method by which electrons from NAD(P)H are delivered to the catalytic site. Sequence conservation is relatively low with…	GO:0042445|hormone metabolic process;GO:1901615|organic hydroxy compound metabolic process;GO:0070989|oxidative demethylation;GO:0042448|progesterone metabolic process;GO:0008202|steroid metabolic process;	GO:0005789|endoplasmic reticulum membrane;	GO:0070330|aromatase activity;GO:0020037|heme binding;GO:0005506|iron ion binding;GO:0004497|monooxygenase activity;GO:0008395|steroid hydroxylase activity;GO:0050649|testosterone 6-beta-hydroxylase activity;	K07424	CYP3A; cytochrome P450 family 3 subfamily A [EC:1.14.14.1]
gene18164	22	40	38	44.01254895	47	65	51	0.596964829	-0.744282158	0.029058289	0.218182863	down	yes	MUC12	protein_coding	chrNC_009156.3:9288323-9297195:+	gb|KAF5918168.1|	1387	0	hypothetical protein HPG69_002809, partial [Diceros bicornis minor]	.	.	.	.	Q9UKN1	405	1.00E-119	Mucin-12	.	.	.	.	pfam07223	DUF1421	Protein of unknown function (DUF1421). This family represents a conserved region approximately 350 residues long within a number of plant proteins of unknown function.	GO:0001558|regulation of cell growth;	GO:0005796|Golgi lumen;GO:0005886|plasma membrane;	.	K22018	MUC12; mucin-12
gene18240	12	9	13	16.86407958	18	25	24	0.494118318	-1.017071554	0.03967793	NA	down	yes	LAT2	protein_coding	chrNC_009156.3:12027244-12040532:+	ref|XP_017535024.1|	791	3.46E-95	linker for activation of T-cells family member 2 isoform X1 [Manis javanica] >KAI5945503.1 Linker for activation of T-cells family member 2 [Manis javanica]	.	.	.	.	Q9GZY6	254	9.00E-76	Linker for activation of T-cells family member 2	.	.	.	.	pfam15703	LAT2	Linker for activation of T-cells family member 2.	GO:0002250|adaptive immune response;GO:0042113|B cell activation;GO:0050853|B cell receptor signaling pathway;GO:0019722|calcium-mediated signaling;GO:0035556|intracellular signal transduction;GO:0043303|mast cell degranulation;	GO:0070062|extracellular exosome;GO:0045121|membrane raft;GO:0005886|plasma membrane;	GO:0042169|SH2 domain binding;	.	.
gene18627	141	271	241	280.3474358	349	343	335	0.621218989	-0.686826166	0.000849316	0.038222414	down	yes	CIITA	protein_coding	chrNC_009156.3:34660763-34751968:-	gb|KAI5128074.1|	4596	0	Mhc Class Ii Transactivator [Manis pentadactyla]	.	.	.	.	P33076	1599	0	MHC class II transactivator	.	.	.	.	pfam05729	NACHT	NACHT domain. This NTPase domain is found in apoptosis proteins as well as those involved in MHC transcription activation. This family is closely related to pfam00931.	GO:0006955|immune response;GO:0006954|inflammatory response;GO:0032966|negative regulation of collagen biosynthetic process;GO:0045892|negative regulation of DNA-templated transcription;GO:0000122|negative regulation of transcription by RNA polymerase II;GO:0046597|negative regulation of viral entry into host cell;GO:0016310|phosphorylation;GO:0045893|positive regulation of DNA-templated transcri…	GO:0005829|cytosol;GO:0005654|nucleoplasm;GO:0016605|PML body;	GO:0016746|acyltransferase activity;GO:0005524|ATP binding;GO:0140297|DNA-binding transcription factor binding;GO:0005525|GTP binding;GO:0008022|protein C-terminus binding;GO:0106310|protein serine kinase activity;GO:0004674|protein serine/threonine kinase activity;GO:0044877|protein-containing complex binding;GO:0000976|transcription cis-regulatory region binding;GO:0003713|transcription coactiv…	K08060	CIITA; MHC class II transactivator [EC:2.7.11.1]
gene19186	33	28	49	48.12173246	56	62	61	0.597769815	-0.742338045	0.016507795	0.16831264	down	yes	LOC111767941	protein_coding	chrNC_009157.3:25622940-25625803:+	.	.	.	.	.	.	.	.	.	.	.	.	.	.	.	.	pfam16182	AbLIM_anchor	Putative adherens-junction anchoring region of AbLIM. AbLIM_anchor is a domain lying between the LIM actin-binding and the vilin-head domain of actin-binding LIM proteins. It is likely that this domain is involved in anchoring abLIMs to circumferential actin bundles in specific cell types.	.	.	.	.	.
gene19216	216	422	389	574.41204	871	826	707	0.416474957	-1.263698346	4.09E-10	9.82E-07	down	yes	CD74	protein_coding	chrNC_009157.3:26918674-26927550:+	gb|KAF5913288.1|	1364	0	hypothetical protein HPG69_016904 [Diceros bicornis minor]	.	.	.	.	P04233	479	3.00E-165	HLA class II histocompatibility antigen gamma chain	.	.	.	.	pfam09307	MHC2-interact	CLIP, MHC2 interacting. Members of this family are found in class II invariant chain-associated peptide (CLIP), and are required for association with class II major histocompatibility complex (MHC) in the MHC class II processing pathway.	GO:0019882|antigen processing and presentation;GO:0019883|antigen processing and presentation of endogenous antigen;GO:0019886|antigen processing and presentation of exogenous peptide antigen via MHC class II;GO:0008283|cell population proliferation;GO:0051085|chaperone cofactor-dependent protein refolding;GO:0016064|immunoglobulin mediated immune response;GO:0006886|intracellular protein transpo…	GO:0009986|cell surface;GO:0030669|clathrin-coated endocytic vesicle membrane;GO:0005737|cytoplasm;GO:0030666|endocytic vesicle membrane;GO:0012507|ER to Golgi transport vesicle membrane;GO:0009897|external side of plasma membrane;GO:0070062|extracellular exosome;GO:0000139|Golgi membrane;GO:0005770|late endosome;GO:0043202|lysosomal lumen;GO:0005765|lysosomal membrane;GO:0005764|lysosome;GO:0035…	GO:0001540|amyloid-beta binding;GO:0042609|CD4 receptor binding;GO:0019955|cytokine binding;GO:0004896|cytokine receptor activity;GO:0042802|identical protein binding;GO:0035718|macrophage migration inhibitory factor binding;GO:0042289|MHC class II protein binding;GO:0042658|MHC class II protein binding, via antigen binding groove;GO:0023026|MHC class II protein complex binding;GO:0050998|nitric-…	K06505	CD74, DHLAG; CD74 antigen
gene19678	1043	1540	1647	1787.754269	2270	2089	2140	0.635289362	-0.654514233	7.35E-06	0.001767538	down	yes	SLCO4C1	protein_coding	chrNC_009157.3:67794229-67855974:+	ref|XP_015996899.1|	2857	0	solute carrier organic anion transporter family member 4C1 isoform X1 [Rousettus aegyptiacus] >KAF6442335.1 solute carrier organic anion transporter family member 4C1 [Rousettus aegyptiacus]	.	.	.	.	Q71MB6	1072	0	Solute carrier organic anion transporter family member 4C1	.	.	.	.	pfam03137	OATP	Organic Anion Transporter Polypeptide (OATP) family. This family consists of several eukaryotic Organic-Anion-Transporting Polypeptides (OATPs). Several have been identified mostly in human and rat. Different OATPs vary in tissue distribution and substrate specificity. Since the numbering of different OATPs in particular species was based originally on the order of discovery, similarly numbered O…	GO:0030154|cell differentiation;GO:0015711|organic anion transport;GO:0043252|sodium-independent organic anion transport;GO:0007283|spermatogenesis;	GO:0016323|basolateral plasma membrane;	GO:0015347|sodium-independent organic anion transmembrane transporter activity;	K14355	SLCO4C; solute carrier organic anion transporter family, member 4C
gene19706	20	31	24	36.00363163	63	36	42	0.52168025	-0.938762277	0.011159722	NA	down	yes	LOC111767881	lncRNA	chrNC_009157.3:72174618-72196709:+	.	.	.	.	.	.	.	.	.	.	.	.	.	.	.	.	pfam01682	DB	DB module. This domain has no known function. It is found in several C. elegans proteins. The domain contains 12 conserved cysteines that probably form six disulphide bridges. This domain is found associated with ig pfam00047 and fn3 pfam00041 domains, as well as in some lipases pfam00657.	.	.	.	.	.
gene19715	302	470	350	462.3191646	565	534	550	0.666434114	-0.585465843	0.000380012	0.023906954	down	yes	RHOBTB3	protein_coding	chrNC_009157.3:72946641-72998789:-	gb|KAF6357496.1|	3245	0	Rho related BTB domain containing 3 [Rhinolophus ferrumequinum]	.	.	.	.	O94955	1214	0	Rho-related BTB domain-containing protein 3	.	.	.	.	pfam00651	BTB	BTB/POZ domain. The BTB (for BR-C, ttk and bab) or POZ (for Pox virus and Zinc finger) domain is present near the N-terminus of a fraction of zinc finger (pfam00096) proteins and in proteins that contain the pfam01344 motif such as Kelch and a family of pox virus proteins. The BTB/POZ domain mediates homomeric dimerisation and in some instances heteromeric dimerisation. The structure of the dimer…	GO:0007015|actin filament organization;GO:0016477|cell migration;GO:0030865|cortical cytoskeleton organization;GO:0007163|establishment or maintenance of cell polarity;GO:0008584|male gonad development;GO:0032956|regulation of actin cytoskeleton organization;GO:0008360|regulation of cell shape;GO:0042147|retrograde transport, endosome to Golgi;GO:0007264|small GTPase mediated signal transduction;	GO:0005938|cell cortex;GO:0042995|cell projection;GO:0031410|cytoplasmic vesicle;GO:0005856|cytoskeleton;GO:0005829|cytosol;GO:0070062|extracellular exosome;GO:0005886|plasma membrane;GO:0032588|trans-Golgi network membrane;	GO:0005524|ATP binding;GO:0016887|ATP hydrolysis activity;GO:0005525|GTP binding;GO:0003924|GTPase activity;GO:0019901|protein kinase binding;GO:0031267|small GTPase binding;	K07869	RHOBTB3; Rho-related BTB domain-containing protein 3
gene19752	2	2	2	4.871897096	9	8	6	0.25403215	-1.976917003	0.039790215	NA	down	yes	MEF2C	protein_coding	chrNC_009157.3:78653938-78818452:+	gb|EAW95967.1|	2341	0	MADS box transcription enhancer factor 2, polypeptide C (myocyte enhancer factor 2C), isoform CRA_f [Homo sapiens]	.	.	.	.	Q5R444	877	0	Myocyte-specific enhancer factor 2C	YPL089c	92.8	6.00E-18	COG5068	pfam00319	SRF-TF	SRF-type transcription factor (DNA-binding and dimerisation domain).	GO:0006915|apoptotic process;GO:0001782|B cell homeostasis;GO:0042100|B cell proliferation;GO:0050853|B cell receptor signaling pathway;GO:0001568|blood vessel development;GO:0001974|blood vessel remodeling;GO:0003211|cardiac ventricle formation;GO:0035051|cardiocyte differentiation;GO:0071277|cellular response to calcium ion;GO:0071498|cellular response to fluid shear stress;GO:0071222|cellular …	GO:0005737|cytoplasm;GO:0016607|nuclear speck;GO:0005634|nucleus;GO:0032991|protein-containing complex;GO:0016528|sarcoplasm;	GO:0003677|DNA binding;GO:0001228|DNA-binding transcription activator activity, RNA polymerase II-specific;GO:0003700|DNA-binding transcription factor activity;GO:0000981|DNA-binding transcription factor activity, RNA polymerase II-specific;GO:0046983|protein dimerization activity;GO:0000977|RNA polymerase II transcription regulatory region sequence-specific DNA binding;GO:0000976|transcription c…	K04454	MEF2C; MADS-box transcription enhancer factor 2C
gene19844	19	34	23	35.28701775	54	43	38	0.550691871	-0.860682782	0.019849297	NA	down	yes	ANKRD31	protein_coding	chrNC_009157.3:89918947-90044760:+	gb|ELK11440.1|	6710	0	Ankyrin repeat domain-containing protein 31 [Pteropus alecto]	.	.	.	.	Q8N7Z5	2189	0	Ankyrin repeat domain-containing protein 31	.	.	.	.	pfam12796	Ank_2	Ankyrin repeats (3 copies).	GO:0007129|homologous chromosome pairing at meiosis;GO:0010780|meiotic DNA double-strand break formation involved in reciprocal meiotic recombination;GO:1903343|positive regulation of meiotic DNA double-strand break formation;	GO:0000785|chromatin;GO:0005634|nucleus;	.	.	.
gene19996	0	0	1	3.392870206	2	10	7	0.054745196	-4.191123816	0.00741687	NA	down	yes	LOC111768027	lncRNA	chrNC_009158.3:7912124-7915328:-	.	.	.	.	.	.	.	.	.	.	.	.	.	.	.	.	pfam12138	Spherulin4	Spherulation-specific family 4. This protein is found in bacteria, archaea and eukaryotes. Proteins in this family are typically between 250 and 398 amino acids in length. There is a conserved NPG sequence motif and there are two completely conserved G residues that may be functionally important. Starvation will often induce spherulation - the production of spores - and this process may involve D…	.	.	.	.	.
gene20059	32	71	49	70.40694445	104	78	88	0.552405183	-0.85620124	0.004330427	0.089085903	down	yes	DUSP2	protein_coding	chrNC_009158.3:12582064-12584459:+	gb|KAF5926154.1|	1353	0	hypothetical protein HPG69_011280 [Diceros bicornis minor]	.	.	.	.	Q05923	505	9.00E-175	Dual specificity protein phosphatase 2	SPBC17A3.06	72.4	5.00E-13	COG2453	pfam00782	DSPc	Dual specificity phosphatase, catalytic domain. Ser/Thr and Tyr protein phosphatases. The enzyme's tertiary fold is highly similar to that of tyrosine-specific phosphatases, except for a "recognition" region.	GO:0001706|endoderm formation;GO:0043409|negative regulation of MAPK cascade;GO:0006470|protein dephosphorylation;	GO:0005737|cytoplasm;GO:0031965|nuclear membrane;GO:0005654|nucleoplasm;GO:0005634|nucleus;	GO:0017017|MAP kinase tyrosine/serine/threonine phosphatase activity;GO:0051019|mitogen-activated protein kinase binding;GO:0017018|myosin phosphatase activity;GO:0004721|phosphoprotein phosphatase activity;GO:0004725|protein tyrosine phosphatase activity;GO:0008330|protein tyrosine/threonine phosphatase activity;	K04459	DUSP, MKP; dual specificity MAP kinase phosphatase [EC:3.1.3.16 3.1.3.48]
gene20176	19	24	31	39.35658204	51	53	58	0.44579311	-1.165553775	0.000502422	NA	down	yes	SMYD1	protein_coding	chrNC_009158.3:18344734-18388665:-	ref|XP_003908994.1|	2607	0	histone-lysine N-methyltransferase SMYD1 isoform X1 [Papio anubis] >XP_005575409.2 histone-lysine N-methyltransferase SMYD1 isoform X1 [Macaca fascicularis] >XP_011827151.1 PREDICTED: histone-lysine N-methyltransferase SMYD1 [Mandrillus leucophaeus] >XP_014968300.2 histone-lysine N-methyltransferase SMYD1 isoform X1 [Macaca mulatta] >XP_025210050.1 histone-lysine N-methyltransferase SMYD1 isoform…	.	.	.	.	Q8NB12	1007	0	Histone-lysine N-methyltransferase SMYD1	SPBP8B7.07c	89.7	2.00E-17	COG2940	pfam01753	zf-MYND	MYND finger.	GO:0006338|chromatin remodeling;GO:0007507|heart development;GO:0034968|histone lysine methylation;GO:0045663|positive regulation of myoblast differentiation;GO:0010831|positive regulation of myotube differentiation;GO:0035914|skeletal muscle cell differentiation;	GO:0005737|cytoplasm;GO:0005634|nucleus;	GO:0003677|DNA binding;GO:0018024|histone lysine N-methyltransferase activity;GO:0046872|metal ion binding;GO:0003714|transcription corepressor activity;	K11426	SMYD; [histone H3]-lysine4/36 N-trimethyltransferase SMYD [EC:2.1.1.354 2.1.1.357]
gene20260	0	0	0	1.846423048	2	4	5	0.049093627	-4.348320425	0.015085507	NA	down	yes	EVA1A	protein_coding	chrNC_009158.3:28582383-28676032:+	emb|VFV46980.1|	658	1.30E-78	family with sequence similarity member a [Lynx pardinus]	.	.	.	.	Q9H8M9	182	6.00E-52	Protein eva-1 homolog A	.	.	.	.	pfam14851	FAM176	FAM176 family. Members of the FAM176 family regulate autophagy and apoptosis.	GO:0006915|apoptotic process;GO:0006914|autophagy;	GO:0005788|endoplasmic reticulum lumen;GO:0005789|endoplasmic reticulum membrane;GO:0043231|intracellular membrane-bounded organelle;GO:0005765|lysosomal membrane;GO:0005886|plasma membrane;	.	.	.
gene20341	7	17	21	25.89630099	29	40	41	0.398634434	-1.326861758	0.003107489	NA	down	yes	CLEC4F	protein_coding	chrNC_009158.3:32736659-32748030:+	gb|KAF5917941.1|	2278	0	hypothetical protein HPG69_019747 [Diceros bicornis minor]	.	.	.	.	Q8N1N0	659	0	C-type lectin domain family 4 member F	.	.	.	.	pfam00059	Lectin_C	Lectin C-type domain. This family includes both long and short form C-type	GO:0006897|endocytosis;	GO:0009897|external side of plasma membrane;	GO:0030246|carbohydrate binding;	K10060	CLEC4F, CLECSF13; C-type lectin domain family 4 member F
gene20484	2360	3315	4103	4064.989979	4644	4870	5124	0.651000747	-0.619268896	4.57E-05	0.006029018	down	yes	CCDC88A	protein_coding	chrNC_009158.3:45821540-45939871:+	ref|XP_019280162.1|	8386	0	PREDICTED: girdin isoform X1 [Panthera pardus] >XP_019280244.1 PREDICTED: girdin isoform X1 [Panthera pardus] >XP_030166489.1 girdin isoform X3 [Lynx canadensis] >XP_030166491.1 girdin isoform X3 [Lynx canadensis] >XP_042837353.1 girdin isoform X3 [Panthera tigris] >VFV40367.1 grdn_human ame: full=girdin ame: full=akt [Lynx pardinus]	.	.	.	.	Q3V6T2	3206	0	Girdin	.	.	.	.	pfam05622	HOOK	HOOK protein. This family consists of several HOOK1, 2 and 3 proteins from different eukaryotic organisms. The different members of the human gene family are HOOK1, HOOK2 and HOOK3. Different domains have been identified in the three human HOOK proteins, and it was demonstrated that the highly conserved NH2-domain mediates attachment to microtubules, whereas the central coiled-coil motif mediates…	GO:0032147|activation of protein kinase activity;GO:0032148|activation of protein kinase B activity;GO:0016477|cell migration;GO:0031122|cytoplasmic microtubule organization;GO:0030705|cytoskeleton-dependent intracellular transport;GO:0006260|DNA replication;GO:0030032|lamellipodium assembly;GO:0072660|maintenance of protein location in plasma membrane;GO:0061024|membrane organization;GO:0007399|…	GO:0005814|centriole;GO:0005813|centrosome;GO:0036064|ciliary basal body;GO:0005737|cytoplasm;GO:0031410|cytoplasmic vesicle;GO:0005829|cytosol;GO:0005783|endoplasmic reticulum;GO:0005794|Golgi apparatus;GO:0030027|lamellipodium;GO:0016020|membrane;GO:0005886|plasma membrane;	GO:0003779|actin binding;GO:0051959|dynein light intermediate chain binding;GO:0005154|epidermal growth factor receptor binding;GO:0001965|G-protein alpha-subunit binding;GO:0005092|GDP-dissociation inhibitor activity;GO:0005085|guanyl-nucleotide exchange factor activity;GO:0005158|insulin receptor binding;GO:0008017|microtubule binding;GO:0035091|phosphatidylinositol binding;GO:0042803|protein h…	.	.
gene20503	16	16	41	33.56621963	37	44	48	0.5492065	-0.864579394	0.034944984	NA	down	yes	LOC111768214	lncRNA	chrNC_009158.3:48037364-48046401:+	.	.	.	.	.	.	.	.	.	.	.	.	.	.	.	.	pfam01757	Acyl_transf_3	Acyltransferase family. This family includes a range of acyltransferase enzymes. This domain is found in many as yet uncharacterized C. elegans proteins and it is approximately 300 amino acids long.	.	.	.	.	.
gene20652	149	185	149	224.303302	310	269	282	0.549093329	-0.864876711	1.89E-07	0.000103269	down	yes	RASGRP3	protein_coding	chrNC_009158.3:64366390-64463715:-	ref|XP_025871815.1|	3398	0	ras guanyl-releasing protein 3 isoform X1 [Vulpes vulpes] >XP_025871816.1 ras guanyl-releasing protein 3 isoform X1 [Vulpes vulpes] >XP_041611646.1 ras guanyl-releasing protein 3 [Vulpes lagopus] >XP_041611647.1 ras guanyl-releasing protein 3 [Vulpes lagopus] >XP_041611648.1 ras guanyl-releasing protein 3 [Vulpes lagopus] >XP_041611649.1 ras guanyl-releasing protein 3 [Vulpes lagopus] >XP_0416116…	.	.	.	.	Q8IV61	1288	0	Ras guanyl-releasing protein 3	.	.	.	.	pfam00617	RasGEF	RasGEF domain. Guanine nucleotide exchange factor for Ras-like small GTPases.	GO:0000165|MAPK cascade;GO:0043547|positive regulation of GTPase activity;GO:0007265|Ras protein signal transduction;GO:0007264|small GTPase mediated signal transduction;	GO:0032045|guanyl-nucleotide exchange factor complex;GO:0048471|perinuclear region of cytoplasm;GO:0005886|plasma membrane;	GO:0005509|calcium ion binding;GO:0019992|diacylglycerol binding;GO:0005096|GTPase activator activity;GO:0005085|guanyl-nucleotide exchange factor activity;GO:0019900|kinase binding;GO:0031267|small GTPase binding;	K12362	RASGRP3; RAS guanyl-releasing protein 3
gene20900	5	8	9	11.89509339	15	19	15	0.436668715	-1.195388921	0.043876941	NA	down	yes	LOC111768235	lncRNA	chrNC_009158.3:85027764-85029429:+	.	.	.	.	.	.	.	.	.	.	.	.	.	.	.	.	pfam13929	mRNA_stabil	mRNA stabilisation. This domain is an mRNA stabilisation factor.	.	.	.	.	.
gene20919	537	996	1097	1209.289084	1577	1621	1412	0.555006592	-0.849423188	0.007561283	0.114726084	down	yes	RSAD2	protein_coding	chrNC_009158.3:87315457-87337123:-	gb|KAF5917279.1|	1552	0	hypothetical protein HPG69_008351 [Diceros bicornis minor]	.	.	.	.	Q5RCW8	576	0	Radical S-adenosyl methionine domain-containing protein 2	.	.	.	.	pfam04055	Radical_SAM	Radical SAM superfamily. Radical SAM proteins catalyze diverse reactions, including unusual methylations, isomerisation, sulphur insertion, ring formation, anaerobic oxidation and protein radical formation.	GO:0035710|CD4-positive, alpha-beta T cell activation;GO:0043367|CD4-positive, alpha-beta T cell differentiation;GO:0051607|defense response to virus;GO:0045087|innate immune response;GO:0050709|negative regulation of protein secretion;GO:2000553|positive regulation of T-helper 2 cell cytokine production;GO:0034157|positive regulation of toll-like receptor 7 signaling pathway;GO:0034165|positive …	GO:0005783|endoplasmic reticulum;GO:0005789|endoplasmic reticulum membrane;GO:0005794|Golgi apparatus;GO:0005811|lipid droplet;GO:0005743|mitochondrial inner membrane;GO:0005741|mitochondrial outer membrane;	GO:0051539|4 iron, 4 sulfur cluster binding;GO:0016829|lyase activity;GO:0046872|metal ion binding;GO:0043621|protein self-association;	K15045	RSAD2; radical S-adenosyl methionine domain-containing protein 2
gene21239	187	231	250	280.8798	346	347	323	0.640970386	-0.641670392	3.95E-05	0.0053296	down	yes	IL17RD	protein_coding	chrNC_009159.3:32647257-32711511:+	ref|XP_032988904.1|	3221	0	interleukin-17 receptor D isoform X1 [Rhinolophus ferrumequinum] >KAF6312924.1 interleukin 17 receptor D [Rhinolophus ferrumequinum]	.	.	.	.	Q8NFM7	1226	0	Interleukin-17 receptor D	.	.	.	.	pfam16742	IL17R_D_N	N-terminus of interleukin 17 receptor D. IL17R_D_N is found in higher eukaryotes. The function of this N-terminal domain is not known.	GO:0010719|negative regulation of epithelial to mesenchymal transition;GO:0030512|negative regulation of transforming growth factor beta receptor signaling pathway;	GO:0005794|Golgi apparatus;GO:0000139|Golgi membrane;GO:0005654|nucleoplasm;GO:0005886|plasma membrane;	GO:0030368|interleukin-17 receptor activity;	K05167	IL17RD, SEF; interleukin 17 receptor D
gene213	26	54	82	74.01707735	93	80	111	0.557309962	-0.843448153	0.010116381	0.134318706	down	yes	NRAP	protein_coding	chrNC_009144.3:18217003-18286704:+	gb|KAF5928047.1|	8909	0	hypothetical protein HPG69_015313 [Diceros bicornis minor]	.	.	.	.	Q86VF7	3302	0	Nebulin-related-anchoring protein	.	.	.	.	pfam00412	LIM	LIM domain. This family represents two copies of the LIM structural domain.	GO:0071691|cardiac muscle thin filament assembly;	GO:0005916|fascia adherens;GO:0005927|muscle tendon junction;GO:0030018|Z disc;	GO:0003779|actin binding;GO:0051015|actin filament binding;GO:0046872|metal ion binding;GO:0051371|muscle alpha-actinin binding;GO:0017166|vinculin binding;	.	.
gene21566	49	52	69	71.68046323	75	67	121	0.634861068	-0.655487186	0.019200477	0.180120766	down	yes	XIRP1	protein_coding	chrNC_009159.3:47772584-47781952:+	ref|NP_001243906.2|	8586	0	xin actin-binding repeat-containing protein 1 [Equus caballus] >XP_005600547.2 xin actin-binding repeat-containing protein 1 isoform X1 [Equus caballus]	.	.	.	.	Q702N8	2524	0	Xin actin-binding repeat-containing protein 1	.	.	.	.	pfam08043	Xin	Xin repeat. The repeat has the consensus sequence GDV(K/Q/R)(T/S/G)X(R/K/T) WLFETXPLD. This repeat motif is typically found in the N-terminus of the proteins, with a copy number between 2 and 28 repeats. Direct evidence for binding to and stabilizing F-actin has been found in the human protein XIRP1. The homologs in mouse and chicken localize in the adherens junction complex of the intercalated d…	GO:0007015|actin filament organization;GO:0032091|negative regulation of protein binding;	GO:0070161|anchoring junction;	GO:0051015|actin filament binding;GO:0003723|RNA binding;	.	.
gene21567	59	80	99	98.79106336	126	126	102	0.653689252	-0.613323119	0.011726535	0.143332382	down	yes	LOC102149569	lncRNA	chrNC_009159.3:47784576-47787792:-	.	.	.	.	.	.	.	.	.	.	.	.	.	.	.	.	pfam12881	NUT	NUT protein. This family includes the NUT protein. The gene encoding for NUT protein (Nuclear Testis protein) is found fused to BRD3 or BRD4 genes, in some aggressive types of carcinoma, due to chromosomal translocations. Proteins of the BRD family contain two bromodomains that bind transcriptionally active chromatin through associations with acetylated histones H3 and H4. Such proteins are cruci…	.	.	.	.	.
gene21736	33	59	101	83.66072504	64	89	160	0.604146864	-0.727028794	0.049613812	0.282272521	down	yes	COL6A6	protein_coding	chrNC_009159.3:68160765-68301758:+	emb|VFV31093.1|	9977	0	collagen alpha-6 chain-like [Lynx pardinus]	.	.	.	.	A6NMZ7	3722	0	Collagen alpha-6(VI) chain	.	.	.	.	pfam00092	VWA	von Willebrand factor type A domain.	GO:0007155|cell adhesion;GO:0030198|extracellular matrix organization;	GO:0005581|collagen trimer;GO:0062023|collagen-containing extracellular matrix;GO:0031012|extracellular matrix;GO:0005576|extracellular region;	.	K06238	COL6A; collagen type VI alpha
gene21754	8	24	16	27.49551041	37	42	37	0.404371495	-1.306246791	0.0027393	NA	down	yes	ACKR4	protein_coding	chrNC_009159.3:69959178-69963830:+	gb|KAB1283133.1|	1655	0	Atypical chemokine receptor 4 [Camelus dromedarius]	.	.	.	.	P35350	633	0	Atypical chemokine receptor 4	.	.	.	.	pfam00001	7tm_1	7 transmembrane receptor (rhodopsin family). This family contains, amongst other G-protein-coupled receptors (GCPRs), members of the opsin family, which have been considered to be typical members of the rhodopsin superfamily. They share several motifs, mainly the seven transmembrane helices, GCPRs of the rhodopsin superfamily. All opsins bind a chromophore, such as 11-cis-retinal. The function of…	GO:0019722|calcium-mediated signaling;GO:0060326|cell chemotaxis;GO:0006955|immune response;GO:0007204|positive regulation of cytosolic calcium ion concentration;	GO:0005769|early endosome;GO:0009897|external side of plasma membrane;GO:0055037|recycling endosome;	GO:0019957|C-C chemokine binding;GO:0016493|C-C chemokine receptor activity;GO:0004950|chemokine receptor activity;GO:0005044|scavenger receptor activity;	K04186	ACKR4, CCRL1, CCR11; atypical chemokine receptor 4
gene21935	29	42	47	58.55193292	80	75	78	0.494421065	-1.016187885	0.000308199	0.020688904	down	yes	LOC111768459	lncRNA	chrNC_009159.3:87347068-87361504:-	.	.	.	.	.	.	.	.	.	.	.	.	.	.	.	.	pfam04304	DUF454	Protein of unknown function (DUF454). Predicted membrane protein.	.	.	.	.	.
gene22123	14	28	58	49.2466273	40	64	93	0.49466991	-1.015461948	0.01922397	0.180120766	down	yes	LOC102148601	lncRNA	chrNC_009160.3:18699941-18713275:-	.	.	.	.	.	.	.	.	.	.	.	.	.	.	.	.	pfam07555	NAGidase	beta-N-acetylglucosaminidase. This family has previously been described as a hyaluronidase. However, more recently it has been shown that this family has beta-N-acetylglucosaminidase activity.	.	.	.	.	.
gene22148	0	1	1	3.230309944	3	9	5	0.113588366	-3.138113017	0.027365122	NA	down	yes	LOC102150008	lncRNA	chrNC_009160.3:20354495-20381309:+	.	.	.	.	.	.	.	.	.	.	.	.	.	.	.	.	pfam05340	DUF740	Protein of unknown function (DUF740). This family consists of several uncharacterized plant proteins of unknown function.	.	.	.	.	.
gene22177	36	59	58	67.36100239	98	95	56	0.596409809	-0.74562411	0.017094026	0.170883376	down	yes	LPAR6	protein_coding	chrNC_009160.3:22512514-22513707:+	ref|NP_001296109.1|	1737	0	lysophosphatidic acid receptor 6 [Equus caballus] >XP_008515987.1 PREDICTED: lysophosphatidic acid receptor 6 [Equus przewalskii] >XP_046520213.1 lysophosphatidic acid receptor 6 [Equus quagga]	.	.	.	.	Q8BMC0	642	0	Lysophosphatidic acid receptor 6	.	.	.	.	pfam00001	7tm_1	7 transmembrane receptor (rhodopsin family). This family contains, amongst other G-protein-coupled receptors (GCPRs), members of the opsin family, which have been considered to be typical members of the rhodopsin superfamily. They share several motifs, mainly the seven transmembrane helices, GCPRs of the rhodopsin superfamily. All opsins bind a chromophore, such as 11-cis-retinal. The function of…	GO:0001835|blastocyst hatching;GO:0051482|positive regulation of cytosolic calcium ion concentration involved in phospholipase C-activating G protein-coupled signaling pathway;GO:0035025|positive regulation of Rho protein signal transduction;	GO:0005886|plasma membrane;	GO:0004930|G protein-coupled receptor activity;GO:0070915|lysophosphatidic acid receptor activity;	K04273	LPAR6, P2RY5; lysophosphatidic acid receptor 6
gene22267	208	282	209	316.4657569	412	372	414	0.571985737	-0.805948923	4.87E-07	0.000208889	down	yes	PCDH17	protein_coding	chrNC_009160.3:33307531-33403311:+	gb|KAF6369988.1|	5848	0	protocadherin 17 [Myotis myotis]	.	.	.	.	O14917	2162	0	Protocadherin-17	.	.	.	.	pfam00028	Cadherin	Cadherin domain.	GO:0030534|adult behavior;GO:0007155|cell adhesion;GO:0007156|homophilic cell adhesion via plasma membrane adhesion molecules;GO:0050805|negative regulation of synaptic transmission;GO:1904071|presynaptic active zone assembly;GO:2000807|regulation of synaptic vesicle clustering;GO:0099560|synaptic membrane adhesion;	GO:0098982|GABA-ergic synapse;GO:0098978|glutamatergic synapse;	GO:0005509|calcium ion binding;	K16499	PCDHD2; protocadherin delta 2
gene22327	12	24	24	32.75835494	45	46	45	0.430602552	-1.215571224	0.001344736	NA	down	yes	ACOD1	protein_coding	chrNC_009160.3:49684243-49694019:+	gb|KAF5920422.1|	2292	0	hypothetical protein HPG69_009672 [Diceros bicornis minor]	.	.	.	.	A6NK06	842	0	Cis-aconitate decarboxylase	AGl2924	107	2.00E-23	COG2079	pfam03972	MmgE_PrpD	MmgE/PrpD family. This family includes 2-methylcitrate dehydratase EC:4.2.1.79 (PrpD) that is required for propionate catabolism. It catalyzes the third step of the 2-methylcitric acid cycle.	GO:0035458|cellular response to interferon-beta;GO:0071346|cellular response to type II interferon;GO:0071347|cellular response to interleukin-1;GO:0071222|cellular response to lipopolysaccharide;GO:0071219|cellular response to molecule of bacterial origin;GO:0071393|cellular response to progesterone stimulus;GO:0071356|cellular response to tumor necrosis factor;GO:0006952|defense response;GO:005…	GO:0005739|mitochondrion;	GO:0047613|aconitate decarboxylase activity;GO:0042803|protein homodimerization activity;	K17724	IRG1; aconitate decarboxylase [EC:4.1.1.6]
gene22458	42	80	82	95.38281912	137	132	97	0.54199217	-0.883656085	0.001508554	0.051790814	down	yes	TNFSF13B	protein_coding	chrNC_009160.3:75860044-75938952:+	ref|NP_001229374.1|	1225	6.86E-161	tumor necrosis factor ligand superfamily member 13B [Equus caballus] >XP_008505101.1 PREDICTED: tumor necrosis factor ligand superfamily member 13B isoform X2 [Equus przewalskii] >ADZ54813.1 tumor necrosis factor superfamily member 13b [Equus caballus]	.	.	.	.	Q9Y275	398	1.00E-130	Tumor necrosis factor ligand superfamily member 13B	.	.	.	.	pfam00229	TNF	TNF(tumor Necrosis Factor) family.	GO:0031296|B cell costimulation;GO:0030183|B cell differentiation;GO:0001782|B cell homeostasis;GO:0042100|B cell proliferation;GO:0002467|germinal center formation;GO:0030890|positive regulation of B cell proliferation;GO:0002636|positive regulation of germinal center formation;GO:0042102|positive regulation of T cell proliferation;GO:0007165|signal transduction;GO:0031295|T cell costimulation;G…	GO:0005737|cytoplasm;GO:0005576|extracellular region;GO:0005615|extracellular space;GO:0005925|focal adhesion;GO:0043231|intracellular membrane-bounded organelle;GO:0048471|perinuclear region of cytoplasm;GO:0005886|plasma membrane;	GO:0005125|cytokine activity;GO:0048018|receptor ligand activity;GO:0005102|signaling receptor binding;GO:0005164|tumor necrosis factor receptor binding;	K05476	TNFSF13B, TNFSF20, CD257; tumor necrosis factor ligand superfamily member 13B
gene22670	8	19	22	25.83007931	29	35	42	0.451734067	-1.146454377	0.009227869	NA	down	yes	LCT	protein_coding	chrNC_009161.3:19677649-19724466:-	ref|XP_016000897.2|	8920	0	lactase-phlorizin hydrolase [Rousettus aegyptiacus] >KAF6495597.1 lactase [Rousettus aegyptiacus]	.	.	.	.	P09848	3430	0	Lactase/phlorizin hydrolase	BH1923	300	5.00E-88	COG2723	pfam00232	Glyco_hydro_1	Glycosyl hydrolase family 1.	GO:2000892|cellobiose catabolic process;GO:0046477|glycosylceramide catabolic process;GO:0005990|lactose catabolic process;GO:1901733|quercetin catabolic process;	GO:0098591|external side of apical plasma membrane;GO:0005886|plasma membrane;	GO:0008422|beta-glucosidase activity;GO:0080079|cellobiose glucosidase activity;GO:0004336|galactosylceramidase activity;GO:0004348|glucosylceramidase activity;GO:0017042|glycosylceramidase activity;GO:0000016|lactase activity;GO:0140749|phlorizin hydrolase activity;GO:0042803|protein homodimerization activity;	K01229	LCT; lactase-phlorizin hydrolase [EC:3.2.1.108 3.2.1.62]
gene22793	9609	16141	14900	18633.47589	24413	24043	22460	0.559451703	-0.837914505	1.03E-07	7.72E-05	down	yes	IFIH1	protein_coding	chrNC_009161.3:42676921-42729373:-	ref|NP_001040588.1|	4343	0	interferon-induced helicase C domain-containing protein 1 [Macaca mulatta] >ABI33114.1 melanoma differentiation associated protein-5 [Macaca mulatta] >EHH54901.1 hypothetical protein EGM_04004 [Macaca fascicularis]	.	.	.	.	Q9BYX4	1654	0	Interferon-induced helicase C domain-containing protein 1	MA0096_1	78.2	8.00E-14	COG1111	pfam11648	RIG-I_C-RD	C-terminal domain of RIG-I. This family of proteins represents the regulatory domain RD of RIG-I, a protein which initiates a signalling cascade that provides essential antiviral protection for the host. The RD domain binds viral RNA, activating the RIG-I ATPase by RNA-dependant dimerisation. The structure of RD contains a zinc-binding domain and is thought to confer ligand specificity.	GO:0071360|cellular response to exogenous dsRNA;GO:0098586|cellular response to virus;GO:0051607|defense response to virus;GO:0009597|detection of virus;GO:0045087|innate immune response;GO:0039530|MDA-5 signaling pathway;GO:0045071|negative regulation of viral genome replication;GO:0032727|positive regulation of interferon-alpha production;GO:0032728|positive regulation of interferon-beta produc…	GO:0005737|cytoplasm;GO:0005829|cytosol;GO:0005739|mitochondrion;GO:0005634|nucleus;	GO:0005524|ATP binding;GO:0016887|ATP hydrolysis activity;GO:0003677|DNA binding;GO:0003725|double-stranded RNA binding;GO:0042802|identical protein binding;GO:0043021|ribonucleoprotein complex binding;GO:0003723|RNA binding;GO:0003724|RNA helicase activity;GO:0003727|single-stranded RNA binding;GO:0008270|zinc ion binding;	K12647	IFIH1, MDA5; interferon-induced helicase C domain-containing protein 1 [EC:3.6.4.13]
gene23094	107	172	150	182.9283248	244	218	205	0.628353837	-0.670350901	0.000833692	0.038089882	down	yes	LOC100146833	protein_coding	chrNC_009161.3:75622706-75702555:-	ref|NP_001274196.1|	6909	0	aldehyde oxidase 1 [Equus caballus] >DAA64437.1 TPA_inf: aldehyde oxidase 1 [Equus caballus]	.	.	.	.	Q06278	2401	0	Aldehyde oxidase	PA1523	513	8.00E-161	COG4631	pfam02738	Ald_Xan_dh_C2	Molybdopterin-binding domain of aldehyde dehydrogenase.	GO:0006629|lipid metabolic process;GO:0006805|xenobiotic metabolic process;	GO:0005829|cytosol;GO:0070062|extracellular exosome;	GO:0051537|2 iron, 2 sulfur cluster binding;GO:0004031|aldehyde oxidase activity;GO:0071949|FAD binding;GO:0050660|flavin adenine dinucleotide binding;GO:0042802|identical protein binding;GO:0005506|iron ion binding;GO:0043546|molybdopterin cofactor binding;GO:0051287|NAD binding;GO:0016491|oxidoreductase activity;GO:0042803|protein homodimerization activity;	K00157	AOX; aldehyde oxidase [EC:1.2.3.1]
gene23306	0	0	0	2.162857714	4	3	6	0.041836515	-4.579093522	0.007217574	NA	down	yes	SAMD7	protein_coding	chrNC_009162.3:12733950-12752459:+	gb|KAF5922153.1|	2097	0	hypothetical protein HPG69_007039 [Diceros bicornis minor]	.	.	.	.	Q7Z3H4	709	0	Sterile alpha motif domain-containing protein 7	.	.	.	.	pfam00536	SAM_1	SAM domain (Sterile alpha motif). It has been suggested that SAM is an evolutionarily conserved protein binding domain that is involved in the regulation of numerous developmental processes in diverse eukaryotes. The SAM domain can potentially function as a protein interaction module through its ability to homo- and heterooligomerise with other SAM domains.	GO:0045892|negative regulation of DNA-templated transcription;GO:0010629|negative regulation of gene expression;	GO:0005737|cytoplasm;GO:0005634|nucleus;	GO:0003682|chromatin binding;GO:0042393|histone binding;	.	.
gene23366	31	53	59	64.37601551	79	73	92	0.57346835	-0.802214228	0.004912367	0.093693663	down	yes	USP13	protein_coding	chrNC_009162.3:21068815-21175106:+	gb|KAI5772152.1|	4225	0	USP13 [Gulo gulo luscus] >KAI5772380.1 USP13 [Gulo gulo luscus] >VCX38383.1 unnamed protein product [Gulo gulo]	.	.	.	.	Q92995	1628	0	Ubiquitin carboxyl-terminal hydrolase 13	SPBC6B1.06c	362	2.00E-105	COG5207	pfam00443	UCH	Ubiquitin carboxyl-terminal hydrolase.	GO:0006914|autophagy;GO:0008283|cell population proliferation;GO:1904378|maintenance of unfolded protein involved in ERAD pathway;GO:0030318|melanocyte differentiation;GO:1904294|positive regulation of ERAD pathway;GO:0016579|protein deubiquitination;GO:0035523|protein K29-linked deubiquitination;GO:0044313|protein K6-linked deubiquitination;GO:0070536|protein K63-linked deubiquitination;GO:00508…	GO:0005829|cytosol;GO:0005654|nucleoplasm;GO:0005634|nucleus;	GO:1904288|BAT3 complex binding;GO:0051087|chaperone binding;GO:0004843|cysteine-type deubiquitinase activity;GO:0004197|cysteine-type endopeptidase activity;GO:1990380|K48-linked deubiquitinase activity;GO:0070628|proteasome binding;GO:0043130|ubiquitin binding;GO:0031625|ubiquitin protein ligase binding;GO:0044389|ubiquitin-like protein ligase binding;GO:0008270|zinc ion binding;	K11836	USP5_13, UBP14; ubiquitin carboxyl-terminal hydrolase 5/13 [EC:3.4.19.12]
gene23564	115	161	155	201.2881213	211	248	319	0.542860281	-0.881347163	7.18E-06	0.001761912	down	yes	MUC4	protein_coding	chrNC_009162.3:36235429-36266805:+	gb|AAM66747.1|	5130	0	MUC4 [Homo sapiens] >CAB81773.1 mucin 4 [Homo sapiens]	.	.	.	.	Q99102	1813	0	Mucin-4	.	.	.	.	pfam00094	VWD	von Willebrand factor type D domain. Luciferin monooxygenase from Vargula hilgendorfii contains a vwd domain. Its function is unrelated but the similarity is very strong by several methods.	GO:0007160|cell-matrix adhesion;GO:0030277|maintenance of gastrointestinal epithelium;GO:0010469|regulation of signaling receptor activity;	GO:0070062|extracellular exosome;GO:0031012|extracellular matrix;GO:0005615|extracellular space;GO:0005796|Golgi lumen;GO:0016020|membrane;GO:0005886|plasma membrane;GO:0031982|vesicle;	GO:0005176|ErbB-2 class receptor binding;GO:0030197|extracellular matrix constituent, lubricant activity;	K22017	MUC4; mucin-4
gene23613	5	3	9	12.09735128	28	19	8	0.298110008	-1.746083287	0.010976476	NA	down	yes	CD86	protein_coding	chrNC_009162.3:39856735-39919833:-	gb|AEB61140.1|	1518	0	T-lymphocyte activation antigen CD86-like protein, partial [Equus caballus]	.	.	.	.	P42071	344	5.00E-108	T-lymphocyte activation antigen CD86	.	.	.	.	pfam07686	V-set	Immunoglobulin V-set domain. This domain is found in antibodies as well as neural protein P0 and CTL4 amongst others.	GO:0007202|activation of phospholipase C activity;GO:1990051|activation of protein kinase C activity;GO:0002250|adaptive immune response;GO:0042113|B cell activation;GO:0023035|CD40 signaling pathway;GO:0002639|positive regulation of immunoglobulin production;GO:1901224|positive regulation of NIK/NF-kappaB signaling;	GO:0005886|plasma membrane;	.	K05413	CD86; CD86 antigen
gene23677	822	1176	1224	1375.108675	1679	1579	1778	0.625535498	-0.676836338	8.45E-07	0.000327497	down	yes	SIDT1	protein_coding	chrNC_009162.3:47022951-47132376:-	ref|XP_016006162.2|	3338	0	SID1 transmembrane family member 1 isoform X1 [Rousettus aegyptiacus] >KAF6476179.1 SID1 transmembrane family member 1 [Rousettus aegyptiacus]	.	.	.	.	Q9NXL6	1232	0	SID1 transmembrane family member 1	.	.	.	.	pfam13965	SID-1_RNA_chan	dsRNA-gated channel SID-1. This is a family of proteins that are transmembrane dsRNA-gated channels. They passively transport dsRNA into cells and do not act as ATP-dependent pumps. They are required for systemic RNA interference.	GO:0050658|RNA transport;	GO:0005764|lysosome;GO:0005886|plasma membrane;	GO:0015485|cholesterol binding;GO:0003725|double-stranded RNA binding;GO:0051033|RNA transmembrane transporter activity;	.	.
gene24079	10	18	23	24.77377334	36	27	35	0.508979206	-0.974321378	0.023029025	NA	down	yes	LOC100054193	protein_coding	chrNC_009163.3:24899513-24901056:-	emb|CAD7673742.1|	505	3.90E-59	unnamed protein product [Nyctereutes procyonoides]	ref|XM_046178605.1|	91	4.09E-38	Filobasidium floriforme histone-fold-containing protein (HD553DRAFT_299322), mRNA	P0C1H4	188	1.00E-55	Histone H2B 5	.	.	.	.	pfam00125	Histone	Core histone H2A/H2B/H3/H4.	GO:0006334|nucleosome assembly;	GO:0000786|nucleosome;GO:0005634|nucleus;	GO:0003677|DNA binding;GO:0046982|protein heterodimerization activity;GO:0030527|structural constituent of chromatin;	K11252	H2B; histone H2B
gene24104	302	487	465	557.2657467	769	705	608	0.587166324	-0.768158867	1.44E-05	0.002548903	down	yes	LOC100068433	protein_coding	chrNC_009163.3:25038131-25047790:+	gb|TEA21835.1|	1830	0	hypothetical protein DBR06_SOUSAS20010014 [Sousa chinensis]	.	.	.	.	O00478	641	0	Butyrophilin subfamily 3 member A3	.	.	.	.	pfam00622	SPRY	SPRY domain. SPRY Domain is named from SPla and the RYanodine Receptor. Domain of unknown function. Distant homologs are domains in butyrophilin/marenostrin/pyrin homologs.	GO:0001817|regulation of cytokine production;GO:0002456|T cell mediated immunity;GO:0050852|T cell receptor signaling pathway;	GO:0009897|external side of plasma membrane;GO:0016020|membrane;GO:0005886|plasma membrane;	GO:0005102|signaling receptor binding;	K06712	BTN, CD277; butyrophilin
gene24118	41	68	75	107.5418088	162	173	122	0.390923613	-1.355041363	2.29E-07	0.000114472	down	yes	LOC100065910	protein_coding	chrNC_009163.3:25416270-25429023:+	gb|AXF92411.1|	1785	0	butyrophylin 3 [Vicugna pacos]	.	.	.	.	O00478	673	0	Butyrophilin subfamily 3 member A3	.	.	.	.	pfam00622	SPRY	SPRY domain. SPRY Domain is named from SPla and the RYanodine Receptor. Domain of unknown function. Distant homologs are domains in butyrophilin/marenostrin/pyrin homologs.	GO:0001817|regulation of cytokine production;GO:0002456|T cell mediated immunity;GO:0050852|T cell receptor signaling pathway;	GO:0009897|external side of plasma membrane;GO:0016020|membrane;GO:0005886|plasma membrane;	GO:0005102|signaling receptor binding;	K06712	BTN, CD277; butyrophilin
gene24483	13	11	14	18.83078453	24	24	27	0.494861573	-1.014903076	0.027148917	NA	down	yes	LOC111769261	pseudogene	chrNC_009163.3:29720511-29722000:+	gb|TKC38959.1|	600	6.53E-109	hypothetical protein EI555_020963 [Monodon monoceros]	.	.	.	.	P62961	242	1.00E-73	Y-box-binding protein 1	SA0747	65.9	2.00E-12	COG1278	pfam00313	CSD	'Cold-shock' DNA-binding domain.	GO:0098761|cellular response to interleukin-7;GO:0070934|CRD-mediated mRNA stabilization;GO:0048598|embryonic morphogenesis;GO:0008544|epidermis development;GO:0001701|in utero embryonic development;GO:1990428|miRNA transport;GO:0006397|mRNA processing;GO:0048255|mRNA stabilization;GO:0043066|negative regulation of apoptotic process;GO:2000773|negative regulation of cellular senescence;GO:0046627…	GO:0070937|CRD-mediated mRNA stability complex;GO:0005737|cytoplasm;GO:0010494|cytoplasmic stress granule;GO:0030425|dendrite;GO:0070062|extracellular exosome;GO:0071204|histone pre-mRNA 3'end processing complex;GO:1990124|messenger ribonucleoprotein complex;GO:0043025|neuronal cell body;GO:0005634|nucleus;GO:0048471|perinuclear region of cytoplasm;GO:1990904|ribonucleoprotein complex;GO:0005689|…	GO:0062153|C5-methylcytidine-containing RNA binding;GO:0003682|chromatin binding;GO:0051020|GTPase binding;GO:0035198|miRNA binding;GO:0003729|mRNA binding;GO:0003676|nucleic acid binding;GO:0002039|p53 binding;GO:0003723|RNA binding;GO:0043565|sequence-specific DNA binding;GO:1990837|sequence-specific double-stranded DNA binding;GO:0003697|single-stranded DNA binding;	K09276	YBX1, NSEP1; Y-box-binding protein 1
gene24543	20	28	46	43.13270526	42	60	63	0.554103426	-0.851772807	0.017704378	NA	down	yes	PSORS1C2	protein_coding	chrNC_009163.3:30977520-30979065:-	gb|KAB0392015.1|	296	1.28E-38	hypothetical protein E2I00_012248 [Balaenoptera physalus]	.	.	.	.	Q7YR45	54.7	5.00E-08	Psoriasis susceptibility 1 candidate gene 2 protein homolog	.	.	.	.	pfam15788	DUF4705	Domain of unknown function (DUF4705). DUF4705 is a family of repeated domains that is found in eukaryotes. It can occur up to 10 times in any one sequence. The repeat is rich in glycine and proline residues.	.	GO:0005576|extracellular region;	.	.	.
gene24554	11	19	17	24.30874817	31	38	29	0.466913344	-1.098773276	0.010342724	NA	down	yes	LOC100054397	protein_coding	chrNC_009163.3:31341682-31345226:-	gb|AGH08921.1|	1226	2.67E-164	MHC class I antigen [Equus caballus]	.	.	.	.	P30515	475	2.00E-163	Saoe class I histocompatibility antigen, A alpha chain	.	.	.	.	pfam00129	MHC_I	Class I Histocompatibility antigen, domains alpha 1 and 2.	GO:0002474|antigen processing and presentation of peptide antigen via MHC class I;GO:0006955|immune response;	GO:0009986|cell surface;GO:0031901|early endosome membrane;GO:0012507|ER to Golgi transport vesicle membrane;GO:0042612|MHC class I protein complex;GO:0030670|phagocytic vesicle membrane;GO:0055038|recycling endosome membrane;	.	.	.
gene24584	948	1170	1255	1409.023775	1856	1648	1575	0.647702468	-0.626596853	5.59E-07	0.000225167	down	yes	LOC100057920	protein_coding	chrNC_009163.3:31978840-31982338:-	gb|ADE61497.1|	1459	0	MHC class I antigen, partial [Equus asinus]	.	.	.	.	P13749	541	0	Patr class I histocompatibility antigen, A-126 alpha chain	.	.	.	.	pfam00129	MHC_I	Class I Histocompatibility antigen, domains alpha 1 and 2.	GO:0002474|antigen processing and presentation of peptide antigen via MHC class I;GO:0006955|immune response;	GO:0009986|cell surface;GO:0031901|early endosome membrane;GO:0012507|ER to Golgi transport vesicle membrane;GO:0042612|MHC class I protein complex;GO:0030670|phagocytic vesicle membrane;GO:0055038|recycling endosome membrane;	.	.	.
gene24665	25	49	40	64.92626009	106	97	70	0.406805649	-1.29758838	3.18E-05	0.004653157	down	yes	DRA	protein_coding	chrNC_009163.3:33598398-33602979:+	gb|AFU83053.1|	1082	2.12E-146	MHC class II antigen [Equus caballus] >AFU83054.1 MHC class II antigen [Equus caballus] >SJX51225.1 MHC class II histocompatibility antigen, DR alpha chain precursor [Equus caballus]	.	.	.	.	P01903	372	1.00E-126	HLA class II histocompatibility antigen, DR alpha chain	.	.	.	.	pfam00993	MHC_II_alpha	Class II histocompatibility antigen, alpha domain.	GO:0002250|adaptive immune response;GO:0002491|antigen processing and presentation of endogenous peptide antigen via MHC class II;GO:0019886|antigen processing and presentation of exogenous peptide antigen via MHC class II;GO:0002504|antigen processing and presentation of peptide or polysaccharide antigen via MHC class II;GO:0050890|cognition;GO:0006955|immune response;GO:0002469|myeloid dendriti…	GO:0009986|cell surface;GO:0030669|clathrin-coated endocytic vesicle membrane;GO:0031901|early endosome membrane;GO:0030666|endocytic vesicle membrane;GO:0012507|ER to Golgi transport vesicle membrane;GO:0070062|extracellular exosome;GO:0000139|Golgi membrane;GO:0001772|immunological synapse;GO:0031902|late endosome membrane;GO:0005765|lysosomal membrane;GO:0005764|lysosome;GO:0042613|MHC class I…	GO:0023026|MHC class II protein complex binding;GO:0032395|MHC class II receptor activity;GO:0042605|peptide antigen binding;GO:0030247|polysaccharide binding;GO:0042608|T cell receptor binding;	K06752	MHC2; MHC class II antigen
gene24694	119	94	111	151.1562104	170	223	187	0.543324736	-0.880113365	1.07E-05	0.002150991	down	yes	LOC100060996	protein_coding	chrNC_009163.3:34406363-34411623:-	ref|XP_005603849.1|	1173	6.76E-159	HLA class II histocompatibility antigen, DM beta chain isoform X1 [Equus caballus] >XP_008504873.1 PREDICTED: HLA class II histocompatibility antigen, DM beta chain isoform X1 [Equus przewalskii] >QDK54785.1 MHC class II antigen [Equus caballus] >QDK54786.1 MHC class II antigen [Equus caballus] >QDK54787.1 MHC class II antigen [Equus caballus]	.	.	.	.	P28068	363	3.00E-122	HLA class II histocompatibility antigen, DM beta chain	.	.	.	.	pfam07654	C1-set	Immunoglobulin C1-set domain.	GO:0002250|adaptive immune response;GO:0019886|antigen processing and presentation of exogenous peptide antigen via MHC class II;GO:0002399|MHC class II protein complex assembly;GO:0002503|peptide antigen assembly with MHC class II protein complex;GO:0050870|positive regulation of T cell activation;GO:2001190|positive regulation of T cell activation via T cell receptor contact with antigen bound …	GO:0043231|intracellular membrane-bounded organelle;GO:0031902|late endosome membrane;GO:0005765|lysosomal membrane;GO:0042613|MHC class II protein complex;	GO:0023026|MHC class II protein complex binding;	K06752	MHC2; MHC class II antigen
gene24695	77	64	90	98.04396797	144	107	107	0.629125574	-0.668580087	0.003862726	0.084460844	down	yes	LOC100061035	protein_coding	chrNC_009163.3:34419857-34435159:-	emb|SJX51249.1|	1146	1.06E-154	MHC class II histocompatibility antigen, DM alpha chain precursor [Equus caballus]	.	.	.	.	P28067	367	1.00E-123	HLA class II histocompatibility antigen, DM alpha chain	.	.	.	.	pfam00993	MHC_II_alpha	Class II histocompatibility antigen, alpha domain.	GO:0002250|adaptive immune response;GO:0019886|antigen processing and presentation of exogenous peptide antigen via MHC class II;GO:0002503|peptide antigen assembly with MHC class II protein complex;GO:0050870|positive regulation of T cell activation;	GO:0009986|cell surface;GO:0043231|intracellular membrane-bounded organelle;GO:0031902|late endosome membrane;GO:0005765|lysosomal membrane;GO:0016020|membrane;GO:0042613|MHC class II protein complex;	GO:0023026|MHC class II protein complex binding;	.	.
gene24756	839	1147	1193	1318.901538	1642	1486	1613	0.655301718	-0.60976878	2.84E-06	0.000793283	down	yes	FKBP5	protein_coding	chrNC_009163.3:36547374-36672623:-	ref|NP_001302540.1|	2274	0	peptidyl-prolyl cis-trans isomerase FKBP5 [Sus scrofa] >XP_013833282.2 peptidyl-prolyl cis-trans isomerase FKBP5 isoform X1 [Sus scrofa] >XP_020953709.1 peptidyl-prolyl cis-trans isomerase FKBP5 isoform X1 [Sus scrofa] >XP_020953711.1 peptidyl-prolyl cis-trans isomerase FKBP5 isoform X1 [Sus scrofa] >AHX26184.1 FK506-binding protein 5 [Sus scrofa] >AHX26185.1 FK506-binding protein 5 [Sus scrofa]	.	.	.	.	Q13451	866	0	Peptidyl-prolyl cis-trans isomerase FKBP5	slr1761	114	9.00E-27	COG0545	pfam00254	FKBP_C	FKBP-type peptidyl-prolyl cis-trans isomerase.	GO:0061077|chaperone-mediated protein folding;GO:0006457|protein folding;GO:0000413|protein peptidyl-prolyl isomerization;GO:0009617|response to bacterium;	GO:0005737|cytoplasm;GO:0005829|cytosol;GO:0070062|extracellular exosome;GO:0016020|membrane;GO:0005654|nucleoplasm;	GO:0005528|FK506 binding;GO:0031072|heat shock protein binding;GO:0003755|peptidyl-prolyl cis-trans isomerase activity;	K09571	FKBP4_5; FK506-binding protein 4/5 [EC:5.2.1.8]
gene24939	419	511	629	653.5572918	751	786	829	0.642498652	-0.638234667	5.76E-06	0.001440711	down	yes	LOC100068322	protein_coding	chrNC_009163.3:46015218-46107451:-	gb|AKO62665.1|	2065	0	cytochrome P450 39A1 [Sus scrofa]	.	.	.	.	Q9NYL5	734	0	24-hydroxycholesterol 7-alpha-hydroxylase	YHR007c	81.3	4.00E-15	COG2124	pfam00067	p450	Cytochrome P450. Cytochrome P450s are haem-thiolate proteins involved in the oxidative degradation of various compounds. They are particularly well known for their role in the degradation of environmental toxins and mutagens. They can be divided into 4 classes, according to the method by which electrons from NAD(P)H are delivered to the catalytic site. Sequence conservation is relatively low with…	GO:0006699|bile acid biosynthetic process;GO:0006707|cholesterol catabolic process;GO:0042632|cholesterol homeostasis;GO:0007586|digestion;GO:0016125|sterol metabolic process;	GO:0005789|endoplasmic reticulum membrane;GO:0043231|intracellular membrane-bounded organelle;	GO:0033782|24-hydroxycholesterol 7alpha-hydroxylase activity;GO:0020037|heme binding;GO:0005506|iron ion binding;GO:0008396|oxysterol 7-alpha-hydroxylase activity;GO:0008387|steroid 7-alpha-hydroxylase activity;GO:0008395|steroid hydroxylase activity;	K07439	CYP39A1; 24-hydroxycholesterol 7alpha-hydroxylase [EC:1.14.14.26]
gene24947	0	1	3	4.340206947	4	8	10	0.176835759	-2.499518055	0.028610803	NA	down	yes	LOC111769340	lncRNA	chrNC_009163.3:46532738-46540041:-	.	.	.	.	.	.	.	.	.	.	.	.	.	.	.	.	.	.	.	.	.	.	.	.
gene24958	164	146	253	230.3750546	244	249	333	0.665249119	-0.5880334	0.003405261	0.080078269	down	yes	CENPQ	protein_coding	chrNC_009163.3:48490447-48508856:+	gb|KAF5929798.1|	1130	9.70E-150	hypothetical protein HPG69_002523, partial [Diceros bicornis minor]	.	.	.	.	Q7L2Z9	389	7.00E-130	Centromere protein Q	.	.	.	.	pfam13094	CENP-Q	CENP-Q, a CENPA-CAD centromere complex subunit. CENP-Q is one of the components that assembles onto the CENPA-nucleosome distal (CAD) centromere. The centromere, which is the basic element of chromosome inheritance, is epigenetically determined in mammals. CENP-A, the centromere-specific histone H3 variant, assembles an array of nucleosomes and it is this that seems to be the prime candidate for …	GO:0051310|metaphase plate congression;GO:1905342|positive regulation of protein localization to kinetochore;	GO:0015629|actin cytoskeleton;GO:0005829|cytosol;GO:0031511|Mis6-Sim4 complex;GO:0005654|nucleoplasm;GO:0005634|nucleus;	.	K11509	CENPQ; centromere protein Q
gene25400	0	0	0	1.634004091	2	1	7	0.055217752	-4.178724023	0.029358035	NA	down	yes	LOC111769749	lncRNA	chrNC_009164.3:16260472-16328940:+	.	.	.	.	.	.	.	.	.	.	.	.	.	.	.	.	pfam17054	JUPITER	Microtubule-Associated protein Jupiter. Is a microtubule-associated protein that binds to all microtubule populations in Drosophila.	.	.	.	.	.
gene25432	270	378	575	512.7219396	557	568	741	0.639660713	-0.644621218	0.001694654	0.055184192	down	yes	FST	protein_coding	chrNC_009164.3:19204158-19210692:-	ref|NP_001075280.1|	1628	0	follistatin precursor [Equus caballus] >XP_008529144.1 PREDICTED: follistatin isoform X1 [Equus przewalskii] >XP_044627390.1 follistatin isoform X1 [Equus asinus] >XP_046528294.1 follistatin isoform X1 [Equus quagga] >O62650.1 RecName: Full=Follistatin; Short=FS; AltName: Full=Activin-binding protein; Flags: Precursor [Equus caballus] >BAA25699.1 follistatin [Equus caballus]	.	.	.	.	O62650	631	0	Follistatin	.	.	.	.	pfam07648	Kazal_2	Kazal-type serine protease inhibitor domain. Usually indicative of serine protease inhibitors. However, kazal-like domains are also seen in the extracellular part of agrins, which are not known to be protease inhibitors. Kazal domains often occur in tandem arrays. Small alpha+beta fold containing three disulphides.	GO:0036305|ameloblast differentiation;GO:0030509|BMP signaling pathway;GO:0030154|cell differentiation;GO:0008585|female gonad development;GO:0007276|gamete generation;GO:0031069|hair follicle morphogenesis;GO:0002244|hematopoietic progenitor cell differentiation;GO:0043616|keratinocyte proliferation;GO:0032926|negative regulation of activin receptor signaling pathway;GO:0030857|negative regulati…	GO:0005737|cytoplasm;GO:0005615|extracellular space;GO:0005634|nucleus;	GO:0048185|activin binding;GO:0038102|activin receptor antagonist activity;	K04661	FST; follistatin
gene25492	707	924	1128	1156.485351	1342	1398	1445	0.64255558	-0.638106845	8.71E-06	0.002011954	down	yes	RICTOR	protein_coding	chrNC_009164.3:27398167-27510244:+	emb|VCW98896.1|	8291	0	unnamed protein product [Gulo gulo]	.	.	.	.	Q6R327	3118	0	Rapamycin-insensitive companion of mTOR	.	.	.	.	pfam14664	RICTOR_N	Rapamycin-insensitive companion of mTOR, N-term. Rictor appears to serve as a scaffolding protein that is important for maintaining mTORC2 integrity. The mammalian target of rapamycin (mTOR) is a conserved Ser/Thr kinase that forms two functionally distinct complexes, mTROC1 and mTORC2, important for nutrient and growth-factor signalling. This region is the N-terminal conserved section that may i…	GO:0031532|actin cytoskeleton reorganization;GO:0031669|cellular response to nutrient levels;GO:0007010|cytoskeleton organization;GO:0009792|embryo development ending in birth or egg hatching;GO:0043066|negative regulation of apoptotic process;GO:0018105|peptidyl-serine phosphorylation;GO:0016310|phosphorylation;GO:0030838|positive regulation of actin filament polymerization;GO:0030307|positive r…	GO:0005829|cytosol;GO:0031932|TORC2 complex;	GO:0060090|molecular adaptor activity;GO:0019901|protein kinase binding;GO:0043539|protein serine/threonine kinase activator activity;GO:0043022|ribosome binding;	K08267	RICTOR; rapamycin-insensitive companion of mTOR
gene25494	916	1272	1280	1433.117471	1792	1716	1617	0.660054167	-0.599343671	1.05E-05	0.002150991	down	yes	OSMR	protein_coding	chrNC_009164.3:27512844-27573698:-	emb|CAD7675269.1|	3826	0	unnamed protein product [Nyctereutes procyonoides]	.	.	.	.	Q99650	1461	0	Oncostatin-M-specific receptor subunit beta	.	.	.	.	pfam00041	fn3	Fibronectin type III domain.	GO:0019221|cytokine-mediated signaling pathway;GO:0038165|oncostatin-M-mediated signaling pathway;GO:0002675|positive regulation of acute inflammatory response;GO:0008284|positive regulation of cell population proliferation;GO:0034097|response to cytokine;	GO:0016324|apical plasma membrane;GO:0009897|external side of plasma membrane;GO:0005900|oncostatin-M receptor complex;GO:0005886|plasma membrane;GO:0043235|receptor complex;	GO:0005127|ciliary neurotrophic factor receptor binding;GO:0019955|cytokine binding;GO:0004896|cytokine receptor activity;GO:0019838|growth factor binding;GO:0004923|leukemia inhibitory factor receptor activity;	K05057	OSMR; oncostatin M receptor
gene25914	1	7	9	10.15336731	19	11	14	0.377770391	-1.404418464	0.047264218	NA	down	yes	SIRPB2	protein_coding	chrNC_009165.3:21715126-21727902:+	gb|KAB0398123.1|	1174	1.42E-150	hypothetical protein E2I00_001477, partial [Balaenoptera physalus]	.	.	.	.	Q5JXA9	432	2.00E-140	Signal-regulatory protein beta-2	.	.	.	.	pfam07686	V-set	Immunoglobulin V-set domain. This domain is found in antibodies as well as neural protein P0 and CTL4 amongst others.	.	GO:0005886|plasma membrane;	.	K16826	SIRPB2; signal-regulatory protein beta 2
gene26089	2	1	1	4.014608186	7	6	7	0.195719062	-2.35314382	0.032808589	NA	down	yes	LOC102149307	lncRNA	chrNC_009165.3:28027288-28057897:-	.	.	.	.	.	.	.	.	.	.	.	.	.	.	.	.	pfam06323	Phage_antiter_Q	Phage antitermination protein Q. This family consists of several phage antitermination protein Q and related bacterial sequences. Phage 82 gene Q encodes a phage-specific positive regulator of late gene expression, thought, by analogy to the corresponding gene of phage lambda, to be a transcription antiterminator.	.	.	.	.	.
gene2610	28	39	30	44.0644329	48	57	62	0.568536503	-0.814675114	0.010203979	0.13495907	down	yes	LOC111770602	lncRNA	chrNC_009145.3:1463528-1481181:+	gb|KAF6378785.1|	297	1.47E-27	hypothetical protein mMyoMyo1_009690 [Myotis myotis]	.	.	.	.	.	.	.	.	.	.	.	.	pfam15685	GGN	Gametogenetin. GGN is a family of proteins largely found in mammals. It reacts with POG in the maturation of sperm and is expressed virtually only in the testis. It is found to be associated with the intracellular membrane, binds with GGNBP1 and may be involved in vesicular trafficking.	.	.	.	.	.
gene26276	93	142	137	183.7123789	292	235	200	0.498997224	-1.002896304	2.81E-06	0.000793283	down	yes	LOC100071430	protein_coding	chrNC_009165.3:38967148-38970215:+	ref|XP_023482496.1|	988	7.63E-125	interferon lambda-1-like [Equus caballus] >CAB0000414.1 TPA: interferon 1IB1 [Equus caballus]	.	.	.	.	Q8IU54	272	7.00E-83	Interferon lambda-1	.	.	.	.	pfam15177	IL28A	Interleukin-28A. The protein family, Interleukin-28A, plays an important role in modulating the immune system. This protein family is induced by viral infection and interacts with a class II receptor. This family of proteins is found in eukaryotes. Proteins in this family are typically between 145 and 195 amino acids in length.	GO:0098586|cellular response to virus;GO:0051607|defense response to virus;GO:0045087|innate immune response;GO:0008285|negative regulation of cell population proliferation;GO:0045892|negative regulation of DNA-templated transcription;GO:0032696|negative regulation of interleukin-13 production;GO:0032714|negative regulation of interleukin-5 production;GO:0043381|negative regulation of memory T ce…	GO:0005576|extracellular region;GO:0005615|extracellular space;GO:0032002|interleukin-28 receptor complex;	GO:0005125|cytokine activity;GO:0032003|interleukin-28 receptor binding;GO:0005102|signaling receptor binding;	K05447	IFNL1, IL29; interferon lambda 1
gene26405	780	1186	1352	1385.162068	1638	1548	1823	0.647441162	-0.627179006	7.69E-05	0.0081664	down	yes	SLCO4A1	protein_coding	chrNC_009165.3:49476023-49502344:+	gb|KAF5914127.1|	3291	0	hypothetical protein HPG69_012490 [Diceros bicornis minor]	.	.	.	.	Q96BD0	1092	0	Solute carrier organic anion transporter family member 4A1	.	.	.	.	pfam03137	OATP	Organic Anion Transporter Polypeptide (OATP) family. This family consists of several eukaryotic Organic-Anion-Transporting Polypeptides (OATPs). Several have been identified mostly in human and rat. Different OATPs vary in tissue distribution and substrate specificity. Since the numbering of different OATPs in particular species was based originally on the order of discovery, similarly numbered O…	GO:0043252|sodium-independent organic anion transport;	GO:0005886|plasma membrane;	GO:0015347|sodium-independent organic anion transmembrane transporter activity;GO:0015349|thyroid hormone transmembrane transporter activity;	K14354	SLCO4A; solute carrier organic anion transporter family, member 4A
gene26797	3	18	16	19.4366499	22	31	26	0.456179689	-1.132325883	0.038837951	NA	down	yes	IFNB1	protein_coding	chrNC_009166.3:39688443-39689003:-	ref|NP_001092910.1|	930	2.51E-127	interferon beta precursor [Equus caballus] >P05012.1 RecName: Full=Interferon beta; Short=IFN-beta; Flags: Precursor [Equus caballus] >AAA30954.1 interferon-beta precursor [Equus caballus] >CAB0000405.1 TPA: interferon 1DA1 [Equus caballus]	.	.	.	.	P05012	362	4.00E-127	Interferon beta	.	.	.	.	pfam00143	Interferon	Interferon alpha/beta domain.	GO:0002250|adaptive immune response;GO:0030183|B cell differentiation;GO:0042100|B cell proliferation;GO:0019221|cytokine-mediated signaling pathway;GO:0051607|defense response to virus;GO:0006959|humoral immune response;GO:0002323|natural killer cell activation involved in immune response;GO:0033141|positive regulation of peptidyl-serine phosphorylation of STAT protein;GO:0043330|response to exo…	GO:0005615|extracellular space;	GO:0005125|cytokine activity;GO:0005132|type I interferon receptor binding;	K05415	IFNB; interferon beta
gene26801	1	6	10	10.74189571	13	20	14	0.349674825	-1.515914161	0.031003339	NA	down	yes	LOC100064551	protein_coding	chrNC_009166.3:39754426-39755025:-	ref|XP_001916547.2|	973	8.11E-134	interferon alpha-2-like [Equus caballus] >CAB0000403.1 TPA: interferon 1CA2 [Equus caballus]	.	.	.	.	P05004	207	1.00E-65	Interferon alpha-2	.	.	.	.	pfam00143	Interferon	Interferon alpha/beta domain.	GO:0002250|adaptive immune response;GO:0030183|B cell differentiation;GO:0042100|B cell proliferation;GO:0019221|cytokine-mediated signaling pathway;GO:0051607|defense response to virus;GO:0006959|humoral immune response;GO:0002323|natural killer cell activation involved in immune response;GO:0033141|positive regulation of peptidyl-serine phosphorylation of STAT protein;GO:0043330|response to exo…	GO:0005615|extracellular space;	GO:0005125|cytokine activity;GO:0005132|type I interferon receptor binding;	.	.
gene26825	14	18	24	25.80178694	31	41	26	0.55359149	-0.853106328	0.043343086	NA	down	yes	IFNE	protein_coding	chrNC_009166.3:40058233-40066564:-	ref|XP_005605090.1|	1009	3.46E-123	interferon epsilon [Equus caballus] >XP_008530153.1 PREDICTED: interferon epsilon [Equus przewalskii] >CAB0000409.1 TPA: interferon 1EA [Equus caballus]	.	.	.	.	A7UHZ5	323	4.00E-99	Interferon epsilon	.	.	.	.	pfam00143	Interferon	Interferon alpha/beta domain.	GO:0002250|adaptive immune response;GO:0030183|B cell differentiation;GO:0042100|B cell proliferation;GO:0019221|cytokine-mediated signaling pathway;GO:0042742|defense response to bacterium;GO:0051607|defense response to virus;GO:0006959|humoral immune response;GO:0002323|natural killer cell activation involved in immune response;GO:0033141|positive regulation of peptidyl-serine phosphorylation o…	GO:0005615|extracellular space;	GO:0005125|cytokine activity;GO:0005132|type I interferon receptor binding;	K05442	IFNE; interferon epsilon
gene26861	12	21	37	33.05207176	38	40	51	0.52903874	-0.918554725	0.024527338	NA	down	yes	EQTN	protein_coding	chrNC_009166.3:44724928-44738383:-	gb|KAF5912842.1|	917	1.27E-119	hypothetical protein HPG69_007835 [Diceros bicornis minor]	.	.	.	.	Q9NQ60	247	8.00E-77	Equatorin	.	.	.	.	pfam15339	Afaf	Acrosome formation-associated factor. Afaf is a family of single pass type I membrane proteins. Afaf is a vesicle factor derived from the early endosome trafficking pathway that is involved in the biogenesis of the acrosome on the maturing spermatozoon head.	GO:0060478|acrosomal vesicle exocytosis;GO:0006897|endocytosis;GO:0007342|fusion of sperm to egg plasma membrane involved in single fertilization;	GO:0002079|inner acrosomal membrane;GO:0002081|outer acrosomal membrane;GO:0005886|plasma membrane;	.	K19920	EQTN; equatorin
gene27123	24	39	31	57.09550499	75	78	95	0.371490794	-1.428601634	1.24E-06	0.00042632	down	yes	SYT16	protein_coding	chrNC_009167.3:8912142-9171754:+	gb|KAF6133200.1|	2883	0	synaptotagmin 16 [Phyllostomus discolor]	.	.	.	.	Q17RD7	1095	0	Synaptotagmin-16	.	.	.	.	pfam00168	C2	C2 domain.	GO:0006887|exocytosis;	.	GO:0042802|identical protein binding;GO:0005543|phospholipid binding;	K19328	SYT14_16; synaptotagmin-14/16
gene27643	0	0	0	1.694857398	6	3	1	0.053567236	-4.222505335	0.024968511	NA	down	yes	LOC111770478	lncRNA	chrNC_009167.3:44612269-44613187:-	.	.	.	.	.	.	.	.	.	.	.	.	.	.	.	.	pfam01585	G-patch	G-patch domain. This domain is found in a number of RNA binding proteins, and is also found in proteins that contain RNA binding domains. This suggests that this domain may have an RNA binding function. This domain has seven highly conserved glycines.	.	.	.	.	.
gene28598	698	1340	1121	1373.161487	1919	1828	1297	0.609605955	-0.714051098	0.030847433	0.224239372	down	yes	C26H21orf91	protein_coding	chrNC_009169.3:17075299-17109975:-	emb|CAD7693812.1|	1496	0	unnamed protein product [Nyctereutes procyonoides]	.	.	.	.	Q9NYK6	577	0	Protein EURL homolog	.	.	.	.	pfam06937	EURL	EURL protein. This family consists of several animal EURL proteins. EURL is preferentially expressed in chick retinal precursor cells as well as in the anterior epithelial cells of the lens at early stages of development. EURL transcripts are found primarily in the peripheral dorsal retina, i.e., the most undifferentiated part of the dorsal retina. EURL transcripts are also detected in the lens a…	GO:0021895|cerebral cortex neuron differentiation;GO:0060999|positive regulation of dendritic spine development;	.	.	.	.
gene29265	28	37	74	62.66657016	66	72	101	0.567123538	-0.81826506	0.01553393	0.163876824	down	yes	MYOM2	protein_coding	chrNC_009170.3:38513050-38645592:-	gb|KAF5922484.1|	7183	0	hypothetical protein HPG69_009530 [Diceros bicornis minor]	.	.	.	.	P54296	2683	0	Myomesin-2	.	.	.	.	pfam07679	I-set	Immunoglobulin I-set domain.	GO:0006936|muscle contraction;GO:0045214|sarcomere organization;	GO:0031430|M band;GO:0005739|mitochondrion;GO:0032982|myosin filament;	GO:0051015|actin filament binding;GO:0019900|kinase binding;GO:0008307|structural constituent of muscle;	.	.
gene29568	32	43	66	65.00901792	62	84	104	0.55016678	-0.862059065	0.005455512	0.098133876	down	yes	LOC100069448	protein_coding	chrNC_009171.3:34626573-34645469:-	gb|KAF5919816.1|	895	4.98E-111	hypothetical protein HPG69_009805 [Diceros bicornis minor]	.	.	.	.	O95236	214	5.00E-60	Apolipoprotein L3	.	.	.	.	pfam05461	ApoL	Apolipoprotein L. Apo L belongs to the high density lipoprotein family that plays a central role in cholesterol transport. The cholesterol content of membranes is important in cellular processes such as modulating gene transcription and signal transduction both in the adult brain and during neurodevelopment. There are six apo L genes located in close proximity to each other on chromosome 22q12 in…	GO:0006954|inflammatory response;GO:0042157|lipoprotein metabolic process;GO:0043123|positive regulation of I-kappaB kinase/NF-kappaB signaling;	GO:0005737|cytoplasm;GO:0005576|extracellular region;GO:0016020|membrane;	GO:0008289|lipid binding;GO:0005319|lipid transporter activity;	K14480	APOL; apolipoprotein L
gene29651	10	24	21	52.70626418	76	103	79	0.207356325	-2.269816038	1.27E-10	5.10E-07	down	yes	APOBEC3Z1B	protein_coding	chrNC_009171.3:37062159-37065847:+	ref|NP_001157152.1|	1057	1.49E-145	APOBEC3Z1b [Equus caballus] >ACT33419.1 APOBEC3Z1b [Equus caballus]	.	.	.	.	Q694C4	193	9.00E-58	DNA dC->dU-editing enzyme APOBEC-3G	.	.	.	.	pfam08210	APOBEC_N	APOBEC-like N-terminal domain. A mechanism of generating protein diversity is mRNA editing. Members of this family are C-to-U editing enzymes. The N-terminal domain of APOBEC-1 like proteins is the catalytic domain, while the C-terminal domain is a pseudocatalyitc domain. More specifically, the catalytic domain is a zinc dependent deaminases domain and is essential for cytidine deamination.APOBEC…	GO:0016553|base conversion or substitution editing;GO:0009972|cytidine deamination;GO:0051607|defense response to virus;GO:0070383|DNA cytosine deamination;GO:0045087|innate immune response;GO:0010529|negative regulation of transposition;	GO:0005737|cytoplasm;GO:0005634|nucleus;GO:0000932|P-body;GO:1990904|ribonucleoprotein complex;	GO:0004126|cytidine deaminase activity;GO:0047844|deoxycytidine deaminase activity;GO:0008270|zinc ion binding;	.	.
gene30337	17	39	32	41.3579683	71	43	46	0.538794965	-0.892191725	0.017045797	NA	down	yes	C30H1orf115	protein_coding	chrNC_009173.3:11274088-11285962:+	gb|KAF5914046.1|	471	7.15E-52	hypothetical protein HPG69_010205 [Diceros bicornis minor]	.	.	.	.	Q9H7X2	136	3.00E-35	Uncharacterized protein C1orf115	.	.	.	.	pfam15828	DUF4710	Domain of unknown function (DUF4710). This family of proteins is found in eukaryotes. Proteins in this family are typically between 60 and 150 amino acids in length.	.	GO:0097731|9+0 non-motile cilium;	.	.	.
gene30339	86	128	157	154.3824797	187	165	206	0.650055308	-0.621365625	0.003625504	0.08279424	down	yes	1-Mar	protein_coding	chrNC_009173.3:11361367-11394710:+	ref|XP_029084806.1|	1387	0	mitochondrial amidoxime-reducing component 1 isoform X1 [Monodon monoceros] >TKC35827.1 hypothetical protein EI555_010600 [Monodon monoceros]	.	.	.	.	Q5VT66	535	0	Mitochondrial amidoxime-reducing component 1	ECs1031_1	143	1.00E-36	COG3217	pfam03476	MOSC_N	MOSC N-terminal beta barrel domain. This domain is found to the N-terminus of pfam03473. The function of this domain is unknown, however it is predicted to adopt a beta barrel fold.	GO:0070458|cellular detoxification of nitrogen compound;GO:0051410|detoxification of nitrogen compound;GO:0042126|nitrate metabolic process;GO:0006809|nitric oxide biosynthetic process;	GO:0005741|mitochondrial outer membrane;GO:0005739|mitochondrion;GO:1903958|nitric-oxide synthase complex;	GO:0030151|molybdenum ion binding;GO:0043546|molybdopterin cofactor binding;GO:0008940|nitrate reductase activity;GO:0098809|nitrite reductase activity;GO:0016661|oxidoreductase activity, acting on other nitrogenous compounds as donors;GO:0030170|pyridoxal phosphate binding;	.	.
gene31067	55	113	110	136.1045961	177	163	199	0.505082871	-0.985407978	5.28E-05	0.006223558	down	yes	SLC9A7	protein_coding	chrNC_009175.3:39177227-39333271:-	ref|XP_019572970.1|	3134	0	PREDICTED: sodium/hydrogen exchanger 7 isoform X1 [Rhinolophus sinicus] >XP_032961874.1 LOW QUALITY PROTEIN: sodium/hydrogen exchanger 7 [Rhinolophus ferrumequinum] >KAF6390850.1 solute carrier family 9 member A7 [Rhinolophus ferrumequinum]	.	.	.	.	Q96T83	1187	0	Sodium/hydrogen exchanger 7	YDR456w	244	2.00E-66	COG0025	pfam00999	Na_H_Exchanger	Sodium/hydrogen exchanger family. Na/H antiporters are key transporters in maintaining the pH of actively metabolising cells. The molecular mechanisms of antiport are unclear. These antiporters contain 10-12 transmembrane regions (M) at the amino-terminus and a large cytoplasmic region at the carboxyl terminus. The transmembrane regions M3-M12 share identity with other members of the family. The …	GO:0006811|ion transport;GO:0071805|potassium ion transmembrane transport;GO:1905526|regulation of Golgi lumen acidification;GO:0051453|regulation of intracellular pH;GO:0006885|regulation of pH;GO:0098719|sodium ion import across plasma membrane;	GO:0000139|Golgi membrane;GO:0043231|intracellular membrane-bounded organelle;GO:0005886|plasma membrane;GO:0055037|recycling endosome;GO:0055038|recycling endosome membrane;GO:0005802|trans-Golgi network;	GO:0015386|potassium:proton antiporter activity;GO:0015385|sodium:proton antiporter activity;	K12041	SLC9A6_7, NHE6_7; solute carrier family 9 (sodium/hydrogen exchanger), member 6/7
gene31090	126	129	139	172.3668306	220	226	192	0.601529858	-0.733291744	3.49E-05	0.004939392	down	yes	ZNF81	protein_coding	chrNC_009175.3:40214200-40281958:+	ref|XP_036126794.1|	3286	0	zinc finger protein 81 [Molossus molossus] >KAF6493289.1 zinc finger protein 81 [Molossus molossus]	.	.	.	.	P51508	1238	0	Zinc finger protein 81	.	.	.	.	pfam01352	KRAB	KRAB box. The KRAB domain (or Kruppel-associated box) is present in about a third of zinc finger proteins containing C2H2 fingers. The KRAB domain is found to be involved in protein-protein interactions. The KRAB domain is generally encoded by two exons. The regions coded by the two exons are known as KRAB-A and KRAB-B. The A box plays an important role in repression by binding to corepressors, w…	GO:0006357|regulation of transcription by RNA polymerase II;	GO:0005634|nucleus;	GO:0000981|DNA-binding transcription factor activity, RNA polymerase II-specific;GO:0046872|metal ion binding;GO:0000978|RNA polymerase II cis-regulatory region sequence-specific DNA binding;	K09228	KRAB; KRAB domain-containing zinc finger protein
gene31176	33	63	43	95.53299113	141	157	132	0.315594571	-1.663855708	3.21E-10	9.65E-07	down	yes	WNK3	protein_coding	chrNC_009175.3:44129799-44298780:+	gb|PNJ10160.1|	7854	0	LOW QUALITY PROTEIN: WNK3 isoform 4 [Pongo abelii]	.	.	.	.	Q9BYP7	3019	0	Serine/threonine-protein kinase WNK3	.	.	.	.	pfam00069	Pkinase	Protein kinase domain.	GO:0006884|cell volume homeostasis;GO:0035556|intracellular signal transduction;GO:0050801|ion homeostasis;GO:0035633|maintenance of blood-brain barrier;GO:0043066|negative regulation of apoptotic process;GO:0010766|negative regulation of sodium ion transport;GO:0007231|osmosensory signaling pathway;GO:0018107|peptidyl-threonine phosphorylation;GO:0051928|positive regulation of calcium ion transp…	GO:0005912|adherens junction;GO:0005923|bicellular tight junction;GO:0005737|cytoplasm;GO:0005829|cytosol;	GO:0005524|ATP binding;GO:0019869|chloride channel inhibitor activity;GO:0019870|potassium channel inhibitor activity;GO:0004672|protein kinase activity;GO:0106310|protein serine kinase activity;GO:0004674|protein serine/threonine kinase activity;	K08867	WNK, PRKWNK; WNK lysine deficient protein kinase [EC:2.7.11.1]
gene31576	232	326	272	414.672198	530	575	545	0.491378515	-1.025093316	2.67E-11	1.60E-07	down	yes	SLC6A14	protein_coding	chrNC_009175.3:96206819-96231669:+	ref|NP_001335331.1|	2971	0	sodium- and chloride-dependent neutral and basic amino acid transporter B(0+) [Sus scrofa]	.	.	.	.	Q9UN76	1135	0	Sodium- and chloride-dependent neutral and basic amino acid transporter B(0+)	BH3439	195	9.00E-52	COG0733	pfam00209	SNF	Sodium:neurotransmitter symporter family. These are twelve xTM-containing region transporters.	GO:1902270|(R)-carnitine transmembrane transport;GO:0032328|alanine transport;GO:0089718|amino acid import across plasma membrane;GO:0003333|amino acid transmembrane transport;GO:0006865|amino acid transport;GO:0001762|beta-alanine transport;GO:0009636|response to toxic substance;GO:0035725|sodium ion transmembrane transport;	GO:0016324|apical plasma membrane;GO:0070062|extracellular exosome;GO:0005886|plasma membrane;GO:0031982|vesicle;	GO:1901235|(R)-carnitine transmembrane transporter activity;GO:0022858|alanine transmembrane transporter activity;GO:0015171|amino acid transmembrane transporter activity;GO:0015173|aromatic amino acid transmembrane transporter activity;GO:0001761|beta-alanine transmembrane transporter activity;GO:0015657|branched-chain amino acid:sodium symporter activity;GO:0015374|neutral, basic amino acid:sod…	K05038	SLC6A5_9, GLYT; solute carrier family 6 (neurotransmitter transporter, glycine) member 5/9
gene3159	36	37	53	54.31307153	61	70	69	0.613525352	-0.704805135	0.014144381	0.15493061	down	yes	TRIM63	protein_coding	chrNC_009145.3:29454074-29467617:+	gb|KAB0400490.1|	1659	0	hypothetical protein E2I00_017391, partial [Balaenoptera physalus]	.	.	.	.	Q969Q1	615	0	E3 ubiquitin-protein ligase TRIM63	.	.	.	.	pfam13445	zf-RING_UBOX	RING-type zinc-finger. This zinc-finger is a typical RING-type of plant ubiquitin ligases.	GO:0006936|muscle contraction;GO:0010614|negative regulation of cardiac muscle hypertrophy;GO:0016567|protein ubiquitination;GO:0014878|response to electrical stimulus involved in regulation of muscle adaptation;GO:0051384|response to glucocorticoid;GO:0070555|response to interleukin-1;GO:0007165|signal transduction;GO:0014732|skeletal muscle atrophy;	GO:0005737|cytoplasm;GO:0031430|M band;GO:0005874|microtubule;GO:0005634|nucleus;GO:0030018|Z disc;	GO:0031432|titin binding;GO:0061630|ubiquitin protein ligase activity;GO:0008270|zinc ion binding;	K10655	TRIM63, MURF1; tripartite motif-containing protein 63 [EC:2.3.2.27]
gene32406	10	10	23	20.79316045	29	26	27	0.509643552	-0.972439525	0.03908345	NA	down	yes	LOC111771969	protein_coding	chrNW_019643394.1:290290-323120:+	gb|KAF5915029.1|	3224	0	hypothetical protein HPG69_003530 [Diceros bicornis minor]	.	.	.	.	Q2KI62	1178	0	Pentatricopeptide repeat domain-containing protein 3, mitochondrial	.	.	.	.	pfam13812	PPR_3	Pentatricopeptide repeat domain. This family matches additional variants of the PPR repeat that were not captured by the model for pfam01535. In the case of the Arabidopsis protein UniProtKB:Q66GI4, the repeated helices in this N-terminal region, of protein-only RNase P (PRORP) enzymes, form the pentatricopeptide repeat (PPR) domain which enhances pre-tRNA binding affinity. PROPRP enzymes process…	GO:0032543|mitochondrial translation;GO:0006417|regulation of translation;	GO:0005829|cytosol;GO:0005743|mitochondrial inner membrane;GO:0005739|mitochondrion;GO:0005654|nucleoplasm;GO:0005886|plasma membrane;GO:1990904|ribonucleoprotein complex;GO:0005840|ribosome;	GO:0043024|ribosomal small subunit binding;GO:0019843|rRNA binding;	K17659	PTCD3; pentatricopeptide repeat domain-containing protein 3
gene32968	18	35	47	58.60611126	96	69	87	0.387869586	-1.366356439	2.64E-05	0.004126863	down	yes	LOC100146634	protein_coding	chrNW_019645869.1:340-3911:+	emb|CAD68111.1|	952	1.38E-127	putative equine mast cell protease-1 [Equus caballus]	.	.	.	.	P20718	310	1.00E-103	Granzyme H	VC1200	80.1	5.00E-16	COG5640	pfam00089	Trypsin	Trypsin.	GO:0006915|apoptotic process;GO:0019835|cytolysis;GO:0006508|proteolysis;	GO:0044194|cytolytic granule;GO:0005737|cytoplasm;GO:0043231|intracellular membrane-bounded organelle;GO:0016020|membrane;	GO:0004252|serine-type endopeptidase activity;	K09616	GZMH, CTSGL2; granzyme H (cathepsin G-like 2) [EC:3.4.21.-]
gene3412	55	86	77	91.96395773	99	100	136	0.638451686	-0.647350645	0.008251915	0.119463864	down	yes	CASZ1	protein_coding	chrNC_009145.3:40832155-40983586:+	gb|KAF6377413.1|	7305	0	castor zinc finger 1 [Myotis myotis]	.	.	.	.	Q86V15	2250	0	Zinc finger protein castor homolog 1	.	.	.	.	pfam15449	Retinal	Retinal protein. This family of proteins is found in the photoreceptor cells of the retina. Mutations of the gene encoding this protein have been associated with retinal disorders such as retinitis pigmentosa and late-onset progressive retinal atrophy. The function of this family of proteins is unknown, but it is likely to be important in the development and function of the retina.	GO:0045893|positive regulation of DNA-templated transcription;GO:0045944|positive regulation of transcription by RNA polymerase II;GO:0045664|regulation of neuron differentiation;	GO:0000785|chromatin;GO:0005829|cytosol;GO:0043231|intracellular membrane-bounded organelle;GO:0005654|nucleoplasm;GO:0005634|nucleus;	GO:0001228|DNA-binding transcription activator activity, RNA polymerase II-specific;GO:0000981|DNA-binding transcription factor activity, RNA polymerase II-specific;GO:0046872|metal ion binding;GO:0000977|RNA polymerase II transcription regulatory region sequence-specific DNA binding;	.	.
gene3579	28808	28933	36779	38783.23881	51764	41265	45624	0.665339825	-0.587836704	6.98E-08	6.45E-05	down	yes	ISG15	protein_coding	chrNC_009145.3:48856588-48857742:-	gb|KAF5920297.1|	665	1.34E-86	hypothetical protein HPG69_007603 [Diceros bicornis minor]	.	.	.	.	O02741	203	3.00E-64	Ubiquitin-like protein ISG15	YLL039c	58.2	3.00E-09	COG5272	pfam00240	ubiquitin	Ubiquitin family. This family contains a number of ubiquitin-like proteins: SUMO (smt3 homolog), Nedd8, Elongin B, Rub1, and Parkin. A number of them are thought to carry a distinctive five-residue motif termed the proteasome-interacting motif (PIM), which may have a biologically significant role in protein delivery to proteasomes and recruitment of proteasomes to transcription sites.	GO:0042742|defense response to bacterium;GO:0051607|defense response to virus;GO:0007229|integrin-mediated signaling pathway;GO:0032020|ISG15-protein conjugation;GO:0019941|modification-dependent protein catabolic process;GO:0031397|negative regulation of protein ubiquitination;GO:0060339|negative regulation of type I interferon-mediated signaling pathway;GO:0045071|negative regulation of viral g…	GO:0005737|cytoplasm;GO:0022627|cytosolic small ribosomal subunit;GO:0005576|extracellular region;GO:0005634|nucleus;	GO:0005178|integrin binding;GO:0031386|protein tag;GO:0003735|structural constituent of ribosome;GO:0031625|ubiquitin protein ligase binding;	K12159	ISG15; ubiquitin cross-reactive protein
gene3636	96	143	138	168.4675109	215	216	201	0.582039915	-0.78081	6.10E-05	0.006845971	down	yes	NKX3-1	protein_coding	chrNC_009145.3:52602076-52606680:-	ref|XP_036097701.1|	664	1.53E-76	homeobox protein Nkx-3.1 isoform X1 [Molossus molossus] >KAF6481260.1 NK3 homeobox 1 [Molossus molossus]	.	.	.	.	Q99801	205	6.00E-58	Homeobox protein Nkx-3.1	.	.	.	.	pfam00046	Homeobox	Homeobox domain.	GO:0006919|activation of cysteine-type endopeptidase activity involved in apoptotic process;GO:0030521|androgen receptor signaling pathway;GO:0060442|branching involved in prostate gland morphogenesis;GO:0048754|branching morphogenesis of an epithelial tube;GO:0030154|cell differentiation;GO:0071456|cellular response to hypoxia;GO:0071347|cellular response to interleukin-1;GO:0071383|cellular res…	GO:0000785|chromatin;GO:0005829|cytosol;GO:0005654|nucleoplasm;GO:0005634|nucleus;GO:0090734|site of DNA damage;	GO:0008656|cysteine-type endopeptidase activator activity involved in apoptotic process;GO:0003700|DNA-binding transcription factor activity;GO:0000981|DNA-binding transcription factor activity, RNA polymerase II-specific;GO:0140297|DNA-binding transcription factor binding;GO:0042826|histone deacetylase binding;GO:0097162|MADS box domain binding;GO:0030331|nuclear estrogen receptor binding;GO:000…	K09348	NKX3-1; homeobox protein Nkx-3.1
gene3683	8	12	19	19.84137327	34	24	22	0.474440481	-1.075700985	0.026671107	NA	down	yes	FBXO16	protein_coding	chrNC_009145.3:57345622-57409546:-	ref|XP_030168539.1|	1397	0	F-box only protein 16 isoform X1 [Lynx canadensis] >VFV44771.1 Hypothetical predicted protein [Lynx pardinus]	.	.	.	.	.	.	.	.	.	.	.	.	pfam12937	F-box-like	F-box-like. This is an F-box-like family.	.	.	.	.	.
gene3779	2937	3843	4884	4851.035146	4579	5455	7520	0.650284037	-0.620858086	0.000313083	0.020900052	down	yes	MSMO1	protein_coding	chrNC_009145.3:69891712-69906799:-	emb|CAD7670560.1|	1388	0	unnamed protein product [Nyctereutes procyonoides]	.	.	.	.	Q5R574	532	0	Methylsterol monooxygenase 1	SPAC630.08c	174	4.00E-48	COG3000	pfam04116	FA_hydroxylase	Fatty acid hydroxylase superfamily. This superfamily includes fatty acid and carotene hydroxylases and sterol desaturases. Beta-carotene hydroxylase is involved in zeaxanthin synthesis by hydroxylating beta-carotene, but the enzyme may be involved in other pathways. This family includes C-5 sterol desaturase and C-4 sterol methyl oxidase. Members of this family are involved in cholesterol biosynt…	GO:0006695|cholesterol biosynthetic process;	GO:0005789|endoplasmic reticulum membrane;	GO:0000254|C-4 methylsterol oxidase activity;GO:0005506|iron ion binding;	K07750	MESO1, ERG25; methylsterol monooxygenase [EC:1.14.18.9]
gene3880	40	39	44	59.36753951	62	72	100	0.515002073	-0.957349855	0.000747195	0.036349391	down	yes	NR3C2	protein_coding	chrNC_009145.3:84838706-85164431:+	ref|XP_009446675.1|	4494	0	mineralocorticoid receptor isoform X1 [Pan troglodytes] >XP_009446676.1 mineralocorticoid receptor isoform X1 [Pan troglodytes] >XP_009446677.1 mineralocorticoid receptor isoform X1 [Pan troglodytes] >XP_034815118.1 mineralocorticoid receptor isoform X1 [Pan paniscus] >XP_034815119.1 mineralocorticoid receptor isoform X1 [Pan paniscus] >PNI63148.1 NR3C2 isoform 2 [Pan troglodytes] >PNI63152.1 NR3…	.	.	.	.	P08235	1716	0	Mineralocorticoid receptor	.	.	.	.	pfam00105	zf-C4	Zinc finger, C4 type (two domains). In nearly all cases, this is the DNA binding domain of a nuclear hormone receptor. The alignment contains two Zinc finger domains that are too dissimilar to be aligned with each other.	GO:0030518|intracellular steroid hormone receptor signaling pathway;GO:1901224|positive regulation of NIK/NF-kappaB signaling;GO:0006357|regulation of transcription by RNA polymerase II;GO:0007165|signal transduction;	GO:0000785|chromatin;GO:0005829|cytosol;GO:0005789|endoplasmic reticulum membrane;GO:0005654|nucleoplasm;GO:0043235|receptor complex;	GO:0003700|DNA-binding transcription factor activity;GO:0000981|DNA-binding transcription factor activity, RNA polymerase II-specific;GO:0004879|nuclear receptor activity;GO:0003707|nuclear steroid receptor activity;GO:0000978|RNA polymerase II cis-regulatory region sequence-specific DNA binding;GO:1990837|sequence-specific double-stranded DNA binding;GO:0005496|steroid binding;GO:0008270|zinc io…	K08555	NR3C2, MR; mineralocorticoid receptor
gene3993	1	1	2	3.823227647	11	3	5	0.20625978	-2.277465568	0.049601112	NA	down	yes	FAT4	protein_coding	chrNC_009145.3:103452828-103611125:-	emb|VFV29028.1|	25425	0	protocadherin fat 4 [Lynx pardinus]	.	.	.	.	Q6V0I7	9676	0	Protocadherin Fat 4	.	.	.	.	pfam00028	Cadherin	Cadherin domain.	GO:0098609|cell-cell adhesion;GO:0021987|cerebral cortex development;GO:0007157|heterophilic cell-cell adhesion via plasma membrane cell adhesion molecules;GO:0035329|hippo signaling;GO:0007156|homophilic cell adhesion via plasma membrane adhesion molecules;GO:0022008|neurogenesis;	GO:0070062|extracellular exosome;GO:0005886|plasma membrane;	GO:0005509|calcium ion binding;	K16669	FAT4; protocadherin Fat 4
gene4036	20	34	53	45.97600506	55	50	65	0.614417751	-0.702708197	0.04474528	0.268788952	down	yes	PDE5A	protein_coding	chrNC_009145.3:108413278-108542926:+	emb|CAD7684642.1|	4426	0	unnamed protein product [Nyctereutes procyonoides]	.	.	.	.	Q28156	1697	0	cGMP-specific 3',5'-cyclic phosphodiesterase	.	.	.	.	pfam00233	PDEase_I	3'5'-cyclic nucleotide phosphodiesterase.	GO:0046069|cGMP catabolic process;GO:0007165|signal transduction;	.	GO:0047555|3',5'-cyclic-GMP phosphodiesterase activity;GO:0004114|3',5'-cyclic-nucleotide phosphodiesterase activity;GO:0030553|cGMP binding;GO:0004112|cyclic-nucleotide phosphodiesterase activity;GO:0046872|metal ion binding;	K13762	PDE5; cGMP-specific 3',5'-cyclic phosphodiesterase [EC:3.1.4.35]
gene4190	15	22	32	30.82840273	42	29	46	0.577642691	-0.791750726	0.043749257	NA	down	yes	NOD2	protein_coding	chrNC_009146.3:3689791-3724988:+	gb|KAF6288680.1|	4330	0	nucleotide binding oligomerization domain containing 2 [Rhinolophus ferrumequinum]	.	.	.	.	Q53B87	1637	0	Nucleotide-binding oligomerization domain-containing protein 2	.	.	.	.	pfam05729	NACHT	NACHT domain. This NTPase domain is found in apoptosis proteins as well as those involved in MHC transcription activation. This family is closely related to pfam00931.	GO:0071222|cellular response to lipopolysaccharide;GO:0071225|cellular response to muramyl dipeptide;GO:0045087|innate immune response;GO:0070431|nucleotide-binding oligomerization domain containing 2 signaling pathway;GO:0051092|positive regulation of NF-kappaB transcription factor activity;GO:0045944|positive regulation of transcription by RNA polymerase II;GO:0042981|regulation of apoptotic pr…	GO:0016323|basolateral plasma membrane;GO:0005737|cytoplasm;GO:0005856|cytoskeleton;GO:0032991|protein-containing complex;GO:0031982|vesicle;	GO:0005524|ATP binding;	.	.
gene429	59	122	130	184.0881453	282	269	238	0.38393342	-1.381071949	1.05E-08	1.15E-05	down	yes	CYP2C113	protein_coding	chrNC_009144.3:34698524-34748015:-	ref|NP_001278231.1|	2320	0	cytochrome P450 family 2 subfamily C member 113 precursor [Equus caballus] >XP_008531629.1 PREDICTED: cytochrome P450 2C19-like [Equus przewalskii] >CCA61628.1 Cytochrome P450 2C113 [Equus caballus]	.	.	.	.	P33261	761	0	Cytochrome P450 2C19	alr1450	83.6	3.00E-16	COG2124	pfam00067	p450	Cytochrome P450. Cytochrome P450s are haem-thiolate proteins involved in the oxidative degradation of various compounds. They are particularly well known for their role in the degradation of environmental toxins and mutagens. They can be divided into 4 classes, according to the method by which electrons from NAD(P)H are delivered to the catalytic site. Sequence conservation is relatively low with…	GO:0019373|epoxygenase P450 pathway;GO:0046483|heterocycle metabolic process;GO:0001676|long-chain fatty acid metabolic process;GO:0016098|monoterpenoid metabolic process;GO:0097267|omega-hydroxylase P450 pathway;GO:0006082|organic acid metabolic process;GO:0008202|steroid metabolic process;GO:0042178|xenobiotic catabolic process;GO:0006805|xenobiotic metabolic process;	GO:0005737|cytoplasm;GO:0005789|endoplasmic reticulum membrane;GO:0043231|intracellular membrane-bounded organelle;GO:0005886|plasma membrane;	GO:0052741|(R)-limonene 6-monooxygenase activity;GO:0018675|(S)-limonene 6-monooxygenase activity;GO:0018676|(S)-limonene 7-monooxygenase activity;GO:0008392|arachidonic acid epoxygenase activity;GO:0070330|aromatase activity;GO:0019899|enzyme binding;GO:0020037|heme binding;GO:0005506|iron ion binding;GO:0120319|long-chain fatty acid omega-1 hydroxylase activity;GO:0004497|monooxygenase activity…	K17721	CYP2C19; cytochrome P450 family 2 subfamily C19 [EC:1.14.14.51 1.14.14.52 1.14.14.53 1.14.14.75 1.14.14.-]
gene4617	10	9	8	14.92501928	19	24	19	0.424177146	-1.237261201	0.019165103	NA	down	yes	IRF8	protein_coding	chrNC_009146.3:33539335-33562730:+	ref|XP_014648136.1|	2171	0	PREDICTED: interferon regulatory factor 8 [Ceratotherium simum simum] >KAF5917200.1 hypothetical protein HPG69_008017 [Diceros bicornis minor]	.	.	.	.	Q02556	817	0	Interferon regulatory factor 8	.	.	.	.	pfam10401	IRF-3	Interferon-regulatory factor 3. This is the interferon-regulatory factor 3 chain of the hetero-dimeric structure which also contains the shorter chain CREB-binding protein. These two subunits make up the DRAF1 (double-stranded RNA-activated factor 1). Viral dsRNA produced during viral transcription or replication leads to the activation of DRAF1. The DNA-binding specificity of DRAF1 correlates wi…	GO:0006914|autophagy;GO:0071346|cellular response to type II interferon;GO:0071222|cellular response to lipopolysaccharide;GO:0042742|defense response to bacterium;GO:0042832|defense response to protozoan;GO:0097028|dendritic cell differentiation;GO:0002316|follicular B cell differentiation;GO:0002314|germinal center B cell differentiation;GO:0006955|immune response;GO:0002376|immune system proce…	GO:0000785|chromatin;GO:0005737|cytoplasm;GO:0005829|cytosol;GO:0005654|nucleoplasm;GO:0005634|nucleus;	GO:0000981|DNA-binding transcription factor activity, RNA polymerase II-specific;GO:0001227|DNA-binding transcription repressor activity, RNA polymerase II-specific;GO:0000978|RNA polymerase II cis-regulatory region sequence-specific DNA binding;GO:1990837|sequence-specific double-stranded DNA binding;	K10155	IRF8; interferon regulatory factor 8
gene4795	2625	4279	4047	4722.362503	6411	5603	5340	0.616150224	-0.698645956	9.77E-06	0.002096349	down	yes	HERC5	protein_coding	chrNC_009146.3:50818596-50864917:-	gb|KAF5926681.1|	4501	0	hypothetical protein HPG69_001310 [Diceros bicornis minor]	.	.	.	.	Q9UII4	1549	0	E3 ISG15--protein ligase HERC5	ECU04g0490	173	1.00E-43	COG5021	pfam00632	HECT	HECT-domain (ubiquitin-transferase). The name HECT comes from Homologous to the E6-AP Carboxyl Terminus.	GO:0051607|defense response to virus;GO:0045087|innate immune response;GO:0032020|ISG15-protein conjugation;GO:0016567|protein ubiquitination;GO:0000079|regulation of cyclin-dependent protein serine/threonine kinase activity;GO:0050688|regulation of defense response to virus;GO:0006511|ubiquitin-dependent protein catabolic process;	GO:0005737|cytoplasm;GO:0005829|cytosol;GO:0048471|perinuclear region of cytoplasm;	GO:0030332|cyclin binding;GO:0042296|ISG15 transferase activity;GO:0003723|RNA binding;GO:0061630|ubiquitin protein ligase activity;GO:0004842|ubiquitin-protein transferase activity;	K22372	HERC5_6; E3 ISG15--protein ligase [EC:2.3.2.-]
gene4800	1186	1744	2433	2231.781273	2690	2713	2637	0.64843549	-0.624965041	0.000522605	0.029258512	down	yes	PPM1K	protein_coding	chrNC_009146.3:50975344-50998009:+	gb|KAB0395672.1|	1980	0	hypothetical protein E2I00_016222 [Balaenoptera physalus]	.	.	.	.	Q8N3J5	624	0	Protein phosphatase 1K, mitochondrial	YDL006w	110	9.00E-25	COG0631	pfam00481	PP2C	Protein phosphatase 2C. Protein phosphatase 2C is a Mn++ or Mg++ dependent protein serine/threonine phosphatase.	GO:0035970|peptidyl-threonine dephosphorylation;	GO:0005759|mitochondrial matrix;GO:0005739|mitochondrion;	GO:0046872|metal ion binding;GO:0017018|myosin phosphatase activity;GO:0004722|protein serine/threonine phosphatase activity;	K17505	PPM1K, PP2CM; protein phosphatase 1K [EC:3.1.3.16]
gene483	2690	5291	5842	6935.439431	10169	9379	8127	0.486021375	-1.040908331	0.00121341	0.046202261	down	yes	LOC100058990	protein_coding	chrNC_009144.3:39167690-39181144:-	gb|EFB20310.1|	1848	0	hypothetical protein PANDA_002336, partial [Ailuropoda melanoleuca]	.	.	.	.	P09914	665	0	Interferon-induced protein with tetratricopeptide repeats 1	.	.	.	.	pfam13424	TPR_12	Tetratricopeptide repeat.	GO:0140374|antiviral innate immune response;GO:0071360|cellular response to exogenous dsRNA;GO:0071357|cellular response to type I interferon;GO:0051607|defense response to virus;GO:0019060|intracellular transport of viral protein in host cell;GO:0051097|negative regulation of helicase activity;GO:0032091|negative regulation of protein binding;GO:0045071|negative regulation of viral genome replic…	GO:0005737|cytoplasm;GO:0005829|cytosol;GO:0043657|host cell;	GO:0003723|RNA binding;	K14217	IFIT1; interferon-induced protein with tetratricopeptide repeats 1
gene4849	2074	3435	4235	4371.612451	5893	5175	5434	0.57563006	-0.796786161	9.27E-06	0.002063102	down	yes	PLAC8	protein_coding	chrNC_009146.3:55478422-55500149:+	emb|VFV34006.1|	602	4.04E-77	placenta-specific gene 8 [Lynx pardinus]	.	.	.	.	Q9NZF1	197	1.00E-62	Placenta-specific gene 8 protein	.	.	.	.	pfam04749	PLAC8	PLAC8 family. This family includes the Placenta-specific gene 8 protein.	GO:0050873|brown fat cell differentiation;GO:0042742|defense response to bacterium;GO:0043066|negative regulation of apoptotic process;GO:0040015|negative regulation of multicellular organism growth;GO:0008284|positive regulation of cell population proliferation;GO:0120162|positive regulation of cold-induced thermogenesis;GO:0045944|positive regulation of transcription by RNA polymerase II;GO:000…	GO:0035578|azurophil granule lumen;GO:0005576|extracellular region;	GO:0003682|chromatin binding;	.	.
gene485	5282	8624	7887	9458.045049	12970	11728	10134	0.610189637	-0.712670416	1.11E-05	0.002191739	down	yes	LOC100059068	protein_coding	chrNC_009144.3:39234028-39246899:-	emb|VCW66048.1|	2261	0	unnamed protein product [Gulo gulo]	.	.	.	.	Q13325	852	0	Interferon-induced protein with tetratricopeptide repeats 5	RSc3167	52	5.00E-06	COG0457	pfam13424	TPR_12	Tetratricopeptide repeat.	GO:0051607|defense response to virus;GO:0045087|innate immune response;GO:0045071|negative regulation of viral genome replication;GO:0043123|positive regulation of I-kappaB kinase/NF-kappaB signaling;	GO:0015629|actin cytoskeleton;GO:0045177|apical part of cell;GO:0005829|cytosol;GO:0005886|plasma membrane;GO:0032587|ruffle membrane;	GO:0003690|double-stranded DNA binding;GO:0008266|poly(U) RNA binding;GO:0003723|RNA binding;GO:0000339|RNA cap binding;GO:0003727|single-stranded RNA binding;GO:0000049|tRNA binding;	.	.
gene489	14310	23160	25728	28547.12565	36916	34349	36860	0.570590387	-0.809472654	4.24E-07	0.000188611	down	yes	IFIT3	protein_coding	chrNC_009144.3:39322192-39339010:-	gb|KAF6317288.1|	1835	0	interferon induced protein with tetratricopeptide repeats 3 [Rhinolophus ferrumequinum] >KAF6317289.1 interferon induced protein with tetratricopeptide repeats 3 [Rhinolophus ferrumequinum]	.	.	.	.	O14879	696	0	Interferon-induced protein with tetratricopeptide repeats 3	.	.	.	.	pfam13424	TPR_12	Tetratricopeptide repeat.	GO:0035457|cellular response to interferon-alpha;GO:0051607|defense response to virus;GO:0045087|innate immune response;GO:0043066|negative regulation of apoptotic process;GO:0008285|negative regulation of cell population proliferation;GO:0009615|response to virus;	GO:0005737|cytoplasm;GO:0005829|cytosol;GO:0005739|mitochondrion;	GO:0042802|identical protein binding;GO:0003723|RNA binding;	.	.
gene490	27028	45179	42041	49969.49892	70731	59842	54530	0.60243353	-0.731126026	9.52E-06	0.002079058	down	yes	LOC100071611	protein_coding	chrNC_009144.3:39344823-39351018:-	gb|AFN53759.1|	1781	0	interferon-induced protein with tetratricopeptide repeats 2 [Sus scrofa]	.	.	.	.	P09913	645	0	Interferon-induced protein with tetratricopeptide repeats 2	.	.	.	.	pfam13424	TPR_12	Tetratricopeptide repeat.	GO:0008637|apoptotic mitochondrial changes;GO:0035457|cellular response to interferon-alpha;GO:0051607|defense response to virus;GO:0045087|innate immune response;GO:0032091|negative regulation of protein binding;GO:0043065|positive regulation of apoptotic process;GO:0009615|response to virus;	GO:0005737|cytoplasm;GO:0005829|cytosol;GO:0005783|endoplasmic reticulum;	GO:0003723|RNA binding;	.	.
gene4919	210	297	236	428.4421988	653	647	512	0.39981131	-1.322608811	2.19E-14	2.63E-10	down	yes	CXCL11	protein_coding	chrNC_009146.3:61858455-61860508:+	gb|AEB61135.1|	599	3.92E-75	C-X-C motif chemokine 11-like protein, partial [Equus caballus]	.	.	.	.	A9QWQ1	166	6.00E-49	C-X-C motif chemokine 11	.	.	.	.	pfam00048	IL8	Small cytokines (intecrine/chemokine), interleukin-8 like. Includes a number of secreted growth factors and interferons involved in mitogenic, chemotactic, and inflammatory activity. Structure contains two highly conserved disulfide bonds.	GO:0007189|adenylate cyclase-activating G protein-coupled receptor signaling pathway;GO:0061844|antimicrobial humoral immune response mediated by antimicrobial peptide;GO:0071222|cellular response to lipopolysaccharide;GO:0070098|chemokine-mediated signaling pathway;GO:0006935|chemotaxis;GO:0006954|inflammatory response;GO:0030593|neutrophil chemotaxis;GO:0051281|positive regulation of release of…	GO:0005615|extracellular space;	GO:0008009|chemokine activity;GO:0045236|CXCR chemokine receptor binding;GO:0048248|CXCR3 chemokine receptor binding;GO:0008201|heparin binding;	K12672	CXCL11, I-TAC; C-X-C motif chemokine 11
gene4920	1080	1549	1119	1687.379207	2328	2258	1744	0.577765525	-0.791443972	1.96E-06	0.000619053	down	yes	CXCL10	protein_coding	chrNC_009146.3:61889205-61890719:+	ref|NP_001108412.1|	523	5.53E-68	C-X-C motif chemokine 10 precursor [Equus caballus] >XP_008535417.1 PREDICTED: C-X-C motif chemokine 10 [Equus przewalskii] >ABZ91986.1 chemokine (C-X-C motif) ligand 10 [Equus caballus] >AEB61416.1 C-X-C motif chemokine 10-like protein [Equus caballus]	.	.	.	.	P02778	162	6.00E-51	C-X-C motif chemokine 10	.	.	.	.	pfam00048	IL8	Small cytokines (intecrine/chemokine), interleukin-8 like. Includes a number of secreted growth factors and interferons involved in mitogenic, chemotactic, and inflammatory activity. Structure contains two highly conserved disulfide bonds.	GO:0007189|adenylate cyclase-activating G protein-coupled receptor signaling pathway;GO:0061844|antimicrobial humoral immune response mediated by antimicrobial peptide;GO:0140374|antiviral innate immune response;GO:0008015|blood circulation;GO:0007166|cell surface receptor signaling pathway;GO:0007267|cell-cell signaling;GO:0034605|cellular response to heat;GO:0097398|cellular response to interle…	GO:0009897|external side of plasma membrane;GO:0005576|extracellular region;GO:0005615|extracellular space;	GO:0008603|cAMP-dependent protein kinase regulator activity;GO:0042056|chemoattractant activity;GO:0008009|chemokine activity;GO:0045236|CXCR chemokine receptor binding;GO:0048248|CXCR3 chemokine receptor binding;GO:0008201|heparin binding;GO:0005102|signaling receptor binding;	K12671	CXCL10, IP10; C-X-C motif chemokine 10
gene493	55	76	49	97.04933789	204	126	68	0.441011269	-1.181112573	0.000618422	0.032449584	down	yes	CH25H	protein_coding	chrNC_009144.3:39447918-39449880:+	gb|KAF5911186.1|	1222	5.01E-163	hypothetical protein HPG69_019552 [Diceros bicornis minor]	.	.	.	.	Q4G1G8	440	4.00E-149	Cholesterol 25-hydroxylase	YGR060w	97.8	2.00E-21	COG3000	pfam04116	FA_hydroxylase	Fatty acid hydroxylase superfamily. This superfamily includes fatty acid and carotene hydroxylases and sterol desaturases. Beta-carotene hydroxylase is involved in zeaxanthin synthesis by hydroxylating beta-carotene, but the enzyme may be involved in other pathways. This family includes C-5 sterol desaturase and C-4 sterol methyl oxidase. Members of this family are involved in cholesterol biosynt…	GO:0035754|B cell chemotaxis;GO:0008203|cholesterol metabolic process;GO:1903914|negative regulation of fusion of virus membrane with host plasma membrane;GO:0034340|response to type I interferon;GO:0016126|sterol biosynthetic process;	GO:0005789|endoplasmic reticulum membrane;GO:0016020|membrane;	GO:0000254|C-4 methylsterol oxidase activity;GO:0001567|cholesterol 25-hydroxylase activity;GO:0005506|iron ion binding;GO:0016491|oxidoreductase activity;GO:0008395|steroid hydroxylase activity;	.	.
gene5320	107	214	161	246.2804944	395	354	237	0.476170019	-1.070451307	1.79E-05	0.003077016	down	yes	CD38	protein_coding	chrNC_009146.3:109405825-109455043:-	emb|CAD7675935.1|	1062	1.88E-131	unnamed protein product [Nyctereutes procyonoides]	.	.	.	.	Q64244	362	2.00E-112	ADP-ribosyl cyclase/cyclic ADP-ribose hydrolase 1	.	.	.	.	pfam02267	Rib_hydrolayse	ADP-ribosyl cyclase. ADP-ribosyl cyclase EC:3.2.2.5 (also know as cyclic ADP-ribose hydrolase or CD38) synthesizes cyclic-ADP ribose, a second messenger for glucose-induced insulin secretion.	GO:0014824|artery smooth muscle contraction;GO:0042100|B cell proliferation;GO:0050853|B cell receptor signaling pathway;GO:0007565|female pregnancy;GO:0060292|long-term synaptic depression;GO:0043066|negative regulation of apoptotic process;GO:0045779|negative regulation of bone resorption;GO:0045892|negative regulation of DNA-templated transcription;GO:0010977|negative regulation of neuron proj…	GO:0016323|basolateral plasma membrane;GO:0009986|cell surface;GO:0043231|intracellular membrane-bounded organelle;GO:0016020|membrane;GO:0005634|nucleus;GO:0005886|plasma membrane;GO:0030667|secretory granule membrane;	GO:0016798|hydrolase activity, acting on glycosyl bonds;GO:0042802|identical protein binding;GO:0050135|NAD(P)+ nucleosidase activity;GO:0003953|NAD+ nucleosidase activity;GO:0061809|NAD+ nucleotidase, cyclic ADP-ribose generating;GO:0016849|phosphorus-oxygen lyase activity;GO:0016740|transferase activity;	K01242	CD38; ADP-ribosyl cyclase 1 [EC:3.2.2.6 2.4.99.20]
gene5369	0	2	0	3.172660353	6	4	7	0.116694952	-3.099185939	0.030673425	NA	down	yes	LOC111772971	lncRNA	chrNC_009146.3:114630966-114631879:+	.	.	.	.	.	.	.	.	.	.	.	.	.	.	.	.	pfam16846	Cep3	Centromere DNA-binding protein complex CBF3 subunit B. Cep3 is one of the major components of the CBF3. It dimerizes and in so doing forms a large central channel that is large enough to accommodate duplex B-form DNA. The dimerisation region is followed by a linker to the zinc-finger domain at the C-terminus. The CBF3 complex is an essential core component of the budding yeast kinetochore and is …	.	.	.	.	.
gene5612	18	24	25	30.64376718	42	44	30	0.561449835	-0.83277097	0.029210527	NA	down	yes	HECW1	protein_coding	chrNC_009147.3:13980787-14378200:+	gb|AAI51228.1|	6887	0	HECT, C2 and WW domain containing E3 ubiquitin protein ligase 1 [Homo sapiens] >KAI4013579.1 HECT, C2 and WW domain containing E3 ubiquitin protein ligase 1 [Homo sapiens] >BAA20780.3 KIAA0322 [Homo sapiens] >BAG10315.1 E3 ubiquitin-protein ligase HECW1, partial [synthetic construct]	.	.	.	.	Q76N89	2655	0	E3 ubiquitin-protein ligase HECW1	SPBC16E9.11c	389	4.00E-114	COG5021	pfam00632	HECT	HECT-domain (ubiquitin-transferase). The name HECT comes from Homologous to the E6-AP Carboxyl Terminus.	GO:0090090|negative regulation of canonical Wnt signaling pathway;GO:2000650|negative regulation of sodium ion transmembrane transporter activity;GO:0043161|proteasome-mediated ubiquitin-dependent protein catabolic process;GO:0000209|protein polyubiquitination;GO:0016567|protein ubiquitination;GO:0048814|regulation of dendrite morphogenesis;	GO:0005737|cytoplasm;GO:0005829|cytosol;	GO:0061630|ubiquitin protein ligase activity;	K12167	HECW1; E3 ubiquitin-protein ligase HECW1 [EC:2.3.2.26]
gene573	108	138	159	171.8532268	197	206	224	0.630648144	-0.665092784	0.000298802	0.02040002	down	yes	RHOBTB1	protein_coding	chrNC_009144.3:50669066-50733099:-	gb|KAF5927876.1|	3435	0	hypothetical protein HPG69_009242 [Diceros bicornis minor]	.	.	.	.	O94844	1267	0	Rho-related BTB domain-containing protein 1	.	.	.	.	pfam00071	Ras	Ras family. Includes sub-families Ras, Rab, Rac, Ral, Ran, Rap Ypt1 and more. Shares P-loop motif with GTP_EFTU, arf and myosin_head. See pfam00009 pfam00025, pfam00063. As regards Rab GTPases, these are important regulators of vesicle formation, motility and fusion. They share a fold in common with all Ras GTPases: this is a six-stranded beta-sheet surrounded by five alpha-helices.	GO:0007015|actin filament organization;GO:0030865|cortical cytoskeleton organization;GO:0043652|engulfment of apoptotic cell;GO:0007163|establishment or maintenance of cell polarity;GO:0032956|regulation of actin cytoskeleton organization;GO:0008360|regulation of cell shape;GO:0007264|small GTPase mediated signal transduction;	GO:0005938|cell cortex;GO:0042995|cell projection;GO:0031410|cytoplasmic vesicle;GO:0005856|cytoskeleton;GO:0010008|endosome membrane;GO:0005886|plasma membrane;	GO:0005525|GTP binding;GO:0003924|GTPase activity;GO:0019901|protein kinase binding;	K07868	RHOBTB1_2; Rho-related BTB domain-containing protein 1/2
gene5779	1293	2267	2136	2682.353744	3422	3576	3363	0.53638813	-0.898650784	8.99E-08	7.66E-05	down	yes	SAMD9L	protein_coding	chrNC_009147.3:36835011-36849594:-	ref|NP_001244057.1|	8284	0	sterile alpha motif domain-containing protein 9-like [Equus caballus] >XP_005609243.1 sterile alpha motif domain-containing protein 9-like isoform X1 [Equus caballus]	.	.	.	.	Q8IVG5	2586	0	Sterile alpha motif domain-containing protein 9-like	.	.	.	.	pfam17049	AEP1	ATPase expression protein 1. ATPase expression protein 1 (AEP1) is a yeast mitochondrial protein. It is essential for the expression of subunit 9 of mitochondrial ATP synthase.	.	GO:0005737|cytoplasm;GO:0005769|early endosome;	.	.	.
gene579	34	60	34	60.174123	76	76	80	0.541168058	-0.885851407	0.003130025	0.077868286	down	yes	TMEM26	protein_coding	chrNC_009144.3:51140323-51178975:-	gb|TEA30314.1|	1474	0	hypothetical protein DBR06_SOUSAS15610014 [Sousa chinensis]	.	.	.	.	Q6ZUK4	555	0	Transmembrane protein 26	.	.	.	.	pfam09772	Tmem26	Transmembrane protein 26. The function of this family of transmembrane proteins has not, as yet, been determined.	.	.	.	.	.
gene5843	74	88	80	132.1257684	169	174	207	0.43081367	-1.214864066	5.49E-10	1.10E-06	down	yes	SCIN	protein_coding	chrNC_009147.3:45657167-45727299:+	ref|XP_002923861.1|	3646	0	adseverin [Ailuropoda melanoleuca] >EFB17303.1 hypothetical protein PANDA_013087, partial [Ailuropoda melanoleuca]	.	.	.	.	Q28046	1390	0	Scinderin	.	.	.	.	pfam00626	Gelsolin	Gelsolin repeat.	GO:0051693|actin filament capping;GO:0051014|actin filament severing;GO:0045010|actin nucleation;GO:0017156|calcium-ion regulated exocytosis;GO:0008285|negative regulation of cell population proliferation;GO:0043065|positive regulation of apoptotic process;GO:0045654|positive regulation of megakaryocyte differentiation;GO:0051047|positive regulation of secretion;GO:0032330|regulation of chondrocy…	GO:0070161|anchoring junction;GO:0005938|cell cortex;GO:0042995|cell projection;GO:0005737|cytoplasm;GO:0002102|podosome;	GO:0003779|actin binding;GO:0051015|actin filament binding;GO:0005509|calcium ion binding;GO:0005546|phosphatidylinositol-4,5-bisphosphate binding;GO:0001786|phosphatidylserine binding;	K05768	GSN; gelsolin
gene5862	39	43	74	74.34404705	89	93	109	0.522421724	-0.936713204	0.000671482	0.033890402	down	yes	AGR2	protein_coding	chrNC_009147.3:49438708-49449925:-	gb|KAI5250849.1|	874	8.02E-117	Anterior Gradient Protein 2-like [Manis pentadactyla]	.	.	.	.	O95994	321	4.00E-109	Anterior gradient protein 2 homolog	.	.	.	.	pfam13899	Thioredoxin_7	Thioredoxin-like. Thioredoxins are small enzymes that participate in redox reactions, via the reversible oxidation of an active centre disulfide bond.	GO:0048546|digestive tract morphogenesis;GO:0060480|lung goblet cell differentiation;GO:0070254|mucus secretion;GO:0060548|negative regulation of cell death;GO:0010811|positive regulation of cell-substrate adhesion;GO:0048639|positive regulation of developmental growth;GO:0045742|positive regulation of epidermal growth factor receptor signaling pathway;GO:0010628|positive regulation of gene expre…	GO:0005783|endoplasmic reticulum;GO:0005576|extracellular region;GO:0005615|extracellular space;	GO:0002162|dystroglycan binding;GO:0005154|epidermal growth factor receptor binding;GO:0042802|identical protein binding;	K20356	AGR2; anterior gradient protein 2
gene5904	25	33	25	37.46012751	54	38	50	0.573789022	-0.80140773	0.018444216	NA	down	yes	IL6	protein_coding	chrNC_009147.3:54607522-54611577:+	ref|NP_001075965.2|	1092	1.01E-150	interleukin-6 precursor [Equus caballus] >XP_014686117.1 interleukin-6 [Equus asinus] >XP_044621906.1 interleukin-6 [Equus asinus] >XP_046526433.1 interleukin-6 [Equus quagga]	.	.	.	.	Q95181	422	3.00E-149	Interleukin-6	.	.	.	.	pfam00489	IL6	Interleukin-6/G-CSF/MGF family.	GO:0006953|acute-phase response;GO:0042593|glucose homeostasis;GO:0072574|hepatocyte proliferation;GO:0070102|interleukin-6-mediated signaling pathway;GO:0097421|liver regeneration;GO:0008284|positive regulation of cell population proliferation;GO:0046427|positive regulation of receptor signaling pathway via JAK-STAT;GO:1904894|positive regulation of receptor signaling pathway via STAT;GO:0070092…	GO:0005615|extracellular space;GO:0005896|interleukin-6 receptor complex;	GO:0005125|cytokine activity;GO:0008083|growth factor activity;GO:0005138|interleukin-6 receptor binding;	K05405	IL6; interleukin 6
gene6112	39	81	78	93.00640835	109	135	114	0.538574855	-0.89278122	0.001283969	0.047642306	down	yes	LOC111773229	lncRNA	chrNC_009147.3:77446592-77476480:-	.	.	.	.	.	.	.	.	.	.	.	.	.	.	.	.	pfam07220	DUF1420	Protein of unknown function (DUF1420). This family consists of several hypothetical putative lipoproteins which seem to be found specifically in the bacterium Leptospira interrogans. Members of this family are typically around 670 resides in length and their function is unknown.	.	.	.	.	.
gene6280	5	3	9	10.25689707	13	11	21	0.369901375	-1.434787432	0.032055921	NA	down	yes	LOC106783099	lncRNA	chrNC_009147.3:91809651-91813086:+	emb|CAH6778228.1|	127	3.58E-11	unknown_gene_9131 [Phodopus roborovskii]	.	.	.	.	.	.	.	.	.	.	.	.	pfam11838	ERAP1_C	ERAP1-like C-terminal domain. This large domain is composed of 16 alpha helices organized as 8 HEAT-like repeats. This domain forms a concave face that faces towards the active site of the peptidase.	.	.	.	.	.
gene6720	25	32	29	39.67164392	62	43	47	0.553745224	-0.852705744	0.010401937	NA	down	yes	CD247	protein_coding	chrNC_009148.3:4054532-4127778:-	emb|CAD7674615.1|	721	1.01E-89	unnamed protein product [Nyctereutes procyonoides]	.	.	.	.	P20963	268	7.00E-85	T-cell surface glycoprotein CD3 zeta chain	.	.	.	.	pfam11628	TCR_zetazeta	T-cell surface glycoprotein CD3 zeta chain. The incorporation of the zetazeta signalling module requires one basic TCR alpha and two zetazeta aspartic acid TM residues. The structure of the zetazeta(TM) dimer consists of a left-handed coiled coil with polar contacts. Two aspartic acids are critical for zetazeta dimerisation and assembly with TCR.	GO:0002250|adaptive immune response;GO:0046631|alpha-beta T cell activation;GO:0007166|cell surface receptor signaling pathway;GO:0038094|Fc-gamma receptor signaling pathway;GO:0046629|gamma-delta T cell activation;GO:2000010|positive regulation of protein localization to cell surface;GO:0065003|protein-containing complex assembly;GO:0050852|T cell receptor signaling pathway;	GO:0042105|alpha-beta T cell receptor complex;GO:0005737|cytoplasm;GO:0033001|Fc-gamma receptor III complex;GO:0042106|gamma-delta T cell receptor complex;GO:0005794|Golgi apparatus;GO:0005886|plasma membrane;GO:0042101|T cell receptor complex;	GO:0042802|identical protein binding;GO:0046982|protein heterodimerization activity;GO:0042803|protein homodimerization activity;GO:1990782|protein tyrosine kinase binding;GO:0004888|transmembrane signaling receptor activity;	K06453	CD3Z, CD247; CD3Z antigen, zeta polypeptide
gene6799	85	81	133	125.0556128	108	135	213	0.641827296	-0.639742948	0.015006087	0.160791756	down	yes	CENPL	protein_coding	chrNC_009148.3:9497023-9512299:-	ref|XP_015441676.1|	1866	0	centromere protein L isoform X1 [Pteropus alecto] >ELK16264.1 Centromere protein L [Pteropus alecto]	.	.	.	.	Q8N0S6	674	0	Centromere protein L	.	.	.	.	pfam13092	CENP-L	Kinetochore complex Sim4 subunit Fta1. CENP-L is one of the components that assembles onto the CENP-A-nucleosome distal (CAD) centromere. The centromere, which is the basic element of chromosome inheritance, is epigenetically determined in mammals. CENP-A, the centromere-specific histone H3 variant, assembles an array of nucleosomes and it is this that seems to be the prime candidate for specifyi…	.	GO:0000775|chromosome, centromeric region;GO:0005829|cytosol;GO:0005654|nucleoplasm;	.	K11504	CENPL; centromere protein L
gene6917	284	457	349	555.5915206	849	758	621	0.47765545	-1.065957771	6.68E-09	8.93E-06	down	yes	FAM129A	protein_coding	chrNC_009148.3:18855238-18998240:-	ref|XP_032948710.1|	3771	0	protein Niban 1 isoform X1 [Rhinolophus ferrumequinum] >KAF6292815.1 hypothetical protein mRhiFer1_004826 [Rhinolophus ferrumequinum]	.	.	.	.	Q9BZQ8	1347	0	Protein Niban 1	.	.	.	.	pfam07117	DUF1373	Protein of unknown function (DUF1373). This family consists of several hypothetical proteins which seem to be specific to Oryzias latipes (Japanese ricefish). Members of this family are typically around 200 residues in length. The function of this family is unknown.	GO:0001933|negative regulation of protein phosphorylation;GO:0001934|positive regulation of protein phosphorylation;GO:0045727|positive regulation of translation;GO:0034976|response to endoplasmic reticulum stress;	GO:0005737|cytoplasm;GO:0005829|cytosol;GO:0070062|extracellular exosome;GO:0016020|membrane;GO:0005886|plasma membrane;	.	.	.
gene6971	8	12	29	24.58015374	25	33	41	0.481165325	-1.055395417	0.029537934	NA	down	yes	LOC111773478	lncRNA	chrNC_009148.3:24051635-24070766:+	.	.	.	.	.	.	.	.	.	.	.	.	.	.	.	.	pfam09692	Arb1	Argonaute siRNA chaperone (ARC) complex subunit Arb1. Arb1 is required for histone H3 Lys9 (H3-K9) methylation, heterochromatin, assembly and siRNA generation in fission yeast.	.	.	.	.	.
gene6995	2162	3023	3669	3922.774026	5036	4617	5052	0.5874828	-0.767381481	1.63E-07	9.81E-05	down	yes	HSD11B1	protein_coding	chrNC_009148.3:25757577-25802210:-	gb|KAI5168830.1|	1428	0	Corticosteroid 11-Beta-Dehydrogenase Isozyme 1 [Manis pentadactyla]	.	.	.	.	P28845	515	0	11-beta-hydroxysteroid dehydrogenase 1	all1418	92.4	4.00E-20	COG1028	pfam00106	adh_short	short chain dehydrogenase. This family contains a wide variety of dehydrogenases.	GO:0030324|lung development;GO:0006706|steroid catabolic process;	GO:0005789|endoplasmic reticulum membrane;GO:0043231|intracellular membrane-bounded organelle;GO:0016020|membrane;	GO:0070524|11-beta-hydroxysteroid dehydrogenase (NADP+) activity;GO:0047022|7-beta-hydroxysteroid dehydrogenase (NADP+) activity;GO:0102196|cortisol dehydrogenase activity;GO:0050661|NADP binding;GO:0016491|oxidoreductase activity;GO:0042803|protein homodimerization activity;GO:0005496|steroid binding;	K15680	HSD11B1; corticosteroid 11-beta-dehydrogenase isozyme 1 [EC:1.1.1.146]
gene7068	7	9	8	13.75088942	21	21	16	0.403131821	-1.310676428	0.017692134	NA	down	yes	LOC111773493	lncRNA	chrNC_009148.3:31823181-31833219:+	gb|KRX52127.1|	214	5.51E-18	Zinc finger BED domain-containing protein 5 [Trichinella sp. T9] >KRX52525.1 Zinc finger BED domain-containing protein 5 [Trichinella sp. T9]	.	.	.	.	.	.	.	.	.	.	.	.	pfam09815	XK-related	XK-related protein. Members of this family comprise various XK-related proteins, that are involved in sodium-dependent transport of neutral amino acids or oligopeptides. These proteins are responsible for the Kx blood group system - defects results in McLeod syndrome, an X-linked multi-system disorder characterized by late onset abnormalities in the neuromuscular and hematopoietic systems.	.	.	.	.	.
gene7193	86	184	126	205.8920697	356	268	209	0.464670929	-1.105718707	2.49E-05	0.003940222	down	yes	AIM2	protein_coding	chrNC_009148.3:34686501-34740744:+	gb|KAI5940570.1|	1165	2.52E-147	Interferon-inducible protein AIM2 [Manis javanica]	.	.	.	.	O14862	423	5.00E-136	Interferon-inducible protein AIM2	.	.	.	.	pfam02760	HIN	HIN-200/IF120x domain. This domain has no known function. It is found in one or two copies per protein, and is found associated with the PAAD/DAPIN domain pfam02758.	GO:0002218|activation of innate immune response;GO:0006915|apoptotic process;GO:0035458|cellular response to interferon-beta;GO:0071466|cellular response to xenobiotic stimulus;GO:0051607|defense response to virus;GO:0006955|immune response;GO:0006954|inflammatory response;GO:0045087|innate immune response;GO:0032088|negative regulation of NF-kappaB transcription factor activity;GO:0044546|NLRP3 …	GO:0097169|AIM2 inflammasome complex;GO:0005737|cytoplasm;GO:0005829|cytosol;GO:0005739|mitochondrion;GO:0005654|nucleoplasm;	GO:0003690|double-stranded DNA binding;GO:0042802|identical protein binding;	K12966	AIM2; absent in melanoma 2
gene7194	1274	2414	2474	2947.9095	4239	3735	3521	0.522812919	-0.935633305	0.002641379	0.069147741	down	yes	LOC100057107	protein_coding	chrNC_009148.3:34743724-34808962:-	gb|TEA38015.1|	1269	2.28E-155	hypothetical protein DBR06_SOUSAS27910004 [Sousa chinensis]	.	.	.	.	Q5RD14	308	5.00E-87	Gamma-interferon-inducible protein 16	.	.	.	.	pfam02760	HIN	HIN-200/IF120x domain. This domain has no known function. It is found in one or two copies per protein, and is found associated with the PAAD/DAPIN domain pfam02758.	GO:0002218|activation of innate immune response;GO:0006915|apoptotic process;GO:0006914|autophagy;GO:0035458|cellular response to interferon-beta;GO:0006954|inflammatory response;GO:0045087|innate immune response;	GO:0005737|cytoplasm;GO:0005634|nucleus;	GO:0003677|DNA binding;	K20914	IFI16; gamma-interferon-inducible protein 16
gene7195	273	524	505	632.936853	899	886	695	0.510887679	-0.968921951	2.83E-06	0.000793283	down	yes	LOC100056988	protein_coding	chrNC_009148.3:34831470-34850429:-	gb|TEA38015.1|	1302	1.11E-168	hypothetical protein DBR06_SOUSAS27910004 [Sousa chinensis]	.	.	.	.	Q16666	297	3.00E-86	Gamma-interferon-inducible protein 16	.	.	.	.	pfam02760	HIN	HIN-200/IF120x domain. This domain has no known function. It is found in one or two copies per protein, and is found associated with the PAAD/DAPIN domain pfam02758.	GO:0097202|activation of cysteine-type endopeptidase activity;GO:0002218|activation of innate immune response;GO:0006914|autophagy;GO:0042149|cellular response to glucose starvation;GO:0035458|cellular response to interferon-beta;GO:0071479|cellular response to ionizing radiation;GO:0051607|defense response to virus;GO:0006954|inflammatory response;GO:0045087|innate immune response;GO:0072332|int…	GO:0005829|cytosol;GO:0016020|membrane;GO:0016607|nuclear speck;GO:0005730|nucleolus;GO:0005654|nucleoplasm;GO:0005634|nucleus;	GO:0003690|double-stranded DNA binding;GO:0042802|identical protein binding;GO:0003723|RNA binding;GO:0008134|transcription factor binding;	K20914	IFI16; gamma-interferon-inducible protein 16
gene7196	3464	5866	6595	7429.591772	10203	9325	9084	0.542483679	-0.882348361	3.68E-07	0.00017029	down	yes	MNDA	protein_coding	chrNC_009148.3:34854454-34908643:-	emb|CAD7679849.1|	1858	0	unnamed protein product [Nyctereutes procyonoides]	.	.	.	.	Q5RD14	608	0	Gamma-interferon-inducible protein 16	.	.	.	.	pfam02760	HIN	HIN-200/IF120x domain. This domain has no known function. It is found in one or two copies per protein, and is found associated with the PAAD/DAPIN domain pfam02758.	GO:0002218|activation of innate immune response;GO:0006915|apoptotic process;GO:0006914|autophagy;GO:0035458|cellular response to interferon-beta;GO:0006954|inflammatory response;GO:0045087|innate immune response;	GO:0005737|cytoplasm;GO:0005634|nucleus;	GO:0003677|DNA binding;	K20914	IFI16; gamma-interferon-inducible protein 16
gene7237	1	3	4	6.298350253	14	5	11	0.262267125	-1.930891118	0.02926702	NA	down	yes	CD1A7	protein_coding	chrNC_009148.3:35639805-35643818:-	ref|NP_001239237.1|	1659	0	CD1a7 molecule precursor [Equus caballus] >AEO72070.1 CD1 protein [Equus caballus]	.	.	.	.	Q9XS72	422	5.00E-143	T-cell surface glycoprotein CD1a	.	.	.	.	pfam16497	MHC_I_3	MHC-I family domain.	GO:0002250|adaptive immune response;GO:0048006|antigen processing and presentation, endogenous lipid antigen via MHC class Ib;GO:0048007|antigen processing and presentation, exogenous lipid antigen via MHC class Ib;GO:0001916|positive regulation of T cell mediated cytotoxicity;	GO:0010008|endosome membrane;GO:0009897|external side of plasma membrane;GO:0005615|extracellular space;GO:0045121|membrane raft;	GO:0030883|endogenous lipid antigen binding;GO:0030884|exogenous lipid antigen binding;GO:0071723|lipopeptide binding;	K06448	CD1; T-cell surface glycoprotein CD1
gene731	0	4	3	6.188814535	13	8	9	0.228684289	-2.128570844	0.020993422	NA	down	yes	DUSP13	protein_coding	chrNC_009144.3:63033898-63053233:-	gb|KAI4529303.1|	1099	2.04E-136	hypothetical protein MG293_020551 [Ovis ammon polii]	.	.	.	.	Q9QYJ7	372	6.00E-119	Dual specificity protein phosphatase 13 isoform B	SPBC17A3.06	62	4.00E-09	COG2453	pfam00782	DSPc	Dual specificity phosphatase, catalytic domain. Ser/Thr and Tyr protein phosphatases. The enzyme's tertiary fold is highly similar to that of tyrosine-specific phosphatases, except for a "recognition" region.	GO:0016311|dephosphorylation;GO:0043409|negative regulation of MAPK cascade;GO:0006470|protein dephosphorylation;	GO:0005737|cytoplasm;	GO:0033549|MAP kinase phosphatase activity;GO:0017018|myosin phosphatase activity;GO:0016791|phosphatase activity;GO:0004725|protein tyrosine phosphatase activity;GO:0008138|protein tyrosine/serine/threonine phosphatase activity;	.	.
gene7446	52	38	74	67.64179384	85	68	91	0.656015283	-0.60819867	0.02952771	0.219693477	down	yes	LOC100061178	protein_coding	chrNC_009148.3:41221201-41221830:-	ref|XP_014333471.1|	296	1.22E-31	PREDICTED: cornifin isoform X1 [Bos mutus] >XP_014333472.1 PREDICTED: cornifin isoform X1 [Bos mutus] >ELR56993.1 Cornifin alpha [Bos mutus]	.	.	.	.	Q62267	86.3	2.00E-19	Cornifin-B	.	.	.	.	pfam02389	Cornifin	Cornifin (SPRR) family. SPRR genes (formerly SPR) encode a novel class of polypeptides (small proline rich proteins) that are strongly induced during differentiation of human epidermal keratinocytes in vitro and in vivo. The most characteristic feature of the SPRR gene family resides in the structure of the central segments of the encoded polypeptides that are built up from tandemly repeated unit…	GO:0031424|keratinization;GO:0008360|regulation of cell shape;	GO:0001533|cornified envelope;GO:0005794|Golgi apparatus;GO:0048471|perinuclear region of cytoplasm;	GO:0005200|structural constituent of cytoskeleton;	.	.
gene7466	340	339	423	482.3103088	736	600	450	0.599392427	-0.738427238	3.71E-05	0.005121569	down	yes	CRCT1	protein_coding	chrNC_009148.3:41569858-41571782:-	.	.	.	.	.	.	.	.	.	.	.	.	.	.	.	.	pfam06617	M-inducer_phosp	M-phase inducer phosphatase. This family represents a region within eukaryotic M-phase inducer phosphatases (EC:3.1.3.48), which also contain the pfam00581 domain. These proteins are involved in the control of mitosis.	.	.	.	.	.
gene7531	797	1077	1250	1327.917078	1722	1552	1573	0.628541916	-0.669919136	2.59E-06	0.000776649	down	yes	CTSS	protein_coding	chrNC_009148.3:43048450-43066726:+	gb|KAF5916191.1|	1491	0	hypothetical protein HPG69_010550 [Diceros bicornis minor]	.	.	.	.	Q8HY81	569	0	Cathepsin S	AF1946_2	85.9	8.00E-18	COG4870	pfam00112	Peptidase_C1	Papain family cysteine protease.	GO:0019886|antigen processing and presentation of exogenous peptide antigen via MHC class II;GO:0006955|immune response;GO:0051603|proteolysis involved in protein catabolic process;	GO:0005615|extracellular space;GO:0005764|lysosome;GO:0045335|phagocytic vesicle;	GO:0004197|cysteine-type endopeptidase activity;	K01368	CTSS; cathepsin S [EC:3.4.22.27]
gene7675	78	82	134	140.205089	213	175	159	0.522387358	-0.936808112	4.73E-05	0.006109663	down	yes	FAM46C	protein_coding	chrNC_009148.3:48067037-48088282:-	gb|KAI5942542.1|	2075	0	Terminal nucleotidyltransferase 5C [Manis javanica]	.	.	.	.	Q4R8X4	792	0	Terminal nucleotidyltransferase 5C	.	.	.	.	pfam07984	NTP_transf_7	Nucleotidyltransferase. This family contains many hypothetical proteins. It also includes four nematode prion-like proteins. This domain has been identified as part of the nucleotidyltransferase superfamily.	GO:0048255|mRNA stabilization;GO:0045596|negative regulation of cell differentiation;	GO:0005813|centrosome;GO:0005737|cytoplasm;GO:0005634|nucleus;	GO:0004652|polynucleotide adenylyltransferase activity;GO:1990817|RNA adenylyltransferase activity;GO:0003723|RNA binding;	K23034	TENT5C, FAM46C; terminal nucleotidyltransferase 5C [EC:2.7.7.19]
gene7707	1	1	0	2.806298623	5	2	8	0.132926774	-2.911296373	0.047299984	NA	down	yes	LOC100065492	protein_coding	chrNC_009148.3:50517374-50524165:-	emb|CAD7692990.1|	1266	3.91E-169	unnamed protein product [Nyctereutes procyonoides]	.	.	.	.	Q3SZL0	222	8.00E-65	Bile acid receptor	.	.	.	.	pfam00105	zf-C4	Zinc finger, C4 type (two domains). In nearly all cases, this is the DNA binding domain of a nuclear hormone receptor. The alignment contains two Zinc finger domains that are too dissimilar to be aligned with each other.	GO:0038183|bile acid signaling pathway;GO:0006954|inflammatory response;GO:0045087|innate immune response;	GO:0005634|nucleus;	GO:0032052|bile acid binding;GO:0004879|nuclear receptor activity;GO:0043565|sequence-specific DNA binding;GO:0008270|zinc ion binding;	K08537	NR1H4, FXR; farnesoid X receptor
gene7890	1	8	2	10.14220769	13	21	15	0.219529567	-2.187512833	0.004082171	NA	down	yes	LOC111773576	lncRNA	chrNC_009148.3:63083589-63103272:+	.	.	.	.	.	.	.	.	.	.	.	.	.	.	.	.	pfam14296	O-ag_pol_Wzy	O-antigen polysaccharide polymerase Wzy. This family includes O-antigen polysaccharide polymerases. These enzymes link O-units via a glycosidic linkage to form a long O-antigen. These enzymes vary in specificity and sequence.	.	.	.	.	.
gene7919	65	69	98	96.19651829	93	113	141	0.652887553	-0.615093557	0.01142881	0.141781106	down	yes	LOC102149260	lncRNA	chrNC_009148.3:67640175-67659775:+	.	.	.	.	.	.	.	.	.	.	.	.	.	.	.	.	pfam16161	DUF4867	Domain of unknown function (DUF4867). This family consists of uncharacterized proteins around 220 residues in length and is mainly found in various human gut Firmicutes and a few eubacteria species. It is also amply represented in human gut metagenomic datasets. Distant homology analysis and marginal HMM overlaps suggest this family is a distant homolog of Ureidoglycolate hydrolase pfam04115, but…	.	.	.	.	.
gene7976	88	109	110	152.0998013	237	169	200	0.495949085	-1.011736076	2.23E-07	0.000114472	down	yes	GBP5	protein_coding	chrNC_009148.3:71898095-71911161:+	ref|NP_001296181.1|	2735	0	guanylate-binding protein 5 [Equus caballus]	.	.	.	.	Q96PP8	781	0	Guanylate-binding protein 5	.	.	.	.	pfam02263	GBP	Guanylate-binding protein, N-terminal domain. Transcription of the anti-viral guanylate-binding protein (GBP) is induced by interferon-gamma during macrophage induction. This family contains GBP1 and GPB2, both GTPases capable of binding GTP, GDP and GMP.	GO:0071346|cellular response to type II interferon;GO:0006954|inflammatory response;GO:1900017|positive regulation of cytokine production involved in inflammatory response;GO:0045089|positive regulation of innate immune response;GO:0032731|positive regulation of interleukin-1 beta production;GO:0032741|positive regulation of interleukin-18 production;GO:1900227|positive regulation of NLRP3 inflam…	GO:0005737|cytoplasm;GO:0031410|cytoplasmic vesicle;GO:0005794|Golgi apparatus;GO:0000139|Golgi membrane;GO:0016020|membrane;GO:0048471|perinuclear region of cytoplasm;	GO:0005525|GTP binding;GO:0003924|GTPase activity;GO:0042802|identical protein binding;GO:0042803|protein homodimerization activity;	K20898	GBP5; guanylate-binding protein 5
gene7978	1573	2775	2532	3305.092076	4878	4044	3996	0.520578189	-0.941813226	3.70E-08	3.70E-05	down	yes	LOC105761007	protein_coding	chrNC_009148.3:71948905-71967433:+	ref|NP_001296185.1|	2894	0	uncharacterized protein LOC105761007 [Equus caballus] >XP_008506632.1 PREDICTED: interferon-induced guanylate-binding protein 2 [Equus przewalskii] >XP_008506633.1 PREDICTED: interferon-induced guanylate-binding protein 2 [Equus przewalskii] >XP_008506634.1 PREDICTED: interferon-induced guanylate-binding protein 2 [Equus przewalskii] >XP_014595486.1 uncharacterized protein LOC105761007 isoform X1…	.	.	.	.	P32456	942	0	Guanylate-binding protein 2	.	.	.	.	pfam02263	GBP	Guanylate-binding protein, N-terminal domain. Transcription of the anti-viral guanylate-binding protein (GBP) is induced by interferon-gamma during macrophage induction. This family contains GBP1 and GPB2, both GTPases capable of binding GTP, GDP and GMP.	GO:0071346|cellular response to type II interferon;GO:0071347|cellular response to interleukin-1;GO:0071356|cellular response to tumor necrosis factor;GO:0050830|defense response to Gram-positive bacterium;GO:0042832|defense response to protozoan;GO:0006955|immune response;GO:0034504|protein localization to nucleus;	GO:0005737|cytoplasm;GO:0031410|cytoplasmic vesicle;GO:0005829|cytosol;GO:0005794|Golgi apparatus;GO:0000139|Golgi membrane;GO:0005654|nucleoplasm;GO:0005634|nucleus;GO:0048471|perinuclear region of cytoplasm;	GO:0005525|GTP binding;GO:0003924|GTPase activity;GO:0042802|identical protein binding;GO:0042803|protein homodimerization activity;	K20897	GBP2; guanylate-binding protein 2
gene7979	156	287	303	333.4786254	432	445	373	0.580737468	-0.784041978	0.000209441	0.016182784	down	yes	LOC100061885	protein_coding	chrNC_009148.3:71992996-72017284:+	gb|KAB0386269.1|	2227	0	hypothetical protein FD755_001225 [Muntiacus reevesi]	.	.	.	.	Q96PP9	813	0	Guanylate-binding protein 4	.	.	.	.	pfam02263	GBP	Guanylate-binding protein, N-terminal domain. Transcription of the anti-viral guanylate-binding protein (GBP) is induced by interferon-gamma during macrophage induction. This family contains GBP1 and GPB2, both GTPases capable of binding GTP, GDP and GMP.	GO:0071346|cellular response to type II interferon;GO:0050830|defense response to Gram-positive bacterium;GO:0042832|defense response to protozoan;	GO:0031410|cytoplasmic vesicle;GO:0005829|cytosol;GO:0005794|Golgi apparatus;GO:0000139|Golgi membrane;GO:0005634|nucleus;GO:0048471|perinuclear region of cytoplasm;GO:0005886|plasma membrane;	GO:0005525|GTP binding;GO:0003924|GTPase activity;GO:0042802|identical protein binding;GO:0042803|protein homodimerization activity;	K20899	GBP1_3_4_7; guanylate-binding protein 1/3/4/7
gene7980	65	111	176	167.3984398	254	239	156	0.524128088	-0.932008669	0.001387982	0.049934108	down	yes	LOC100146267	protein_coding	chrNC_009148.3:72056636-72074055:+	gb|EPQ05952.1|	1540	0	Guanylate-binding protein 6 [Myotis brandtii]	.	.	.	.	Q8N8V2	473	2.00E-155	Guanylate-binding protein 7	.	.	.	.	pfam02263	GBP	Guanylate-binding protein, N-terminal domain. Transcription of the anti-viral guanylate-binding protein (GBP) is induced by interferon-gamma during macrophage induction. This family contains GBP1 and GPB2, both GTPases capable of binding GTP, GDP and GMP.	GO:0071346|cellular response to type II interferon;GO:0050830|defense response to Gram-positive bacterium;GO:0042832|defense response to protozoan;GO:0051607|defense response to virus;GO:0001818|negative regulation of cytokine production;GO:0046426|negative regulation of receptor signaling pathway via JAK-STAT;GO:0032480|negative regulation of type I interferon production;GO:0034345|negative regu…	GO:0031410|cytoplasmic vesicle;GO:0016020|membrane;	GO:0005525|GTP binding;GO:0003924|GTPase activity;	K20899	GBP1_3_4_7; guanylate-binding protein 1/3/4/7
gene820	26	37	26	39.83181304	47	55	47	0.583314181	-0.777654946	0.020395719	NA	down	yes	RET	protein_coding	chrNC_009144.3:71597235-71651734:-	gb|KAF5921991.1|	5668	0	hypothetical protein HPG69_015441 [Diceros bicornis minor]	.	.	.	.	P07949	1991	0	Proto-oncogene tyrosine-protein kinase receptor Ret	.	.	.	.	pfam07714	Pkinase_Tyr	Protein tyrosine kinase.	GO:0006919|activation of cysteine-type endopeptidase activity involved in apoptotic process;GO:0007411|axon guidance;GO:0071300|cellular response to retinoic acid;GO:0001838|embryonic epithelial tube formation;GO:0048484|enteric nervous system development;GO:0035860|glial cell-derived neurotrophic factor receptor signaling pathway;GO:0007156|homophilic cell adhesion via plasma membrane adhesion m…	GO:0030424|axon;GO:0030425|dendrite;GO:0005769|early endosome;GO:0010008|endosome membrane;GO:0045121|membrane raft;GO:0043025|neuronal cell body;GO:0005886|plasma membrane;GO:0098797|plasma membrane protein complex;GO:0043235|receptor complex;	GO:0005524|ATP binding;GO:0005509|calcium ion binding;GO:0004713|protein tyrosine kinase activity;GO:0038023|signaling receptor activity;GO:0004714|transmembrane receptor protein tyrosine kinase activity;	K05126	RET; proto-oncogene tyrosine-protein kinase Ret [EC:2.7.10.1]
gene8437	157	226	280	289.0538988	384	353	334	0.602840703	-0.730151267	0.000107912	0.010457014	down	yes	LOC111773866	lncRNA	chrNC_009149.3:21192644-21195234:-	.	.	.	.	.	.	.	.	.	.	.	.	.	.	.	.	pfam11339	DUF3141	Protein of unknown function (DUF3141). This family of proteins with unknown function appears to be restricted to Proteobacteria.	.	.	.	.	.
gene8716	75	95	114	157.1853263	169	230	259	0.421277737	-1.247156419	9.87E-09	1.15E-05	down	yes	A2ML1	protein_coding	chrNC_009149.3:36959094-37019643:+	ref|XP_032973390.1|	6343	0	alpha-2-macroglobulin-like protein 1 [Rhinolophus ferrumequinum] >KAF6338697.1 alpha-2-macroglobulin like 1 [Rhinolophus ferrumequinum]	.	.	.	.	A8K2U0	2405	0	Alpha-2-macroglobulin-like protein 1	.	.	.	.	pfam07678	A2M_comp	A-macroglobulin complement component. This family includes the complement components region of the alpha-2-macroglobulin family.	GO:0052548|regulation of endopeptidase activity;	GO:0070062|extracellular exosome;GO:0005615|extracellular space;	GO:0004866|endopeptidase inhibitor activity;GO:0030414|peptidase inhibitor activity;GO:0002020|protease binding;GO:0004867|serine-type endopeptidase inhibitor activity;	.	.
gene8731	18	39	40	44.0915658	52	60	55	0.566162696	-0.8207114	0.018087921	0.174714197	down	yes	LOC102147467	protein_coding	chrNC_009149.3:37700069-37719374:+	gb|AEB61061.1|	1244	2.54E-171	hypothetical protein, partial [Equus caballus]	.	.	.	.	P27812	127	1.00E-32	Killer cell lectin-like receptor subfamily B member 1B allele A	.	.	.	.	pfam00059	Lectin_C	Lectin C-type domain. This family includes both long and short form C-type	GO:0045953|negative regulation of natural killer cell mediated cytotoxicity;GO:0042269|regulation of natural killer cell mediated cytotoxicity;	GO:0009986|cell surface;GO:0009897|external side of plasma membrane;GO:0005886|plasma membrane;	GO:0030246|carbohydrate binding;GO:0042802|identical protein binding;GO:0038023|signaling receptor activity;	.	.
gene8894	44	48	40	55.13799186	67	61	71	0.649703739	-0.622146088	0.023384955	0.196774243	down	yes	SOX5	protein_coding	chrNC_009149.3:50312963-51262419:-	gb|TEA28250.1|	2986	0	hypothetical protein DBR06_SOUSAS3310031, partial [Sousa chinensis]	.	.	.	.	P35711	1152	0	Transcription factor SOX-5	SPAC57A10.09c	52	2.00E-06	COG5648	pfam00505	HMG_box	HMG (high mobility group) box.	GO:0055059|asymmetric neuroblast division;GO:0001502|cartilage condensation;GO:0051216|cartilage development;GO:0045165|cell fate commitment;GO:0071560|cellular response to transforming growth factor beta stimulus;GO:0002062|chondrocyte differentiation;GO:0061036|positive regulation of cartilage development;GO:0032332|positive regulation of chondrocyte differentiation;GO:2000741|positive regulati…	GO:0000785|chromatin;GO:0005634|nucleus;	GO:0003700|DNA-binding transcription factor activity;GO:0000981|DNA-binding transcription factor activity, RNA polymerase II-specific;GO:0000978|RNA polymerase II cis-regulatory region sequence-specific DNA binding;GO:0000976|transcription cis-regulatory region binding;	K09269	SOX5_6_13; transcription factor SOX5/6/13 (SOX group D)
gene8922	110	132	181	186.517271	201	203	297	0.590792945	-0.759275498	0.000294456	0.020293668	down	yes	ARNTL2	protein_coding	chrNC_009149.3:53541006-53616204:+	ref|XP_002823102.1|	2445	0	aryl hydrocarbon receptor nuclear translocator-like protein 2 isoform X2 [Pongo abelii] >PNJ67210.1 ARNTL2 isoform 5 [Pongo abelii]	.	.	.	.	Q8WYA1	945	0	Aryl hydrocarbon receptor nuclear translocator-like protein 2	.	.	.	.	pfam14598	PAS_11	PAS domain. This family includes the PAS-B domain of NCOA1 (Nuclear receptor coactivator 1), which binds to an LXXLL motif in the C-terminal region of STAT6 (Signal transducer and activator of transcription 6).	GO:0032922|circadian regulation of gene expression;GO:0007623|circadian rhythm;GO:0009649|entrainment of circadian clock;GO:0042753|positive regulation of circadian rhythm;GO:0045893|positive regulation of DNA-templated transcription;GO:0045944|positive regulation of transcription by RNA polymerase II;GO:0006355|regulation of DNA-templated transcription;GO:0006357|regulation of transcription by R…	GO:0034751|aryl hydrocarbon receptor complex;GO:0000785|chromatin;GO:1990513|CLOCK-BMAL transcription complex;GO:0005737|cytoplasm;GO:0005730|nucleolus;GO:0005654|nucleoplasm;GO:0005634|nucleus;	GO:0003700|DNA-binding transcription factor activity;GO:0000981|DNA-binding transcription factor activity, RNA polymerase II-specific;GO:0070888|E-box binding;GO:0046983|protein dimerization activity;GO:0000978|RNA polymerase II cis-regulatory region sequence-specific DNA binding;	K09099	ARNTL2, BMAL2; aryl hydrocarbon receptor nuclear translocator-like protein 2
gene8930	2	2	5	7.26804191	8	8	19	0.252825084	-1.983788487	0.017401647	NA	down	yes	LOC102147967	protein_coding	chrNC_009149.3:53932812-53936566:-	gb|KAF5915720.1|	2308	0	hypothetical protein HPG69_011533 [Diceros bicornis minor]	.	.	.	.	Q8N2Y8	830	0	AP-4 complex accessory subunit RUSC2	.	.	.	.	pfam10103	Zinicin_2	Zinicin-like metallopeptidase. This family of proteins has a conserved HEXXH motif, suggesting they are putative peptidases of zincin fold. The structure of this family has similarity to Peptidase_M1 (pfam01433, Structure 3CMN).	.	GO:0031410|cytoplasmic vesicle;GO:0005829|cytosol;GO:0070062|extracellular exosome;	GO:0031267|small GTPase binding;	.	.
gene8954	801	1036	1227	1261.715034	1474	1508	1529	0.662068107	-0.59494846	1.34E-05	0.002476625	down	yes	KIAA1551	protein_coding	chrNC_009149.3:57056045-57084685:+	gb|KAF5912598.1|	7362	0	hypothetical protein HPG69_004270 [Diceros bicornis minor]	.	.	.	.	Q9HCM1	2024	0	Retroelement silencing factor 1	.	.	.	.	pfam15395	DUF4617	Domain of unknown function (DUF4617). This family of proteins is found in eukaryotes. Proteins in this family are typically between 702 and 1745 amino acids in length.	GO:0045869|negative regulation of single stranded viral RNA replication via double stranded DNA intermediate;GO:0090309|positive regulation of DNA methylation-dependent heterochromatin formation;	GO:0005634|nucleus;	GO:0042393|histone binding;GO:1990226|histone methyltransferase binding;	.	.
gene8967	169	196	269	269.3883039	296	327	362	0.627526125	-0.672252573	0.000132137	0.011848953	down	yes	CPNE8	protein_coding	chrNC_009149.3:58976064-59184297:-	ref|XP_028388479.1|	2972	0	copine-8 isoform X1 [Phyllostomus discolor] >XP_045685926.1 copine-8 [Phyllostomus hastatus] >KAF6118111.1 copine 8 [Phyllostomus discolor]	.	.	.	.	Q9DC53	1123	0	Copine-8	YOR086c	52.8	6.00E-06	COG5038	pfam07002	Copine	Copine. This family represents a conserved region approximately 220 residues long within eukaryotic copines. Copines are Ca(2+)-dependent phospholipid-binding proteins that are thought to be involved in membrane-trafficking, and may also be involved in cell division and growth.	GO:0071277|cellular response to calcium ion;	GO:0005886|plasma membrane;	GO:0005544|calcium-dependent phospholipid binding;GO:0046872|metal ion binding;	.	.
gene9518	1	8	8	10.48798006	15	22	8	0.364034416	-1.457853243	0.048352229	NA	down	yes	LOC111774016	protein_coding	chrNC_009149.3:77876669-77886523:+	gb|KAF5928311.1|	1877	0	hypothetical protein HPG69_014916 [Diceros bicornis minor]	.	.	.	.	O60669	663	0	Monocarboxylate transporter 2	AF0367	82.4	1.00E-15	COG0477	pfam07690	MFS_1	Major Facilitator Superfamily.	GO:0035873|lactate transmembrane transport;GO:0015718|monocarboxylic acid transport;GO:1901475|pyruvate transmembrane transport;GO:0150104|transport across blood-brain barrier;	GO:0016323|basolateral plasma membrane;GO:0005654|nucleoplasm;GO:0005886|plasma membrane;	GO:0042802|identical protein binding;GO:0015129|lactate transmembrane transporter activity;GO:0008028|monocarboxylic acid transmembrane transporter activity;GO:0005477|pyruvate secondary active transmembrane transporter activity;GO:0050833|pyruvate transmembrane transporter activity;GO:0015293|symporter activity;	K08184	SLC16A7; MFS transporter, MCT family, solute carrier family 16 (monocarboxylic acid transporters), member 7
gene9546	31	57	72	69.19919897	84	89	82	0.610648428	-0.711586088	0.016774946	0.169242442	down	yes	LOC111774023	lncRNA	chrNC_009149.3:82389502-82395110:+	gb|KAF6474710.1|	131	3.27E-06	hypothetical protein HJG63_010880 [Rousettus aegyptiacus]	.	.	.	.	.	.	.	.	.	.	.	.	pfam01131	Topoisom_bac	DNA topoisomerase. This subfamily of topoisomerase is divided on the basis that these enzymes preferentially relax negatively supercoiled DNA, from a 5' phospho- tyrosine linkage in the enzyme-DNA covalent intermediate and has high affinity for single stranded DNA.	.	.	.	.	.
gene9554	2432	3341	3694	3928.959057	4772	4592	4756	0.654229597	-0.612131067	3.56E-06	0.000951354	down	yes	HELB	protein_coding	chrNC_009149.3:82932217-82985394:+	gb|TEA32553.1|	4164	0	hypothetical protein DBR06_SOUSAS4910040 [Sousa chinensis]	.	.	.	.	Q8NG08	1530	0	DNA helicase B	CAC2854	79.7	3.00E-14	COG0507	pfam13604	AAA_30	AAA domain. This family of domains contain a P-loop motif that is characteristic of the AAA superfamily. Many of the proteins in this family are conjugative transfer proteins. There is a Walker A and Walker B.	GO:0006974|cellular response to DNA damage stimulus;GO:0006281|DNA repair;GO:0006260|DNA replication;GO:0006269|DNA replication, synthesis of RNA primer;GO:0000462|maturation of SSU-rRNA from tricistronic rRNA transcript (SSU-rRNA, 5.8S rRNA, LSU-rRNA);GO:2000042|negative regulation of double-strand break repair via homologous recombination;GO:1903775|regulation of DNA double-strand break process…	GO:0005737|cytoplasm;GO:0005730|nucleolus;GO:0005654|nucleoplasm;GO:0005634|nucleus;GO:0005886|plasma membrane;GO:0035861|site of double-strand break;	GO:0043139|5'-3' DNA helicase activity;GO:0005524|ATP binding;GO:0016887|ATP hydrolysis activity;GO:0044877|protein-containing complex binding;GO:0003723|RNA binding;GO:0017116|single-stranded DNA helicase activity;	K15254	HELB; DNA helicase B [EC:5.6.2.3]
gene9959	5225	8163	7614	8931.544615	12078	11255	9119	0.630389983	-0.665683484	3.67E-05	0.005121569	down	yes	BIRC3	protein_coding	chrNC_009150.3:12766575-12782672:+	ref|XP_013215700.1|	2809	0	baculoviral IAP repeat-containing protein 3 isoform X1 [Ictidomys tridecemlineatus] >XP_040141072.1 baculoviral IAP repeat-containing protein 3 isoform X1 [Ictidomys tridecemlineatus] >KAG3286427.1 baculoviral IAP repeat containing 3 [Ictidomys tridecemlineatus]	.	.	.	.	Q13489	989	0	Baculoviral IAP repeat-containing protein 3	.	.	.	.	pfam00653	BIR	Inhibitor of Apoptosis domain. BIR stands for 'Baculovirus Inhibitor of apoptosis protein Repeat'. It is found repeated in inhibitor of apoptosis proteins (IAPs), and in fact it is also known as IAP repeat. These domains characteristically have a number of invariant residues, including 3 conserved cysteines and one conserved histidine that coordinate a zinc ion. They are usually made up of 4-5 al…	GO:0007166|cell surface receptor signaling pathway;GO:0007249|I-kappaB kinase/NF-kappaB signaling;GO:0043066|negative regulation of apoptotic process;GO:0060546|negative regulation of necroptotic process;GO:0038061|NIK/NF-kappaB signaling;GO:0043123|positive regulation of I-kappaB kinase/NF-kappaB signaling;GO:0031398|positive regulation of protein ubiquitination;GO:0042981|regulation of apoptoti…	GO:0005737|cytoplasm;GO:0005829|cytosol;GO:0045121|membrane raft;GO:0005654|nucleoplasm;GO:0005634|nucleus;GO:0032991|protein-containing complex;	GO:0043027|cysteine-type endopeptidase inhibitor activity involved in apoptotic process;GO:0046872|metal ion binding;GO:0044877|protein-containing complex binding;GO:0016740|transferase activity;GO:0061630|ubiquitin protein ligase activity;GO:0004842|ubiquitin-protein transferase activity;	K16060	BIRC2_3; baculoviral IAP repeat-containing protein 2/3
gene9972	117	165	212	203.7086812	198	245	288	0.659555819	-0.600433333	0.004982929	0.094589058	down	yes	MMP13	protein_coding	chrNC_009150.3:13286889-13298659:-	ref|NP_001075273.1|	2475	0	collagenase 3 precursor [Equus caballus] >XP_008534985.1 PREDICTED: collagenase 3 [Equus przewalskii] >O18927.1 RecName: Full=Collagenase 3; AltName: Full=Matrix metalloproteinase-13; Short=MMP-13; Flags: Precursor [Equus caballus] >AAB86893.1 matrix metalloproteinase 13 [Equus caballus]	.	.	.	.	O18927	957	0	Collagenase 3	.	.	.	.	pfam00413	Peptidase_M10	Matrixin. The members of this family are enzymes that cleave peptides. These proteases require zinc for catalysis.	GO:0060349|bone morphogenesis;GO:0030574|collagen catabolic process;GO:0022617|extracellular matrix disassembly;GO:0030198|extracellular matrix organization;GO:0006508|proteolysis;	GO:0031012|extracellular matrix;GO:0005576|extracellular region;	GO:0005509|calcium ion binding;GO:0005518|collagen binding;GO:0004175|endopeptidase activity;GO:0004222|metalloendopeptidase activity;GO:0008270|zinc ion binding;	K07994	MMP13; matrix metalloproteinase-13 (collagenase 3) [EC:3.4.24.-]
rna77783	38	65	82	77.23069711	81	95	103	0.646603423	-0.62904695	0.026127609	0.20752019	down	yes	rna77783	protein_coding	chrNC_001640.1:6981-7047:+	.	.	.	.	.	.	.	.	.	.	.	.	.	.	.	.	pfam12580	TPPII	Tripeptidyl peptidase II. This domain family is found in bacteria and eukaryotes, and is approximately 190 amino acids in length. The family is found in association with pfam00082. Tripeptidyl peptidase II (TPPII) is a crucial component of the proteolytic cascade acting downstream of the 26S proteasome in the ubiquitin-proteasome pathway. It is an amino peptidase belonging to the subtilase family…	.	.	.	.	.
1 neurocalcin-delta isoform X1 [Mus musculus] >XP_036015389.1 neurocalcin-delta isoform X1 [Mus musculus] >XP_036015390.1 neurocalcin-delta isoform X1 [Mus musculus] >XP_036015391.1 neurocalcin-delta isoform X1 [Mus musculus] >XP_036015392.1 neurocalcin-delta isoform X1 [Mus musculus] >XP_036015393.1 neurocalcin-delta isoform X1 [Mus musculus] >XP_036015394.1 neurocalcin-delta isoform X1 [Mus mus…	.	.	.	.	Q5PQN0	402	1.00E-130	Neurocalcin-delta	SPAC18B11.04	248	1.00E-74	COG5126	pfam13499	EF-hand_7	EF-hand domain pair.	GO:0019722|calcium-mediated signaling;GO:0003073|regulation of systemic arterial blood pressure;	GO:0005829|cytosol;	GO:0003779|actin binding;GO:0043014|alpha-tubulin binding;GO:0005509|calcium ion binding;GO:0030276|clathrin binding;GO:0015631|tubulin binding;	K19695	NCALD; neurocalcin delta
cal protein FD755_011364 [Muntiacus reevesi] >KAF0875425.1 RAB30 protein, partial [Crocuta crocuta] >KAF4009599.1 hypothetical protein G4228_000861 [Cervus hanglu yarkandensis] >KAF5927067.1 hypothetical protein HPG69_018333 [Diceros bicornis minor] >KAI5763682.1 RAB30 [Gulo gulo luscus] >OBS59686.1 hypothetical protein A6R68_09185 [Neotoma lepida] >TEA26124.1 hypothetical protein DBR06_SOUSAS851…	.	.	.	.	Q923S9	420	1.00E-133	Ras-related protein Rab-30	.	.	.	.	pfam00071	Ras	Ras family. Includes sub-families Ras, Rab, Rac, Ral, Ran, Rap Ypt1 and more. Shares P-loop motif with GTP_EFTU, arf and myosin_head. See pfam00009 pfam00025, pfam00063. As regards Rab GTPases, these are important regulators of vesicle formation, motility and fusion. They share a fold in common with all Ras GTPases: this is a six-stranded beta-sheet surrounded by five alpha-helices.	GO:0007030|Golgi organization;GO:0032482|Rab protein signal transduction;GO:0016192|vesicle-mediated transport;	GO:0005801|cis-Golgi network;GO:0031985|Golgi cisterna;GO:0043231|intracellular membrane-bounded organelle;GO:0016020|membrane;GO:0005802|trans-Golgi network;	GO:0005525|GTP binding;GO:0003924|GTPase activity;	K07917	RAB30; Ras-related protein Rab-30
gene0	30	23	29	26.73730103	26	26	27	1.012905873	0.018500114	0.961225753	NA	up	no	SYCE1	protein_coding	chrNC_009144.3:8-15580:+	emb|VCW58450.1|	1091	1.53E-140	unnamed protein product, partial [Gulo gulo]	.	.	.	.	Q32LK9	395	7.00E-130	Synaptonemal complex central element protein 1	.	.	.	.	pfam15233	SYCE1	Synaptonemal complex central element protein 1. This family of proteins includes synaptonemal complex central element protein 1, a component of the synaptonemal complex involved in meiosis, and synaptonemal complex central element protein 1-like, which may be involved in meiosis.	GO:0051301|cell division;GO:0007130|synaptonemal complex assembly;	GO:0005694|chromosome;GO:0000795|synaptonemal complex;	.	K19534	SYCE1; synaptonemal complex central element protein 1
gene1	434	436	504	434.8717512	405	373	471	1.076382626	0.10619101	0.395738833	0.693278586	up	no	LOC111772506	protein_coding	chrNC_009144.3:27578-65523:-	emb|CAD7686657.1|	1851	0	unnamed protein product [Nyctereutes procyonoides]	.	.	.	.	Q9BY31	603	0	Zinc finger protein 717	.	.	.	.	pfam01352	KRAB	KRAB box. The KRAB domain (or Kruppel-associated box) is present in about a third of zinc finger proteins containing C2H2 fingers. The KRAB domain is found to be involved in protein-protein interactions. The KRAB domain is generally encoded by two exons. The regions coded by the two exons are known as KRAB-A and KRAB-B. The A box plays an important role in repression by binding to corepressors, w…	GO:0006357|regulation of transcription by RNA polymerase II;	GO:0005634|nucleus;	GO:0001228|DNA-binding transcription activator activity, RNA polymerase II-specific;GO:0046872|metal ion binding;GO:0000978|RNA polymerase II cis-regulatory region sequence-specific DNA binding;	.	.
gene10000	1	2	0	0.829767152	1	0	1	1.510030014	0.594577225	0.788330172	NA	up	no	RAB39A	protein_coding	chrNC_009150.3:17570325-17593348:+	ref|NP_059986.1|	1152	1.15E-158	ras-related protein Rab-39A [Homo sapiens] >XP_001103335.1 ras-related protein Rab-39A [Macaca mulatta] >XP_003253140.1 ras-related protein Rab-39A [Nomascus leucogenys] >XP_003802988.1 ras-related protein Rab-39A [Otolemur garnettii] >XP_003828396.1 ras-related protein Rab-39A [Pan paniscus] >XP_003910693.1 ras-related protein Rab-39A [Papio anubis] >XP_005579586.1 ras-related protein Rab-39A [M…	.	.	.	.	Q14964	448	2.00E-158	Ras-related protein Rab-39A	.	.	.	.	pfam00071	Ras	Ras family. Includes sub-families Ras, Rab, Rac, Ral, Ran, Rap Ypt1 and more. Shares P-loop motif with GTP_EFTU, arf and myosin_head. See pfam00009 pfam00025, pfam00063. As regards Rab GTPases, these are important regulators of vesicle formation, motility and fusion. They share a fold in common with all Ras GTPases: this is a six-stranded beta-sheet surrounded by five alpha-helices.	GO:0006914|autophagy;GO:0090383|phagosome acidification;GO:0090385|phagosome-lysosome fusion;GO:0015031|protein transport;GO:0032482|Rab protein signal transduction;GO:0016192|vesicle-mediated transport;	GO:0005829|cytosol;GO:0005794|Golgi apparatus;GO:0000139|Golgi membrane;GO:0005764|lysosome;GO:0045335|phagocytic vesicle;GO:0030670|phagocytic vesicle membrane;GO:0005886|plasma membrane;	GO:0005525|GTP binding;GO:0003924|GTPase activity;	K07924	RAB39A; Ras-related protein Rab-39A
gene10005	12	4	6	6.611374248	10	3	5	1.198646629	0.261406403	0.749208927	NA	up	no	C7H11orf65	protein_coding	chrNC_009150.3:17945042-18032467:-	gb|KAI5271319.1|	1182	2.14E-148	Protein Mfi [Manis pentadactyla]	.	.	.	.	Q8NCR3	439	2.00E-140	Protein MFI	.	.	.	.	pfam10318	7TM_GPCR_Srh	Serpentine type 7TM GPCR chemoreceptor Srh. Chemoreception is mediated in Caenorhabditis elegans by members of the seven-transmembrane G-protein-coupled receptor class (7TM GPCRs) of proteins which are of the serpentine type. Srh is part of the Str superfamily of chemoreceptors. Chemoperception is one of the central senses of soil nematodes like C. elegans which are otherwise 'blind' and 'deaf'.	GO:0090258|negative regulation of mitochondrial fission;GO:1903215|negative regulation of protein targeting to mitochondrion;	GO:0005829|cytosol;GO:0005741|mitochondrial outer membrane;	.	.	.
gene10012	237	232	222	225.2592156	235	219	209	1.017831796	0.025499166	0.868577104	0.955397777	up	no	LOC100069935	protein_coding	chrNC_009150.3:19022393-19023861:+	ref|XP_002833606.1|	2310	0	glutamate dehydrogenase 1, mitochondrial [Pongo abelii] >PNJ02548.1 GLUD1 isoform 1 [Pongo abelii]	.	.	.	.	P00367	894	0	Glutamate dehydrogenase 1, mitochondrial	TM1015	297	2.00E-94	COG0334	pfam02812	ELFV_dehydrog_N	Glu/Leu/Phe/Val dehydrogenase, dimerisation domain.	GO:0006537|glutamate biosynthetic process;GO:0006538|glutamate catabolic process;GO:0006541|glutamine metabolic process;GO:0032024|positive regulation of insulin secretion;GO:0021762|substantia nigra development;GO:0072350|tricarboxylic acid metabolic process;	GO:0005737|cytoplasm;GO:0005783|endoplasmic reticulum;GO:0005759|mitochondrial matrix;GO:0005739|mitochondrion;	GO:0043531|ADP binding;GO:0005524|ATP binding;GO:0004352|glutamate dehydrogenase (NAD+) activity;GO:0004354|glutamate dehydrogenase (NADP+) activity;GO:0004353|glutamate dehydrogenase [NAD(P)+] activity;GO:0005525|GTP binding;GO:0042802|identical protein binding;GO:0070728|leucine binding;GO:0070403|NAD+ binding;	K00261	GLUD1_2, gdhA; glutamate dehydrogenase (NAD(P)+) [EC:1.4.1.3]
gene10018	3	2	3	1.977620752	4	0	0	1.957873669	0.969287679	0.534825859	NA	up	no	ARHGAP20	protein_coding	chrNC_009150.3:19775700-19893644:-	gb|TEA34187.1|	5183	0	hypothetical protein DBR06_SOUSAS2710053, partial [Sousa chinensis]	.	.	.	.	Q9P2F6	1976	0	Rho GTPase-activating protein 20	.	.	.	.	pfam00620	RhoGAP	RhoGAP domain. GTPase activator proteins towards Rho/Rac/Cdc42-like small GTPases.	GO:0051056|regulation of small GTPase mediated signal transduction;GO:0007165|signal transduction;	GO:0005829|cytosol;	GO:0005096|GTPase activator activity;	K20641	ARHGAP20; Rho GTPase-activating protein 20
gene10027	1	1	2	0.81282601	0	0	1	3.616099275	1.854434285	0.404867093	NA	up	no	C7H11orf88	protein_coding	chrNC_009150.3:20594414-20625891:+	gb|KAG3256795.1|	335	1.24E-54	hypothetical protein H1C71_039949 [Ictidomys tridecemlineatus]	.	.	.	.	Q32P68	131	2.00E-34	Cilia- and flagella-associated protein HOATZ	.	.	.	.	pfam03221	HTH_Tnp_Tc5	Tc5 transposase DNA-binding domain.	GO:0035082|axoneme assembly;GO:0060271|cilium assembly;GO:0030317|flagellated sperm motility;GO:0007283|spermatogenesis;	GO:0005929|cilium;GO:0005737|cytoplasm;	.	.	.
gene10029	0	3	0	0.506917516	0	0	0	5.443268933	2.444473316	0.473182333	NA	up	no	MIR34C	miRNA	chrNC_009150.3:20597658-20597734:+	.	.	.	.	.	.	.	.	.	.	.	.	.	.	.	.	pfam09948	DUF2182	Predicted metal-binding integral membrane protein (DUF2182). This domain, found in various hypothetical bacterial membrane proteins having predicted metal-binding properties, has no known function.	.	.	.	.	.
gene1003	7011	6721	6123	5931.183932	5938	4963	4941	1.225313705	0.293151155	0.007025174	0.111813114	up	no	TSPAN14	protein_coding	chrNC_009144.3:89524842-89574057:-	gb|KAI5154813.1|	1263	1.36E-163	Tetraspanin-14 [Manis pentadactyla]	.	.	.	.	Q8QZY6	478	5.00E-159	Tetraspanin-14	.	.	.	.	pfam00335	Tetraspannin	Tetraspanin family.	GO:0045747|positive regulation of Notch signaling pathway;GO:0072659|protein localization to plasma membrane;GO:0051604|protein maturation;	GO:0009986|cell surface;GO:0005886|plasma membrane;GO:0097197|tetraspanin-enriched microdomain;	GO:0019899|enzyme binding;	K17296	TSPAN14; tetraspanin-14
gene10032	798	808	688	736.4654214	782	649	705	1.051746917	0.072787589	0.554260542	0.803591134	up	no	SIK2	protein_coding	chrNC_009150.3:20697795-20818628:+	ref|XP_006912887.1|	3435	0	serine/threonine-protein kinase SIK2 isoform X1 [Pteropus alecto] >ELK11932.1 Serine/threonine-protein kinase SIK2 [Pteropus alecto]	.	.	.	.	Q9H0K1	1294	0	Serine/threonine-protein kinase SIK2	.	.	.	.	pfam00069	Pkinase	Protein kinase domain.	GO:0042149|cellular response to glucose starvation;GO:0035556|intracellular signal transduction;GO:0046777|protein autophosphorylation;GO:0006468|protein phosphorylation;GO:0046626|regulation of insulin receptor signaling pathway;	GO:0005737|cytoplasm;GO:0005789|endoplasmic reticulum membrane;	GO:0005524|ATP binding;GO:0000287|magnesium ion binding;GO:0106310|protein serine kinase activity;GO:0004674|protein serine/threonine kinase activity;	K16311	SIK2; serine/threonine-protein kinase SIK2 [EC:2.7.11.1]
gene10035	158	130	113	117.0763468	117	100	86	1.292292149	0.369932258	0.097729935	0.378691679	up	no	C7H11orf1	protein_coding	chrNC_009150.3:20951384-20962515:+	ref|XP_028372712.1|	807	4.31E-105	UPF0686 protein C11orf1 homolog isoform X3 [Phyllostomus discolor] >KAF6102340.1 hypothetical protein HJG60_001633 [Phyllostomus discolor]	.	.	.	.	Q2T9Q3	297	7.00E-98	UPF0686 protein C11orf1 homolog	.	.	.	.	pfam06608	DUF1143	Protein of unknown function (DUF1143). This family consists of several hypothetical mammalian proteins (from mouse and human). The function of this family is unknown.	.	GO:0005634|nucleus;	.	.	.
gene10038	6	6	2	3.325827805	4	1	1	2.298716442	1.200828514	0.297337886	NA	up	no	HSPB2	protein_coding	chrNC_009150.3:20967079-20970156:+	ref|XP_022417296.1|	865	2.96E-115	heat shock protein beta-2 [Delphinapterus leucas] >XP_024610045.1 heat shock protein beta-2 [Neophocaena asiaeorientalis asiaeorientalis] >XP_029065375.1 heat shock protein beta-2 [Monodon monoceros] >TKC43239.1 hypothetical protein EI555_003029 [Monodon monoceros]	.	.	.	.	Q16082	335	6.00E-114	Heat shock protein beta-2	.	.	.	.	pfam00011	HSP20	Hsp20/alpha crystallin family. Not only do small heat-shock-proteins occur in eukaryotes and prokaryotes but they have also now been shown to occur in cyanobacterial phages as well as their bacterial hosts.	GO:0042026|protein refolding;GO:0009408|response to heat;GO:0006986|response to unfolded protein;GO:0007525|somatic muscle development;	GO:0005737|cytoplasm;GO:0005829|cytosol;GO:0005634|nucleus;	GO:0008047|enzyme activator activity;GO:0005212|structural constituent of eye lens;GO:0051082|unfolded protein binding;	K09543	HSPB2; heat shock protein beta-2
gene10041	92	113	86	89.58741019	93	82	72	1.151654406	0.203707851	0.392128963	0.690882936	up	no	DIXDC1	protein_coding	chrNC_009150.3:20980748-21049829:+	ref|XP_032976430.1|	3206	0	dixin isoform X1 [Rhinolophus ferrumequinum] >KAF6332904.1 DIX domain containing 1 [Rhinolophus ferrumequinum]	.	.	.	.	Q155Q3	1229	0	Dixin	ECU09g0290	55.8	1.00E-06	COG5069	pfam00778	DIX	DIX domain. The DIX domain is present in Dishevelled and axin. This domain is involved in homo- and hetero-oligomerization. It is involved in the homo- oligomerization of mouse axin. The axin DIX domain also interacts with the dishevelled DIX domain. The DIX domain has also been called the DAX domain.	GO:0060070|canonical Wnt signaling pathway;GO:0021695|cerebellar cortex development;GO:0021799|cerebral cortex radially oriented cell migration;GO:0021869|forebrain ventricular zone progenitor cell division;GO:0045665|negative regulation of neuron differentiation;GO:0050772|positive regulation of axonogenesis;GO:0046330|positive regulation of JNK cascade;GO:0030177|positive regulation of Wnt sign…	GO:0043679|axon terminus;GO:0005856|cytoskeleton;GO:0005829|cytosol;GO:0005925|focal adhesion;GO:0043025|neuronal cell body;GO:0032991|protein-containing complex;	GO:0003779|actin binding;GO:0043015|gamma-tubulin binding;GO:0031435|mitogen-activated protein kinase kinase kinase binding;GO:0019904|protein domain specific binding;	.	.
gene10045	572	511	552	529.4765888	501	490	563	1.028775093	0.040927621	0.7175811	0.888515901	up	no	TIMM8B	protein_coding	chrNC_009150.3:21111020-21113083:-	gb|KAF5921163.1|	433	5.30E-53	hypothetical protein HPG69_018563 [Diceros bicornis minor]	.	.	.	.	Q9Y5J9	167	1.00E-51	Mitochondrial import inner membrane translocase subunit Tim8 B	.	.	.	.	pfam02953	zf-Tim10_DDP	Tim10/DDP family zinc finger. Putative zinc binding domain with four conserved cysteine residues. This domain is found in the human disease protein TIMM8A. Members of this family such as Tim9 and Tim10 are involved in mitochondrial protein import. Members of this family seem to be localized to the mitochondrial intermembrane space.	GO:0045039|protein insertion into mitochondrial inner membrane;GO:0006626|protein targeting to mitochondrion;GO:0007605|sensory perception of sound;	GO:0005615|extracellular space;GO:0005743|mitochondrial inner membrane;GO:0005758|mitochondrial intermembrane space;GO:0042719|mitochondrial intermembrane space protein transporter complex;	GO:0140318|protein transporter activity;GO:0008270|zinc ion binding;	K17780	TIM8; mitochondrial import inner membrane translocase subunit TIM8
gene10049	31	16	34	23.40647153	19	25	16	1.305597347	0.384710031	0.390599479	NA	up	no	BCO2	protein_coding	chrNC_009150.3:21193058-21240882:+	gb|EFB14353.1|	2750	0	hypothetical protein PANDA_009972, partial [Ailuropoda melanoleuca]	.	.	.	.	Q6QT07	1031	0	Carotenoid-cleaving dioxygenase, mitochondrial	slr1648	87	1.00E-16	COG3670	pfam03055	RPE65	Retinal pigment epithelial membrane protein. This family represents a retinal pigment epithelial membrane receptor which is abundantly expressed in retinal pigment epithelium, and binds plasma retinal binding protein. The family also includes the sequence related neoxanthin cleavage enzyme in plants and lignostilbene-alpha,beta-dioxygenase in bacteria.	GO:0016121|carotene catabolic process;GO:0062172|lutein catabolic process;GO:1901176|lycopene catabolic process;GO:0016124|xanthophyll catabolic process;GO:1901826|zeaxanthin catabolic process;	GO:0005739|mitochondrion;	GO:0010437|9,10 (9', 10')-carotenoid-cleaving dioxygenase activity;GO:0102076|beta,beta-carotene-9',10'-cleaving oxygenase activity;GO:0046872|metal ion binding;GO:0004497|monooxygenase activity;	.	.
gene10053	68	56	69	59.19128064	75	43	46	1.149749207	0.201319203	0.492334874	0.763884672	up	no	TTC12	protein_coding	chrNC_009150.3:22251822-22301873:+	ref|XP_036077046.1|	3066	0	tetratricopeptide repeat protein 12 isoform X2 [Rousettus aegyptiacus] >KAF6468482.1 tetratricopeptide repeat domain 12 [Rousettus aegyptiacus]	.	.	.	.	Q9H892	1146	0	Tetratricopeptide repeat protein 12	ECU09g1180	73.6	2.00E-13	COG0457	pfam07719	TPR_2	Tetratricopeptide repeat. This Pfam entry includes outlying Tetratricopeptide-like repeats (TPR) that are not matched by pfam00515.	GO:0070286|axonemal dynein complex assembly;GO:0007288|sperm axoneme assembly;	GO:0005813|centrosome;GO:0005737|cytoplasm;	.	.	.
gene1006	1	0	1	0.324032978	0	0	0	3.499849961	1.807293075	0.613950041	NA	up	no	DYDC1	protein_coding	chrNC_009144.3:89682411-89704691:+	ref|XP_003639051.1|	582	3.00E-72	DPY30 domain-containing protein 1 [Canis lupus familiaris] >XP_005619147.1 DPY30 domain-containing protein 1 [Canis lupus familiaris] >XP_005619148.1 DPY30 domain-containing protein 1 [Canis lupus familiaris] >XP_022273312.1 DPY30 domain-containing protein 1 [Canis lupus familiaris] >XP_025290688.1 DPY30 domain-containing protein 1 [Canis lupus dingo] >XP_025290689.1 DPY30 domain-containing prote…	.	.	.	.	Q8WWB3	217	6.00E-68	DPY30 domain-containing protein 1	.	.	.	.	pfam05186	Dpy-30	Dpy-30 motif. This motif is found in a wide variety of domain contexts. It is found in the Dpy-30 proteins hence the motifs name. It is about 40 residues long and is probably formed of two alpha-helices. It may be a dimerisation motif analogous to pfam02197 (Bateman A pers obs).	GO:0051568|histone H3-K4 methylation;	GO:0044666|MLL3/4 complex;GO:0048188|Set1C/COMPASS complex;	.	.	.
gene10062	224	183	183	187.0834845	207	162	167	1.076016467	0.105700156	0.553223581	0.802864553	up	no	USP28	protein_coding	chrNC_009150.3:22696621-22755806:-	gb|KAF5921176.1|	5398	0	hypothetical protein HPG69_018576 [Diceros bicornis minor]	.	.	.	.	Q96RU2	1338	0	Ubiquitin carboxyl-terminal hydrolase 28	YMR304w	70.1	5.00E-11	COG5077	pfam00443	UCH	Ubiquitin carboxyl-terminal hydrolase.	GO:0008283|cell population proliferation;GO:0006974|cellular response to DNA damage stimulus;GO:0034644|cellular response to UV;GO:0000077|DNA damage checkpoint signaling;GO:0006281|DNA repair;GO:0042771|intrinsic apoptotic signaling pathway in response to DNA damage by p53 class mediator;GO:0016579|protein deubiquitination;GO:0007265|Ras protein signal transduction;GO:0031647|regulation of prote…	GO:0005829|cytosol;GO:0016604|nuclear body;GO:0005654|nucleoplasm;GO:0005634|nucleus;GO:0032991|protein-containing complex;	GO:0004843|cysteine-type deubiquitinase activity;GO:0004197|cysteine-type endopeptidase activity;	K21122	USP28; ubiquitin carboxyl-terminal hydrolase 28 [EC:3.4.19.12]
gene1007	0	2	0	0.337945011	0	0	0	3.628130664	1.859226414	0.640449668	NA	up	no	MAT1A	protein_coding	chrNC_009144.3:89736444-89753694:+	ref|XP_004273075.1|	1967	0	S-adenosylmethionine synthase isoform X2 [Orcinus orca] >XP_026985530.1 S-adenosylmethionine synthase isoform X1 [Lagenorhynchus obliquidens] >XP_026985531.1 S-adenosylmethionine synthase isoform X1 [Lagenorhynchus obliquidens] >XP_030718609.1 S-adenosylmethionine synthase isoform X2 [Globicephala melas] >XP_030718610.1 S-adenosylmethionine synthase isoform X2 [Globicephala melas] >XP_030718612.1…	ref|XM_008038515.1|	187	5.07E-91	Trametes versicolor FP-101664 SS1 methionine adenosyltransferase (TRAVEDRAFT_145618), mRNA	Q2KJC6	758	0	S-adenosylmethionine synthase isoform type-1	YLR180w	540	7.00E-178	COG0192	pfam02773	S-AdoMet_synt_C	S-adenosylmethionine synthetase, C-terminal domain. The three domains of S-adenosylmethionine synthetase have the same alpha+beta fold.	GO:0009087|methionine catabolic process;GO:0006730|one-carbon metabolic process;GO:0006556|S-adenosylmethionine biosynthetic process;	.	GO:0005524|ATP binding;GO:0046872|metal ion binding;GO:0004478|methionine adenosyltransferase activity;	K00789	metK, MAT; S-adenosylmethionine synthetase [EC:2.5.1.6]
gene10071	33	20	40	27.91687925	27	21	28	1.193981455	0.255780428	0.519043976	NA	up	no	C7H11orf71	protein_coding	chrNC_009150.3:23240630-23242889:-	ref|XP_024903231.1|	416	6.33E-45	uncharacterized protein C11orf71 homolog [Pteropus alecto] >ELK11898.1 hypothetical protein PAL_GLEAN10009086 [Pteropus alecto]	.	.	.	.	Q6IPW1	147	1.00E-39	Uncharacterized protein C11orf71	.	.	.	.	pfam15747	DUF4687	Domain of unknown function (DUF4687). This family of proteins is found in eukaryotes. Proteins in this family are typically between 76 and 140 amino acids in length.	.	GO:0016604|nuclear body;GO:0005654|nucleoplasm;GO:0005634|nucleus;	.	.	.
gene10073	4076	3752	3881	3668.398243	3691	3335	3343	1.102599526	0.140908887	0.118136908	0.411762043	up	no	REXO2	protein_coding	chrNC_009150.3:23277984-23288601:+	ref|XP_003992432.1|	1040	1.45E-140	oligoribonuclease, mitochondrial [Felis catus] >XP_019324637.1 PREDICTED: oligoribonuclease, mitochondrial [Panthera pardus] >XP_025783955.1 oligoribonuclease, mitochondrial [Puma concolor] >XP_026892365.1 oligoribonuclease, mitochondrial [Acinonyx jubatus] >XP_030187756.1 oligoribonuclease, mitochondrial [Lynx canadensis] >XP_039085159.1 oligoribonuclease, mitochondrial [Hyaena hyaena] >XP_04276…	.	.	.	.	A2VE52	404	4.00E-140	Oligoribonuclease, mitochondrial	HI1715	191	3.00E-58	COG1949	pfam00929	RNase_T	Exonuclease. This family includes a variety of exonuclease proteins, such as ribonuclease T and the epsilon subunit of DNA polymerase III.;	.	GO:0005737|cytoplasm;GO:0005925|focal adhesion;GO:0005758|mitochondrial intermembrane space;GO:0005759|mitochondrial matrix;GO:0005739|mitochondrion;GO:0005730|nucleolus;GO:0005634|nucleus;	GO:0008408|3'-5' exonuclease activity;GO:0008296|3'-5'-exodeoxyribonuclease activity;GO:0000175|3'-5'-exoribonuclease activity;GO:0000287|magnesium ion binding;GO:0003676|nucleic acid binding;	K13288	orn, REX2, REXO2; oligoribonuclease [EC:3.1.-.-]
gene10080	5298	5094	4733	4761.413767	4829	4391	4289	1.093838493	0.129399737	0.192821764	0.508763405	up	no	CADM1	protein_coding	chrNC_009150.3:23887147-24200811:-	gb|KAF6464260.1|	1997	0	cell adhesion molecule 1 [Rousettus aegyptiacus]	.	.	.	.	Q6AYP5	755	0	Cell adhesion molecule 1	.	.	.	.	pfam13927	Ig_3	Immunoglobulin domain. This family contains immunoglobulin-like domains.	GO:0060348|bone development;GO:0007420|brain development;GO:0016338|calcium-independent cell-cell adhesion via plasma membrane cell-adhesion molecules;GO:0007155|cell adhesion;GO:0008037|cell recognition;GO:0051606|detection of stimulus;GO:0007157|heterophilic cell-cell adhesion via plasma membrane cell adhesion molecules;GO:0007156|homophilic cell adhesion via plasma membrane adhesion molecules;…	GO:0030424|axon;GO:0016323|basolateral plasma membrane;GO:0070852|cell body fiber;GO:0005911|cell-cell junction;GO:0030425|dendrite;GO:0098978|glutamatergic synapse;GO:0043005|neuron projection;GO:0005886|plasma membrane;GO:0014069|postsynaptic density;GO:0098685|Schaffer collateral - CA1 synapse;GO:0045202|synapse;GO:0008021|synaptic vesicle;	GO:0050839|cell adhesion molecule binding;GO:0030165|PDZ domain binding;GO:0042803|protein homodimerization activity;GO:0005102|signaling receptor binding;	K06781	CADM1, IGSF4, NECL2, TSLC1; cell adhesion molecule 1
gene10081	12	4	14	8.569751413	11	5	6	1.326603908	0.40773768	0.573024241	NA	up	no	LOC102150531	lncRNA	chrNC_009150.3:23917962-23922494:+	.	.	.	.	.	.	.	.	.	.	.	.	.	.	.	.	pfam05626	DUF790	Protein of unknown function (DUF790). This family consists of several hypothetical archaeal proteins of unknown function.	.	.	.	.	.
gene10091	1	1	3	1.466434939	2	0	2	1.232401588	0.301472446	0.8541911	NA	up	no	APOA5	protein_coding	chrNC_009150.3:25341006-25344373:-	gb|KAF5921192.1|	1510	0	hypothetical protein HPG69_018592 [Diceros bicornis minor]	.	.	.	.	P0DTS2	522	5.00E-178	Apolipoprotein A-V	.	.	.	.	pfam01442	Apolipoprotein	Apolipoprotein A1/A4/E domain. These proteins contain several 22 residue repeats which form a pair of alpha helices. This family includes: Apolipoprotein A-I. Apolipoprotein A-IV. Apolipoprotein E.	GO:0006869|lipid transport;GO:0042157|lipoprotein metabolic process;	GO:0042627|chylomicron;GO:0005769|early endosome;GO:0005794|Golgi apparatus;GO:0034364|high-density lipoprotein particle;GO:0005770|late endosome;GO:0034361|very-low-density lipoprotein particle;	GO:0008289|lipid binding;	.	.
gene10094	1915	1721	1639	1650.116339	1733	1395	1532	1.107857948	0.147772907	0.181225977	0.496217531	up	no	APOA1	protein_coding	chrNC_009150.3:25388642-25390783:-	sp|P02648.2|	1001	3.75E-134	RecName: Full=Apolipoprotein A-I; Short=Apo-AI; Short=ApoA-I; AltName: Full=Apolipoprotein A1; Contains: RecName: Full=Proapolipoprotein A-I; Short=ProapoA-I; Contains: RecName: Full=Truncated apolipoprotein A-I; Flags: Precursor [Canis lupus familiaris]	.	.	.	.	P02648	390	6.00E-134	Apolipoprotein A-I	.	.	.	.	pfam01442	Apolipoprotein	Apolipoprotein A1/A4/E domain. These proteins contain several 22 residue repeats which form a pair of alpha helices. This family includes: Apolipoprotein A-I. Apolipoprotein A-IV. Apolipoprotein E.	GO:0008203|cholesterol metabolic process;GO:0006869|lipid transport;GO:0042157|lipoprotein metabolic process;GO:0018206|peptidyl-methionine modification;GO:0010875|positive regulation of cholesterol efflux;GO:0050766|positive regulation of phagocytosis;GO:1902995|positive regulation of phospholipid efflux;GO:0018158|protein oxidation;GO:0050821|protein stabilization;	GO:0034364|high-density lipoprotein particle;	GO:0008289|lipid binding;GO:0042803|protein homodimerization activity;	.	.
gene10095	1846	1789	1773	1696.773138	1712	1531	1560	1.100136833	0.137682974	0.145540018	0.448527535	up	no	SIK3	protein_coding	chrNC_009150.3:25395464-25636991:-	ref|XP_036076828.1|	6058	0	serine/threonine-protein kinase SIK3 isoform X1 [Rousettus aegyptiacus] >KAF6467757.1 SIK family kinase 3 [Rousettus aegyptiacus]	.	.	.	.	Q6P4S6	2186	0	Serine/threonine-protein kinase SIK3	.	.	.	.	pfam00069	Pkinase	Protein kinase domain.	GO:0060351|cartilage development involved in endochondral bone morphogenesis;GO:0001958|endochondral ossification;GO:0035556|intracellular signal transduction;GO:0035108|limb morphogenesis;GO:0000226|microtubule cytoskeleton organization;GO:0035264|multicellular organism growth;GO:1904263|positive regulation of TORC1 signaling;GO:1904515|positive regulation of TORC2 signaling;GO:0006468|protein p…	GO:0005737|cytoplasm;GO:0005654|nucleoplasm;	GO:0005524|ATP binding;GO:0000287|magnesium ion binding;GO:0106310|protein serine kinase activity;GO:0004674|protein serine/threonine kinase activity;GO:0050321|tau-protein kinase activity;	K19009	SIK3; serine/threonine-protein kinase SIK3 [EC:2.7.11.1]
gene10097	2969	2921	3177	2975.249723	2922	2888	3028	1.001662776	0.002396887	0.976177607	0.991945043	up	no	PAFAH1B2	protein_coding	chrNC_009150.3:25676786-25703660:+	gb|TEA29519.1|	1341	2.66E-172	hypothetical protein DBR06_SOUSAS510078, partial [Sousa chinensis]	.	.	.	.	Q5R4G2	471	5.00E-154	Platelet-activating factor acetylhydrolase IB subunit alpha2	.	.	.	.	pfam13472	Lipase_GDSL_2	GDSL-like Lipase/Acylhydrolase family. This family of presumed lipases and related enzymes are similar to pfam00657.	GO:0016042|lipid catabolic process;GO:0016239|positive regulation of macroautophagy;GO:0007283|spermatogenesis;	GO:0008247|1-alkyl-2-acetylglycerophosphocholine esterase complex;GO:0005829|cytosol;GO:0001650|fibrillar center;GO:0005886|plasma membrane;	GO:0003847|1-alkyl-2-acetylglycerophosphocholine esterase activity;GO:0046982|protein heterodimerization activity;GO:0042803|protein homodimerization activity;	K16795	PAFAH1B2_3; platelet-activating factor acetylhydrolase IB subunit beta/gamma [EC:3.1.1.47]
gene10098	7538	7402	7246	7211.122099	7550	6727	6915	1.023108235	0.032958777	0.702285412	0.880661847	up	no	SIDT2	protein_coding	chrNC_009150.3:25711146-25727530:+	emb|CAD7690004.1|	4213	0	unnamed protein product [Nyctereutes procyonoides]	.	.	.	.	Q8NBJ9	1554	0	SID1 transmembrane family member 2	.	.	.	.	pfam13965	SID-1_RNA_chan	dsRNA-gated channel SID-1. This is a family of proteins that are transmembrane dsRNA-gated channels. They passively transport dsRNA into cells and do not act as ATP-dependent pumps. They are required for systemic RNA interference.	GO:0000902|cell morphogenesis;GO:0042593|glucose homeostasis;GO:0061178|regulation of insulin secretion involved in cellular response to glucose stimulus;GO:0009749|response to glucose;GO:0006401|RNA catabolic process;GO:0050658|RNA transport;GO:0003323|type B pancreatic cell development;GO:0044342|type B pancreatic cell proliferation;	GO:0005765|lysosomal membrane;GO:0005764|lysosome;GO:0005886|plasma membrane;	GO:0035650|AP-1 adaptor complex binding;GO:0035612|AP-2 adaptor complex binding;GO:0003677|DNA binding;GO:0003725|double-stranded RNA binding;GO:0051032|nucleic acid transmembrane transporter activity;GO:0051033|RNA transmembrane transporter activity;	.	.
gene10099	215654	195067	180150	191137.7372	198377	167379	193980	1.034258323	0.048596568	0.619493675	0.839782942	up	no	TAGLN	protein_coding	chrNC_009150.3:25729472-25735076:+	emb|VTJ51509.1|	1095	4.88E-149	Hypothetical predicted protein [Marmota monax]	.	.	.	.	Q9TS87	417	3.00E-145	Transgelin	YOR367w	71.2	1.00E-13	COG5199	pfam00307	CH	Calponin homology (CH) domain. The CH domain is found in both cytoskeletal proteins and signal transduction proteins. The CH domain is involved in actin binding in some members of the family. However in calponins there is evidence that the CH domain is not involved in its actin binding activity. Most member proteins have from two to four copies of the CH domain, however some proteins such as calp…	GO:0030855|epithelial cell differentiation;	GO:0005737|cytoplasm;GO:0005856|cytoskeleton;	GO:0051015|actin filament binding;	K20526	TAGLN; transgelin
gene10100	12465	9933	9223	9362.729265	8549	7452	8800	1.24941542	0.321253241	0.006426352	0.10709007	up	no	PCSK7	protein_coding	chrNC_009150.3:25735354-25761134:-	emb|CAD7690006.1|	3574	0	unnamed protein product [Nyctereutes procyonoides]	.	.	.	.	Q16549	1333	0	Proprotein convertase subtilisin/kexin type 7	SPAC22E12.09c_1	285	4.00E-84	COG1404	pfam00082	Peptidase_S8	Subtilase family. Subtilases are a family of serine proteases. They appear to have independently and convergently evolved an Asp/Ser/His catalytic triad, like that found in the trypsin serine proteases (see pfam00089). Structure is an alpha/beta fold containing a 7-stranded parallel beta sheet, order 2314567.	GO:0016486|peptide hormone processing;GO:0016485|protein processing;	GO:0016020|membrane;GO:0005802|trans-Golgi network;	GO:0008233|peptidase activity;GO:0004252|serine-type endopeptidase activity;	K08673	PCSK7; proprotein convertase subtilisin/kexin type 7 [EC:3.4.21.-]
gene10101	708	604	578	571.6583081	499	515	537	1.191062651	0.252249302	0.044113776	0.267567229	up	no	LOC111774221	lncRNA	chrNC_009150.3:25737475-25740134:+	dbj|BAG53434.1|	273	3.94E-24	unnamed protein product [Homo sapiens]	.	.	.	.	Q16549	108	3.00E-23	Proprotein convertase subtilisin/kexin type 7	.	.	.	.	pfam01483	P_proprotein	Proprotein convertase P-domain. A unique feature of the eukaryotic subtilisin-like proprotein convertases is the presence of an additional highly conserved sequence of approximately 150 residues (P domain) located immediately downstream of the catalytic domain.	GO:0016486|peptide hormone processing;GO:0016485|protein processing;	GO:0016020|membrane;GO:0005802|trans-Golgi network;	GO:0008233|peptidase activity;GO:0004252|serine-type endopeptidase activity;	K08673	PCSK7; proprotein convertase subtilisin/kexin type 7 [EC:3.4.21.-]
gene10102	499	517	567	508.2763412	516	461	501	1.046469794	0.065530669	0.567314933	0.812380507	up	no	RNF214	protein_coding	chrNC_009150.3:25761633-25800665:+	gb|KAI4564164.1|	2789	0	hypothetical protein MJT46_009962 [Ovis ammon polii x Ovis aries]	.	.	.	.	Q8ND24	1063	0	RING finger protein 214	.	.	.	.	pfam13639	zf-RING_2	Ring finger domain.	.	.	GO:0046872|metal ion binding;GO:0004842|ubiquitin-protein transferase activity;	.	.
gene10103	215	178	212	195.7415496	186	176	213	1.028804747	0.040969205	0.799058686	0.925623173	up	no	BACE1	protein_coding	chrNC_009150.3:25801990-25825394:-	ref|NP_001276783.1|	2522	0	beta-secretase 1 precursor [Sus scrofa] >XP_047607856.1 beta-secretase 1 [Phacochoerus africanus]	.	.	.	.	Q2HJ40	963	0	Beta-secretase 1	.	.	.	.	pfam00026	Asp	Eukaryotic aspartyl protease. Aspartyl (acid) proteases include pepsins, cathepsins, and renins. Two-domain structure, probably arising from ancestral duplication. This family does not include the retroviral nor retrotransposon proteases (pfam00077), which are much smaller and appear to be homologous to a single domain of the eukaryotic asp proteases.	GO:0034205|amyloid-beta formation;GO:0050435|amyloid-beta metabolic process;GO:0006509|membrane protein ectodomain proteolysis;GO:0043525|positive regulation of neuron apoptotic process;GO:0016485|protein processing;GO:0006508|proteolysis;GO:2000300|regulation of synaptic vesicle exocytosis;	GO:0030424|axon;GO:0009986|cell surface;GO:0030659|cytoplasmic vesicle membrane;GO:0030425|dendrite;GO:0005769|early endosome;GO:0005783|endoplasmic reticulum;GO:0005768|endosome;GO:0005794|Golgi apparatus;GO:0098686|hippocampal mossy fiber to CA3 synapse;GO:0005770|late endosome;GO:0005764|lysosome;GO:0045121|membrane raft;GO:0005771|multivesicular body;GO:0005886|plasma membrane;GO:0098793|pres…	GO:0001540|amyloid-beta binding;GO:0004190|aspartic-type endopeptidase activity;GO:0004175|endopeptidase activity;GO:0019899|enzyme binding;	K04521	BACE1; beta-site APP-cleaving enzyme 1 (memapsin 2) [EC:3.4.23.46]
gene10104	972	1057	1143	1009.691367	883	920	1110	1.065294619	0.091252479	0.413775127	0.707545458	up	no	CEP164	protein_coding	chrNC_009150.3:25830294-25895533:+	gb|KAF5921203.1|	7238	0	hypothetical protein HPG69_018603 [Diceros bicornis minor]	.	.	.	.	Q9UPV0	1368	0	Centrosomal protein of 164 kDa	.	.	.	.	pfam13868	TPH	Trichohyalin-plectin-homology domain. This family is a mixtrue of two different families of eukaryotic proteins. Trichoplein or mitostatin, was first defined as a meiosis-specific nuclear structural protein. It has since been linked with mitochondrial movement. It is associated with the mitochondrial outer membrane, and over-expression leads to reduction in mitochondrial motility whereas lack of …	GO:0007049|cell cycle;GO:0051301|cell division;GO:0060271|cilium assembly;GO:0006281|DNA repair;	GO:0005814|centriole;GO:0005813|centrosome;GO:0097539|ciliary transition fiber;GO:0005829|cytosol;GO:0005615|extracellular space;GO:0005654|nucleoplasm;	.	K16462	CEP164; centrosomal protein CEP164
gene10105	352	373	365	337.2719075	356	254	334	1.132177414	0.179100049	0.213767773	0.531274663	up	no	DSCAML1	protein_coding	chrNC_009150.3:25911396-26288125:-	ref|XP_024110710.1|	10469	0	Down syndrome cell adhesion molecule-like protein 1 [Pongo abelii] >PNJ75770.1 DSCAML1 isoform 2 [Pongo abelii]	.	.	.	.	Q8TD84	4024	0	Cell adhesion molecule DSCAML1	.	.	.	.	pfam07679	I-set	Immunoglobulin I-set domain.	GO:0007411|axon guidance;GO:0007409|axonogenesis;GO:0007420|brain development;GO:0001709|cell fate determination;GO:0007417|central nervous system development;GO:0070593|dendrite self-avoidance;GO:0009953|dorsal/ventral pattern formation;GO:0048704|embryonic skeletal system morphogenesis;GO:0007156|homophilic cell adhesion via plasma membrane adhesion molecules;	GO:0070161|anchoring junction;GO:0030424|axon;GO:0009986|cell surface;GO:0005615|extracellular space;GO:0005886|plasma membrane;GO:0045202|synapse;	GO:0098632|cell-cell adhesion mediator activity;GO:0042803|protein homodimerization activity;	K06768	DSCAML1; Down syndrome cell adhesion molecule-like protein 1
gene10107	3430	3448	3994	3510.58211	3119	2994	4203	1.033146259	0.047044506	0.682362308	0.87048969	up	no	FXYD6	protein_coding	chrNC_009150.3:26322673-26356371:-	emb|CAD7690012.1|	412	2.76E-45	unnamed protein product [Nyctereutes procyonoides]	.	.	.	.	Q3MHZ5	157	4.00E-44	FXYD domain-containing ion transport regulator 6	.	.	.	.	pfam02038	ATP1G1_PLM_MAT8	ATP1G1/PLM/MAT8 family.	GO:0006811|ion transport;GO:0043269|regulation of ion transport;	.	GO:0099106|ion channel regulator activity;	K13363	FXYD6; FXYD domain-containing ion transport regulator 6
gene10108	2567	2585	2622	2473.846761	2405	2147	2579	1.067428065	0.094138849	0.26080651	0.578593909	up	no	TMPRSS13	protein_coding	chrNC_009150.3:26373721-26404182:-	gb|KAF5921208.1|	2094	0	hypothetical protein HPG69_018608, partial [Diceros bicornis minor]	.	.	.	.	Q5U405	757	0	Transmembrane protease serine 13	VC1649	121	1.00E-27	COG5640	pfam00089	Trypsin	Trypsin.	GO:0061436|establishment of skin barrier;GO:0006508|proteolysis;	.	GO:0005044|scavenger receptor activity;GO:0004252|serine-type endopeptidase activity;	.	.
gene10125	1	0	3	1.141385511	0	1	2	1.293196034	0.370940988	0.849264827	NA	up	no	LOC102148651	pseudogene	chrNC_009150.3:26858723-26859678:+	gb|ELW72134.1|	347	7.79E-38	40S ribosomal protein S15a [Tupaia chinensis]	.	.	.	.	P62246	121	2.00E-32	40S ribosomal protein S15a	YJL190c	100	4.00E-25	COG0096	pfam00410	Ribosomal_S8	Ribosomal protein S8.	GO:0045787|positive regulation of cell cycle;GO:0008284|positive regulation of cell population proliferation;GO:0009615|response to virus;GO:0006412|translation;	GO:0005737|cytoplasm;GO:0022626|cytosolic ribosome;GO:0022627|cytosolic small ribosomal subunit;	GO:0003735|structural constituent of ribosome;	K02957	RP-S15Ae, RPS15A; small subunit ribosomal protein S15Ae
gene10129	576	596	558	552.6417906	539	511	545	1.060748978	0.085083289	0.450447822	0.734651322	up	no	IFT46	protein_coding	chrNC_009150.3:26920846-26937759:-	gb|KAF6103712.1|	1460	0	intraflagellar transport 46 [Phyllostomus discolor]	.	.	.	.	Q1LZB4	396	5.00E-137	Intraflagellar transport protein 46 homolog	.	.	.	.	pfam12317	IFT46_B_C	Intraflagellar transport complex B protein 46 C terminal. This family of proteins is found in eukaryotes. Proteins in this family are typically between 298 and 416 amino acids in length. IFT46 is a flagellar protein of complex B. Like all IFT proteins, it is required for transport of IFT particles into the flagella.	GO:0060271|cilium assembly;GO:0042073|intraciliary transport;	GO:0005813|centrosome;GO:0005737|cytoplasm;GO:0030992|intraciliary transport particle B;GO:0031514|motile cilium;	.	K19682	IFT46; intraflagellar transport protein 46
gene10131	2721	2857	2943	2707.016385	2607	2507	2660	1.070946745	0.098886741	0.230201588	0.548876485	up	no	PHLDB1	protein_coding	chrNC_009150.3:26971960-27019482:+	emb|CAD7690034.1|	5343	0	unnamed protein product [Nyctereutes procyonoides]	.	.	.	.	Q86UU1	1177	0	Pleckstrin homology-like domain family B member 1	.	.	.	.	pfam00169	PH	PH domain. PH stands for pleckstrin homology.	GO:1904261|positive regulation of basement membrane assembly involved in embryonic body morphogenesis;GO:0010717|regulation of epithelial to mesenchymal transition;GO:0010470|regulation of gastrulation;GO:0070507|regulation of microtubule cytoskeleton organization;	GO:0045180|basal cortex;GO:0005829|cytosol;GO:0045171|intercellular bridge;GO:0043231|intracellular membrane-bounded organelle;GO:0005886|plasma membrane;	.	.	.
gene10136	722	669	581	582.9693538	605	463	469	1.255427567	0.328178793	0.024187462	0.19988758	up	no	LOC111774226	protein_coding	chrNC_009150.3:27196075-27209451:-	gb|KAF5921233.1|	5829	0	hypothetical protein HPG69_018633 [Diceros bicornis minor]	.	.	.	.	Q86UU0	2160	0	B-cell CLL/lymphoma 9-like protein	.	.	.	.	pfam09606	Med15	ARC105 or Med15 subunit of Mediator complex non-fungal. The approx. 70 residue Med15 domain of the ARC-Mediator co-activator is a three-helix bundle with marked similarity to the KIX domain. The sterol regulatory element binding protein (SREBP) family of transcription activators use the ARC105 subunit to activate target genes in the regulation of cholesterol and fatty acid homeostasis. In additio…	GO:0060070|canonical Wnt signaling pathway;GO:0045445|myoblast differentiation;GO:0030512|negative regulation of transforming growth factor beta receptor signaling pathway;GO:0010718|positive regulation of epithelial to mesenchymal transition;GO:0045944|positive regulation of transcription by RNA polymerase II;GO:0022604|regulation of cell morphogenesis;GO:0035914|skeletal muscle cell differentia…	GO:1990907|beta-catenin-TCF complex;GO:0005730|nucleolus;GO:0005654|nucleoplasm;GO:0005634|nucleus;	GO:0008013|beta-catenin binding;GO:0003713|transcription coactivator activity;	K22649	BCL9, BCL9L; B-cell CLL/lymphoma 9 protein
gene10139	457	379	425	390.1425257	386	307	400	1.12991869	0.176218958	0.190660317	0.506291029	up	no	LOC100063146	protein_coding	chrNC_009150.3:27290749-27319259:-	gb|KAF5921233.1|	5712	0	hypothetical protein HPG69_018633 [Diceros bicornis minor]	.	.	.	.	Q86UU0	2149	0	B-cell CLL/lymphoma 9-like protein	.	.	.	.	pfam09606	Med15	ARC105 or Med15 subunit of Mediator complex non-fungal. The approx. 70 residue Med15 domain of the ARC-Mediator co-activator is a three-helix bundle with marked similarity to the KIX domain. The sterol regulatory element binding protein (SREBP) family of transcription activators use the ARC105 subunit to activate target genes in the regulation of cholesterol and fatty acid homeostasis. In additio…	GO:0060070|canonical Wnt signaling pathway;GO:0045445|myoblast differentiation;GO:0030512|negative regulation of transforming growth factor beta receptor signaling pathway;GO:0010718|positive regulation of epithelial to mesenchymal transition;GO:0045944|positive regulation of transcription by RNA polymerase II;GO:0022604|regulation of cell morphogenesis;GO:0035914|skeletal muscle cell differentia…	GO:1990907|beta-catenin-TCF complex;GO:0005730|nucleolus;GO:0005654|nucleoplasm;GO:0005634|nucleus;	GO:0008013|beta-catenin binding;GO:0003713|transcription coactivator activity;	K22649	BCL9, BCL9L; B-cell CLL/lymphoma 9 protein
gene10140	10	6	9	8.151763185	8	9	7	1.01258494	0.018042932	0.978883525	NA	up	no	LOC111774229	lncRNA	chrNC_009150.3:27319368-27324968:+	emb|VTJ51445.1|	233	4.08E-18	Hypothetical predicted protein [Marmota monax]	.	.	.	.	.	.	.	.	.	.	.	.	pfam15694	Med26_M	Mediator complex subunit 26 middle domain. Med26_M is the middle domain of subunit 26 of Mediator. Med19 and Med26 act synergistically to mediate the interaction between REST (a Kruppel-type zinc finger transcription factor that binds to a 21-bp RE1 silencing element present in over 900 human genes) and Mediator.	.	.	.	.	.
gene10141	32	18	17	18.38516239	21	10	13	1.493298054	0.578502148	0.252451432	NA	up	no	UPK2	protein_coding	chrNC_009150.3:27337631-27341878:+	gb|KAF5921231.1|	752	5.58E-93	hypothetical protein HPG69_018631 [Diceros bicornis minor]	.	.	.	.	Q08537	287	1.00E-90	Uroplakin-2	.	.	.	.	pfam07353	Uroplakin_II	Uroplakin II. This family contains uroplakin II, which is approximately 180 residues long and seems to be restricted to mammals. Uroplakin II is an integral membrane protein, and is one of the components of the apical plaques of mammalian urothelium formed by the asymmetric unit membrane - this is believed to play a role in strengthening the urothelial apical surface to prevent the cells from rup…	GO:0030855|epithelial cell differentiation;	GO:0016324|apical plasma membrane;GO:0120001|apical plasma membrane urothelial plaque;GO:0005783|endoplasmic reticulum;GO:0005886|plasma membrane;GO:0032991|protein-containing complex;	GO:0005198|structural molecule activity;	.	.
gene10143	157	139	170	152.5759208	146	119	191	1.002620699	0.003775923	0.984466274	0.994898801	up	no	CCDC84	protein_coding	chrNC_009150.3:27364790-27373159:+	gb|KAF5921232.1|	1535	0	hypothetical protein HPG69_018632 [Diceros bicornis minor]	.	.	.	.	Q86UT8	544	0	Centrosomal AT-AC splicing factor	.	.	.	.	pfam14968	CCDC84	Coiled coil protein 84. The function of this coiled-coil domain-containing family is not known. It is found in eukaryotes.	GO:0010826|negative regulation of centrosome duplication;GO:0042176|regulation of protein catabolic process;	GO:0005813|centrosome;GO:0005737|cytoplasm;	.	.	.
gene10145	1194	1090	1147	1106.52811	1207	1004	1017	1.038101932	0.05394811	0.621516155	0.840391003	up	no	TRAPPC4	protein_coding	chrNC_009150.3:27375019-27378004:+	ref|NP_001178133.1|	1022	1.70E-136	trafficking protein particle complex subunit 4 [Bos taurus] >XP_001503119.1 trafficking protein particle complex subunit 4 isoform X2 [Equus caballus] >XP_002929644.1 trafficking protein particle complex subunit 4 [Ailuropoda melanoleuca] >XP_003992476.1 trafficking protein particle complex subunit 4 isoform X2 [Felis catus] >XP_004016136.1 trafficking protein particle complex subunit 4 isoform X…	.	.	.	.	Q2TBL9	398	3.00E-136	Trafficking protein particle complex subunit 4	SPBC3B9.12	103	1.00E-25	COG5122	pfam04099	Sybindin	Sybindin-like family. Sybindin is a physiological syndecan-2 ligand on dendritic spines, the small protrusions on the surface of dendrites that receive the vast majority of excitatory synapses.	GO:0006914|autophagy;GO:0016358|dendrite development;GO:0006888|endoplasmic reticulum to Golgi vesicle-mediated transport;	GO:0070161|anchoring junction;GO:0030425|dendrite;GO:0005783|endoplasmic reticulum;GO:0000139|Golgi membrane;GO:0005795|Golgi stack;GO:0045211|postsynaptic membrane;GO:0008021|synaptic vesicle;GO:0030008|TRAPP complex;	.	K20303	TRAPPC4, TRS23; trafficking protein particle complex subunit 4
gene10146	720	714	755	686.3690063	683	613	648	1.100157213	0.1377097	0.1865537	0.501483056	up	no	SLC37A4	protein_coding	chrNC_009150.3:27378654-27385202:-	gb|KAG8522209.1|	1998	0	Glucose-6-phosphate exchanger SLC37A4 [Galemys pyrenaicus]	.	.	.	.	O43826	764	0	Glucose-6-phosphate exchanger SLC37A4	YPO4007	210	4.00E-58	COG2271	pfam07690	MFS_1	Major Facilitator Superfamily.	GO:0008643|carbohydrate transport;GO:0006094|gluconeogenesis;GO:0042593|glucose homeostasis;GO:0006006|glucose metabolic process;GO:0015760|glucose-6-phosphate transport;GO:0035435|phosphate ion transmembrane transport;	GO:0005783|endoplasmic reticulum;GO:0005789|endoplasmic reticulum membrane;GO:0016020|membrane;	GO:0061513|glucose 6-phosphate:inorganic phosphate antiporter activity;GO:0015152|glucose-6-phosphate transmembrane transporter activity;	K08171	SLC37A4; MFS transporter, OPA family, solute carrier family 37 (glycerol-6-phosphate transporter), member 4
gene10147	12789	11673	11864	11359.78063	10717	9874	11521	1.107221331	0.146943642	0.066592838	0.320000846	up	no	HYOU1	protein_coding	chrNC_009150.3:27412667-27424381:-	gb|KAI5766526.1|	4534	0	HYOU1 [Gulo gulo luscus] >KAI5766679.1 HYOU1 [Gulo gulo luscus]	.	.	.	.	Q9Y4L1	1699	0	Hypoxia up-regulated protein 1	SPAC1F5.06	265	7.00E-73	COG0443	pfam00012	HSP70	Hsp70 protein. Hsp70 chaperones help to fold many proteins. Hsp70 assisted folding involves repeated cycles of substrate binding and release. Hsp70 activity is ATP dependent. Hsp70 proteins are made up of two regions: the amino terminus is the ATPase domain and the carboxyl terminus is the substrate binding region.	GO:0071456|cellular response to hypoxia;GO:0006888|endoplasmic reticulum to Golgi vesicle-mediated transport;GO:1903382|negative regulation of endoplasmic reticulum stress-induced neuron intrinsic apoptotic signaling pathway;GO:1903298|negative regulation of hypoxia-induced intrinsic apoptotic signaling pathway;GO:0034976|response to endoplasmic reticulum stress;GO:0002931|response to ischemia;	GO:0071682|endocytic vesicle lumen;GO:0005783|endoplasmic reticulum;GO:0034663|endoplasmic reticulum chaperone complex;GO:0005788|endoplasmic reticulum lumen;GO:0070062|extracellular exosome;GO:0005576|extracellular region;GO:0005925|focal adhesion;GO:0016020|membrane;GO:0005790|smooth endoplasmic reticulum;	GO:0005524|ATP binding;GO:0140662|ATP-dependent protein folding chaperone;GO:0051087|chaperone binding;GO:0051082|unfolded protein binding;	K09486	HYOU1; hypoxia up-regulated 1
gene10148	903	863	1008	877.4386568	828	809	875	1.078154876	0.108564435	0.277130488	0.592632131	up	no	VPS11	protein_coding	chrNC_009150.3:27431609-27440182:+	ref|NP_001365147.1|	4879	0	vacuolar protein sorting-associated protein 11 homolog isoform 3 [Homo sapiens]	.	.	.	.	Q9H270	1868	0	Vacuolar protein sorting-associated protein 11 homolog	.	.	.	.	pfam12451	VPS11_C	Vacuolar protein sorting protein 11 C terminal. This domain family is found in eukaryotes, and is approximately 50 amino acids in length. Vps 11 is one of the evolutionarily conserved class C vacuolar protein sorting genes (c-vps: vps11, vps16, vps18, and vps33), whose products physically associate to form the c-vps protein complex required for vesicle docking and fusion.	GO:0006914|autophagy;GO:0034058|endosomal vesicle fusion;GO:0007032|endosome organization;GO:0008333|endosome to lysosome transport;GO:0006886|intracellular protein transport;GO:0033147|negative regulation of intracellular estrogen receptor signaling pathway;GO:0048284|organelle fusion;GO:2000643|positive regulation of early endosome to late endosome transport;GO:0045732|positive regulation of pr…	GO:0005776|autophagosome;GO:0030136|clathrin-coated vesicle;GO:0033263|CORVET complex;GO:0005769|early endosome;GO:0030139|endocytic vesicle;GO:0005768|endosome;GO:0010008|endosome membrane;GO:0030897|HOPS complex;GO:0005770|late endosome;GO:0031902|late endosome membrane;GO:0005765|lysosomal membrane;GO:0005764|lysosome;	GO:0046872|metal ion binding;GO:0000166|nucleotide binding;GO:0019904|protein domain specific binding;GO:0030674|protein-macromolecule adaptor activity;GO:0019905|syntaxin binding;GO:0061630|ubiquitin protein ligase activity;	K20179	VPS11, PEP5; vacuolar protein sorting-associated protein 11
gene10149	1175	902	1176	1022.865805	1016	873	1028	1.089436254	0.123581783	0.290102764	0.605990286	up	no	HMBS	protein_coding	chrNC_009150.3:27441935-27449441:+	ref|XP_032977593.1|	1778	0	porphobilinogen deaminase isoform X2 [Rhinolophus ferrumequinum] >KAF6333170.1 hydroxymethylbilane synthase [Rhinolophus ferrumequinum]	.	.	.	.	P08397	681	0	Porphobilinogen deaminase	alr1878	308	3.00E-99	COG0181	pfam01379	Porphobil_deam	Porphobilinogen deaminase, dipyromethane cofactor binding domain.	GO:0006783|heme biosynthetic process;GO:0018160|peptidyl-pyrromethane cofactor linkage;GO:0006782|protoporphyrinogen IX biosynthetic process;	GO:0005737|cytoplasm;GO:0005829|cytosol;	GO:0004418|hydroxymethylbilane synthase activity;	K01749	hemC, HMBS; hydroxymethylbilane synthase [EC:2.5.1.61]
gene10150	1325	1349	1508	1299.942616	1115	1120	1424	1.118814773	0.161971208	0.13352767	0.43147596	up	no	LOC111774230	protein_coding	chrNC_009150.3:27449755-27451816:-	ref|NP_001073248.1|	619	2.52E-74	histone H2A.x [Bos taurus] >XP_002929637.2 histone H2AX [Ailuropoda melanoleuca] >XP_003472826.1 histone H2AX [Cavia porcellus] >XP_003992480.1 histone H2AX [Felis catus] >XP_004016142.1 histone H2AX [Ovis aries] >XP_004412657.1 PREDICTED: histone H2AX [Odobenus rosmarus divergens] >XP_004427283.1 PREDICTED: histone H2AX [Ceratotherium simum simum] >XP_004667434.1 histone H2AX [Jaculus jaculus] >…	.	.	.	.	P16104	242	3.00E-74	Histone H2AX	YDR225w	181	2.00E-52	COG5262	pfam16211	Histone_H2A_C	C-terminus of histone H2A.	GO:0006974|cellular response to DNA damage stimulus;GO:0071480|cellular response to gamma radiation;GO:0090398|cellular senescence;GO:0021987|cerebral cortex development;GO:0000077|DNA damage checkpoint signaling;GO:0006302|double-strand break repair;GO:0000724|double-strand break repair via homologous recombination;GO:0051321|meiotic cell cycle;GO:0006334|nucleosome assembly;GO:0045739|positive …	GO:0005813|centrosome;GO:0000794|condensed nuclear chromosome;GO:0070062|extracellular exosome;GO:0001673|male germ cell nucleus;GO:0016607|nuclear speck;GO:0005654|nucleoplasm;GO:0000786|nucleosome;GO:0005634|nucleus;GO:0005657|replication fork;GO:0090734|site of DNA damage;GO:0035861|site of double-strand break;GO:0001741|XY body;	GO:0003684|damaged DNA binding;GO:0003677|DNA binding;GO:0019899|enzyme binding;GO:0042393|histone binding;GO:0046982|protein heterodimerization activity;GO:0030527|structural constituent of chromatin;	K11251	H2A; histone H2A
gene10151	772	747	773	744.1509582	769	648	774	1.023960928	0.034160666	0.741748877	0.90018515	up	no	DPAGT1	protein_coding	chrNC_009150.3:27451957-27457049:-	gb|TKC43110.1|	1927	0	hypothetical protein EI555_000591, partial [Monodon monoceros]	.	.	.	.	Q5EA65	715	0	UDP-N-acetylglucosamine--dolichyl-phosphate N-acetylglucosaminephosphotransferase	YBR243c	268	2.00E-80	COG0472	pfam00953	Glycos_transf_4	Glycosyl transferase family 4.	GO:0019408|dolichol biosynthetic process;GO:0006488|dolichol-linked oligosaccharide biosynthetic process;	GO:0005789|endoplasmic reticulum membrane;GO:0016020|membrane;	GO:0016757|glycosyltransferase activity;GO:0042802|identical protein binding;GO:0046872|metal ion binding;GO:0003975|UDP-N-acetylglucosamine-dolichyl-phosphate N-acetylglucosaminephosphotransferase activity;	K01001	ALG7; UDP-N-acetylglucosamine--dolichyl-phosphate N-acetylglucosaminephosphotransferase [EC:2.7.8.15]
gene10152	1227	1038	1144	1035.058359	990	866	974	1.177612981	0.23586548	0.021105184	0.186882753	up	no	C2CD2L	protein_coding	chrNC_009150.3:27457918-27471128:+	ref|NP_001253164.1|	2674	0	phospholipid transfer protein C2CD2L [Macaca mulatta] >XP_005579951.1 phospholipid transfer protein C2CD2L isoform X2 [Macaca fascicularis] >XP_011730553.1 phospholipid transfer protein C2CD2L isoform X2 [Macaca nemestrina]	.	.	.	.	O14523	1022	0	Phospholipid transfer protein C2CD2L	.	.	.	.	pfam04592	SelP_N	Selenoprotein P, N terminal region. SelP is the only known eukaryotic selenoprotein that contains multiple selenocysteine (Sec) residues, and accounts for more than 50% of the selenium content of rat and human plasma. It is thought to be glycosylated. SelP may have antioxidant properties. It can attach to epithelial cells, and may protect vascular endothelial cells against peroxynitrite toxicity.…	GO:0035774|positive regulation of insulin secretion involved in cellular response to glucose stimulus;	GO:0032541|cortical endoplasmic reticulum;GO:0005789|endoplasmic reticulum membrane;GO:0140268|endoplasmic reticulum-plasma membrane contact site;GO:0005886|plasma membrane;	GO:0043559|insulin binding;GO:0035091|phosphatidylinositol binding;GO:0008526|phosphatidylinositol transfer activity;	.	.
gene10153	454	320	432	392.2265992	426	350	382	1.016343947	0.023388715	0.876159373	0.958391537	up	no	HINFP	protein_coding	chrNC_009150.3:27474716-27485657:+	gb|KAF5921238.1|	2424	0	hypothetical protein HPG69_018638 [Diceros bicornis minor]	.	.	.	.	Q8K1K9	851	0	Histone H4 transcription factor	.	.	.	.	pfam00096	zf-C2H2	Zinc finger, C2H2 type. The C2H2 zinc finger is the classical zinc finger domain. The two conserved cysteines and histidines co-ordinate a zinc ion. The following pattern describes the zinc finger. #-X-C-X(1-5)-C-X3-#-X5-#-X2-H-X(3-6)-[H/C] Where X can be any amino acid, and numbers in brackets indicate the number of residues. The positions marked # are those that are important for the stable fol…	GO:0048856|anatomical structure development;GO:0000077|DNA damage checkpoint signaling;GO:0006281|DNA repair;GO:0006351|DNA-templated transcription;GO:0045184|establishment of protein localization;GO:0000082|G1/S transition of mitotic cell cycle;GO:0001701|in utero embryonic development;GO:0045445|myoblast differentiation;GO:0045892|negative regulation of DNA-templated transcription;GO:0010629|ne…	GO:0015030|Cajal body;GO:0005654|nucleoplasm;GO:0005634|nucleus;	GO:0003682|chromatin binding;GO:0003677|DNA binding;GO:0001228|DNA-binding transcription activator activity, RNA polymerase II-specific;GO:0003700|DNA-binding transcription factor activity;GO:0000981|DNA-binding transcription factor activity, RNA polymerase II-specific;GO:0001227|DNA-binding transcription repressor activity, RNA polymerase II-specific;GO:0019899|enzyme binding;GO:0042393|histone …	.	.
gene10155	1745	1490	1475	1420.194987	1286	1149	1417	1.198026489	0.260659807	0.014919377	0.160063603	up	no	NLRX1	protein_coding	chrNC_009150.3:27510195-27522064:+	gb|KAF5921245.1|	4214	0	hypothetical protein HPG69_018645 [Diceros bicornis minor]	.	.	.	.	Q86UT6	1592	0	NLR family member X1	.	.	.	.	pfam05729	NACHT	NACHT domain. This NTPase domain is found in apoptosis proteins as well as those involved in MHC transcription activation. This family is closely related to pfam00931.	GO:0045087|innate immune response;GO:0035556|intracellular signal transduction;GO:0043124|negative regulation of I-kappaB kinase/NF-kappaB signaling;GO:0050728|negative regulation of inflammatory response;GO:0045824|negative regulation of innate immune response;GO:0032688|negative regulation of interferon-beta production;GO:0032715|negative regulation of interleukin-6 production;GO:0010936|negati…	GO:0030054|cell junction;GO:0005741|mitochondrial outer membrane;GO:0005739|mitochondrion;GO:0005886|plasma membrane;	GO:0005524|ATP binding;	K12653	NLRX1; NLR family member X1
gene10156	6	5	9	6.232095175	4	3	11	1.096458192	0.132850804	0.871327222	NA	up	no	PDZD3	protein_coding	chrNC_009150.3:27522184-27527219:+	gb|KAF5921247.1|	2187	0	hypothetical protein HPG69_018647, partial [Diceros bicornis minor]	.	.	.	.	Q86UT5	746	0	Na(+)/H(+) exchange regulatory cofactor NHE-RF4	.	.	.	.	pfam00595	PDZ	PDZ domain (Also known as DHR or GLGF). PDZ domains are found in diverse signaling proteins.	GO:0006811|ion transport;GO:0010754|negative regulation of cGMP-mediated signaling;GO:0072659|protein localization to plasma membrane;GO:0007168|receptor guanylyl cyclase signaling pathway;GO:0009636|response to toxic substance;GO:0006833|water transport;	GO:0043296|apical junction complex;GO:0045177|apical part of cell;GO:0016324|apical plasma membrane;GO:0005903|brush border;GO:0005829|cytosol;	GO:0030251|guanylate cyclase inhibitor activity;GO:0008200|ion channel inhibitor activity;GO:0008022|protein C-terminus binding;GO:0043495|protein-membrane adaptor activity;GO:1990381|ubiquitin-specific protease binding;	.	.
gene10157	55	60	53	54.37016033	67	55	36	1.035551052	0.050398679	0.870191475	0.956035102	up	no	CCDC153	protein_coding	chrNC_009150.3:27527862-27531651:-	ref|XP_004016617.4|	642	5.60E-82	coiled-coil domain-containing protein 153 isoform X11 [Ovis aries] >KAG5199521.1 hypothetical protein JEQ12_006000 [Ovis aries]	.	.	.	.	Q494R4	223	9.00E-71	Coiled-coil domain-containing protein 153	.	.	.	.	pfam15619	Lebercilin	Ciliary protein causing Leber congenital amaurosis disease. Lebercilin is a family of eukaryotic ciliary proteins. Mutations in the gene, LCA5, are implicated in the disease Leber congenital amaurosis. In photoreceptors, lebercilin is uniquely localized at the cilium that bridges the inner and outer segments. Lebercilin functions as an integral element of selective protein transport through photo…	.	.	GO:0042802|identical protein binding;	.	.
gene10159	105	103	98	98.60723882	81	82	126	1.039923242	0.056477045	0.805259608	0.927597858	up	no	MCAM	protein_coding	chrNC_009150.3:27618449-27626570:-	gb|KAF5921251.1|	2820	0	hypothetical protein HPG69_018651 [Diceros bicornis minor]	.	.	.	.	P43121	1008	0	Cell surface glycoprotein MUC18	.	.	.	.	pfam08205	C2-set_2	CD80-like C2-set immunoglobulin domain. These domains belong to the immunoglobulin superfamily.	GO:0009653|anatomical structure morphogenesis;GO:0001525|angiogenesis;GO:0007155|cell adhesion;GO:0003094|glomerular filtration;GO:0030335|positive regulation of cell migration;GO:0061042|vascular wound healing;	GO:0009897|external side of plasma membrane;GO:0005576|extracellular region;GO:0005615|extracellular space;GO:0005925|focal adhesion;GO:0005634|nucleus;GO:0005886|plasma membrane;	.	K06534	MCAM, CD146; melanoma cell adhesion molecule
gene10160	1056	1044	1030	1012.96434	964	892	1117	1.031551512	0.044815867	0.65811445	0.858394992	up	no	RNF26	protein_coding	chrNC_009150.3:27641739-27645400:+	ref|XP_015994882.1|	1613	0	E3 ubiquitin-protein ligase RNF26 [Rousettus aegyptiacus] >KAF6467502.1 ring finger protein 26 [Rousettus aegyptiacus]	.	.	.	.	Q9BY78	606	0	E3 ubiquitin-protein ligase RNF26	.	.	.	.	pfam13920	zf-C3HC4_3	Zinc finger, C3HC4 type (RING finger).	GO:0007032|endosome organization;GO:0050687|negative regulation of defense response to virus;GO:0070979|protein K11-linked ubiquitination;GO:1905719|protein localization to perinuclear region of cytoplasm;GO:0016567|protein ubiquitination;GO:0032479|regulation of type I interferon production;GO:0006511|ubiquitin-dependent protein catabolic process;	GO:0005789|endoplasmic reticulum membrane;	GO:0061630|ubiquitin protein ligase activity;GO:0008270|zinc ion binding;	K15693	RNF26; E3 ubiquitin-protein ligase RNF26 [EC:2.3.2.27]
gene10161	1	4	10	4.422489907	7	1	4	1.22332794	0.290811202	0.783406281	NA	up	no	C1QTNF5	protein_coding	chrNC_009150.3:27647078-27649627:-	gb|KAB1254854.1|	851	2.55E-108	Complement C1q tumor necrosis factor-related protein 5 [Camelus dromedarius]	.	.	.	.	Q9BXJ0	309	4.00E-101	Complement C1q tumor necrosis factor-related protein 5	.	.	.	.	pfam00386	C1q	C1q domain. C1q is a subunit of the C1 enzyme complex that activates the serum complement system.	GO:0048839|inner ear development;GO:0009306|protein secretion;	GO:0016324|apical plasma membrane;GO:0005923|bicellular tight junction;GO:0042995|cell projection;GO:0005581|collagen trimer;GO:0005615|extracellular space;GO:0016328|lateral plasma membrane;GO:0005886|plasma membrane;GO:0030133|transport vesicle;	GO:0042802|identical protein binding;	.	.
gene10164	59861	54722	51225	50443.94443	49973	43513	44305	1.176408196	0.234388741	0.018696299	0.177733172	up	no	THY1	protein_coding	chrNC_009150.3:27702027-27706897:-	ref|XP_010951702.1|	689	2.09E-85	thy-1 membrane glycoprotein [Camelus bactrianus] >XP_031299354.1 thy-1 membrane glycoprotein [Camelus dromedarius] >XP_032328479.1 thy-1 membrane glycoprotein [Camelus ferus] >XP_032328481.1 thy-1 membrane glycoprotein [Camelus ferus] >XP_045371515.1 thy-1 membrane glycoprotein [Camelus bactrianus] >EPY88022.1 thy-1 membrane glycoprotein [Camelus ferus]	.	.	.	.	O62643	236	8.00E-73	Thy-1 membrane glycoprotein	.	.	.	.	pfam00047	ig	Immunoglobulin domain. Members of the immunoglobulin superfamily are found in hundreds of proteins of different functions. Examples include antibodies, the giant muscle kinase titin and receptor tyrosine kinases. Immunoglobulin-like domains may be involved in protein-protein and protein-ligand interactions.	GO:0001525|angiogenesis;GO:0098609|cell-cell adhesion;GO:0007010|cytoskeleton organization;GO:0048041|focal adhesion assembly;GO:0050771|negative regulation of axonogenesis;GO:0030336|negative regulation of cell migration;GO:0006469|negative regulation of protein kinase activity;GO:0050860|negative regulation of T cell receptor signaling pathway;GO:0043547|positive regulation of GTPase activity;G…	GO:0009897|external side of plasma membrane;GO:0030426|growth cone;GO:0005886|plasma membrane;	GO:0034235|GPI anchor binding;GO:0005096|GTPase activator activity;GO:0005178|integrin binding;	.	.
gene10166	3565	3536	3631	3446.506531	3203	2945	3900	1.047296041	0.066669309	0.485702862	0.758031472	up	no	NECTIN1	protein_coding	chrNC_009150.3:27923408-27990071:-	gb|KAF5921254.1|	2289	0	hypothetical protein HPG69_018654 [Diceros bicornis minor]	.	.	.	.	Q15223	879	0	Nectin-1	.	.	.	.	pfam08205	C2-set_2	CD80-like C2-set immunoglobulin domain. These domains belong to the immunoglobulin superfamily.	GO:0007411|axon guidance;GO:0007155|cell adhesion;GO:0098609|cell-cell adhesion;GO:0002934|desmosome organization;GO:0070166|enamel mineralization;GO:0007157|heterophilic cell-cell adhesion via plasma membrane cell adhesion molecules;GO:0007156|homophilic cell adhesion via plasma membrane adhesion molecules;GO:0006955|immune response;GO:0006826|iron ion transport;GO:0002089|lens morphogenesis in …	GO:0005912|adherens junction;GO:0043296|apical junction complex;GO:0044291|cell-cell contact zone;GO:0030425|dendrite;GO:0005576|extracellular region;GO:0032584|growth cone membrane;GO:0098686|hippocampal mossy fiber to CA3 synapse;GO:0043231|intracellular membrane-bounded organelle;GO:0016020|membrane;GO:0005886|plasma membrane;	GO:0030246|carbohydrate binding;GO:0050839|cell adhesion molecule binding;GO:0015026|coreceptor activity;GO:0042802|identical protein binding;GO:0042803|protein homodimerization activity;GO:0044877|protein-containing complex binding;GO:0046790|virion binding;GO:0001618|virus receptor activity;	K06081	NECTIN1, PVRL1, CD111; poliovirus receptor-related protein 1
gene10169	8037	7726	6967	7046.201711	6586	6115	6992	1.130581451	0.177064933	0.055975447	0.295778792	up	no	TRIM29	protein_coding	chrNC_009150.3:28358808-28384802:-	emb|CAD7690069.1|	2780	0	unnamed protein product [Nyctereutes procyonoides]	.	.	.	.	Q14134	986	0	Tripartite motif-containing protein 29	.	.	.	.	pfam00643	zf-B_box	B-box zinc finger.	GO:0045087|innate immune response;GO:1900181|negative regulation of protein localization to nucleus;GO:0000122|negative regulation of transcription by RNA polymerase II;	GO:0005912|adherens junction;GO:0005764|lysosome;	GO:0098641|cadherin binding involved in cell-cell adhesion;GO:0042802|identical protein binding;GO:0002039|p53 binding;GO:0008270|zinc ion binding;	K12010	TRIM29, ATDC; tripartite motif-containing protein 29
gene10172	391	338	297	316.6837034	366	288	222	1.142141129	0.191740928	0.322602739	0.633296439	up	no	TMEM136	protein_coding	chrNC_009150.3:28558927-28566411:+	ref|XP_014640523.1|	1219	2.76E-155	PREDICTED: transmembrane protein 136 isoform X1 [Ceratotherium simum simum] >KAF5921257.1 hypothetical protein HPG69_018657 [Diceros bicornis minor]	.	.	.	.	Q6ZRR5	457	3.00E-149	TLC domain-containing protein 5	.	.	.	.	pfam03798	TRAM_LAG1_CLN8	TLC domain.	.	.	.	.	.
gene10174	1	0	0	0.164570196	0	0	0	1.902780669	0.928109274	0.820072754	NA	up	no	MIR9000	miRNA	chrNC_009150.3:28582118-28582218:-	.	.	.	.	.	.	.	.	.	.	.	.	.	.	.	.	pfam12482	DUF3701	Phage integrase protein. This domain family is found in bacteria, and is approximately 100 amino acids in length. The family is found in association with pfam00589.	.	.	.	.	.
gene10177	0	0	1	0.159462782	0	0	0	1.902780669	0.928109274	0.820072754	NA	up	no	LOC111774231	lncRNA	chrNC_009150.3:29117345-29127278:-	.	.	.	.	.	.	.	.	.	.	.	.	.	.	.	.	pfam03527	RHS	RHS protein.	.	.	.	.	.
gene10178	235	174	212	190.4979698	207	168	151	1.15060156	0.202388332	0.280191075	0.595995037	up	no	TBCEL	protein_coding	chrNC_009150.3:29187064-29261282:+	ref|XP_006242921.1|	2171	0	tubulin-specific chaperone cofactor E-like protein isoform X3 [Rattus norvegicus] >EDL95255.1 leucine rich repeat containing 35 [Rattus norvegicus]	.	.	.	.	Q5QJ74	837	0	Tubulin-specific chaperone cofactor E-like protein	.	.	.	.	pfam14580	LRR_9	Leucine-rich repeat.	GO:0000226|microtubule cytoskeleton organization;GO:0007023|post-chaperonin tubulin folding pathway;GO:0007021|tubulin complex assembly;	GO:0005737|cytoplasm;GO:0005856|cytoskeleton;	GO:0043014|alpha-tubulin binding;	K22449	TBCEL; tubulin-specific chaperone cofactor E-like protein
gene10179	2	5	4	2.999492382	2	3	2	1.530601323	0.614098551	0.584964369	NA	up	no	TECTA	protein_coding	chrNC_009150.3:29271603-29339882:+	gb|KAF6278615.1|	11096	0	tectorin alpha [Rhinolophus ferrumequinum]	.	.	.	.	O75443	4237	0	Alpha-tectorin	.	.	.	.	pfam00094	VWD	von Willebrand factor type D domain. Luciferin monooxygenase from Vargula hilgendorfii contains a vwd domain. Its function is unrelated but the similarity is very strong by several methods.	GO:0007160|cell-matrix adhesion;GO:0007605|sensory perception of sound;	GO:0062023|collagen-containing extracellular matrix;GO:0070062|extracellular exosome;GO:0031012|extracellular matrix;GO:0005576|extracellular region;GO:0005886|plasma membrane;	GO:0005201|extracellular matrix structural constituent;	K18273	TECTA; alpha-tectorin
gene10187	0	1	0	0.168972505	0	0	0	1.902780669	0.928109274	0.820072754	NA	up	no	MIR100	miRNA	chrNC_009150.3:30193428-30193482:-	.	.	.	.	.	.	.	.	.	.	.	.	.	.	.	.	pfam04281	Tom22	Mitochondrial import receptor subunit Tom22. The mitochondrial protein translocase family, which is responsible for movement of nuclear encoded pre-proteins into mitochondria, is very complex with at least 19 components. These proteins include several chaperone proteins, four proteins of the outer membrane translocase (Tom) import receptor, five proteins of the Tom channel complex, five proteins …	.	.	.	.	.
gene10189	169	159	195	162.0668739	149	145	160	1.124791204	0.169657218	0.320055229	0.630632426	up	no	UBASH3B	protein_coding	chrNC_009150.3:30579975-30715003:+	ref|NP_001350294.1|	3200	0	ubiquitin-associated and SH3 domain-containing protein B isoform 2 [Homo sapiens]	.	.	.	.	Q8TF42	1165	0	Ubiquitin-associated and SH3 domain-containing protein B	alr2972	58.9	2.00E-08	COG0406	pfam00300	His_Phos_1	Histidine phosphatase superfamily (branch 1). The histidine phosphatase superfamily is so named because catalysis centers on a conserved His residue that is transiently phosphorylated during the catalytic cycle. Other conserved residues contribute to a 'phosphate pocket' and interact with the phospho group of substrate before, during and after its transfer to the His residue. Structure and sequen…	GO:0038063|collagen-activated tyrosine kinase receptor signaling pathway;GO:0045779|negative regulation of bone resorption;GO:0045671|negative regulation of osteoclast differentiation;GO:0090331|negative regulation of platelet aggregation;GO:0006469|negative regulation of protein kinase activity;GO:0009968|negative regulation of signal transduction;GO:0035335|peptidyl-tyrosine dephosphorylation;G…	GO:0005737|cytoplasm;GO:0005634|nucleus;	GO:0042802|identical protein binding;GO:0051219|phosphoprotein binding;GO:0004725|protein tyrosine phosphatase activity;GO:0031625|ubiquitin protein ligase binding;	K18993	UBASH3, STS; ubiquitin-associated and SH3 domain-containing protein [EC:3.1.3.48]
gene1019	12	12	15	10.98036892	10	11	6	1.401134424	0.486595373	0.418346729	NA	up	no	LOC100066811	protein_coding	chrNC_009144.3:90041661-90050003:-	gb|EHH63285.1|	254	1.42E-23	hypothetical protein EGM_16220, partial [Macaca fascicularis]	.	.	.	.	Q4R7D3	59.3	1.00E-07	Stabilizer of axonemal microtubules 1	.	.	.	.	pfam15455	Pro-rich_19	Proline-rich 19. This family includes proline-rich protein 19.	GO:0030030|cell projection organization;GO:0070417|cellular response to cold;GO:0009631|cold acclimation;GO:0045724|positive regulation of cilium assembly;GO:0050821|protein stabilization;	GO:0005879|axonemal microtubule;GO:0005814|centriole;GO:0036064|ciliary basal body;GO:0031514|motile cilium;GO:0036126|sperm flagellum;	GO:0008017|microtubule binding;	.	.
gene10193	0	2	0	0.498302754	0	0	1	1.858242092	0.893938469	0.774521896	NA	up	no	JHY	protein_coding	chrNC_009150.3:30762247-30817729:+	gb|ELK01407.1|	2595	0	hypothetical protein PAL_GLEAN10005011 [Pteropus alecto]	.	.	.	.	Q2T9M9	955	0	Jhy protein homolog	.	.	.	.	pfam15261	DUF4591	Domain of unknown function (DUF4591). This protein family is a domain of unknown function. It is found in eukaryotes, and is approximately 120 amino acids in length. In humans, the gene encoding this protein lies in the position chromosome 11 open reading frame 63.	GO:0035082|axoneme assembly;GO:0007420|brain development;	.	.	.	.
gene10207	1247	1191	1082	1082.15713	1058	957	976	1.150736491	0.202557506	0.064212788	0.313523306	up	no	CLMP	protein_coding	chrNC_009150.3:31184123-31271730:-	ref|XP_046294582.1|	1368	0	CXADR-like membrane protein [Marmota monax] >VTJ58858.1 Hypothetical predicted protein [Marmota monax]	.	.	.	.	Q9H6B4	524	0	CXADR-like membrane protein	.	.	.	.	pfam07686	V-set	Immunoglobulin V-set domain. This domain is found in antibodies as well as neural protein P0 and CTL4 amongst others.	GO:0048565|digestive tract development;	GO:0005923|bicellular tight junction;GO:0009986|cell surface;GO:0005881|cytoplasmic microtubule;GO:0005886|plasma membrane;	.	K06789	ASAM, CLMP; adipocyte-specific adhesion molecule
gene1021	22	20	15	17.69886804	13	21	15	1.133079329	0.180248871	0.710065651	NA	up	no	LOC111775055	lncRNA	chrNC_009144.3:90168027-90187381:-	.	.	.	.	.	.	.	.	.	.	.	.	.	.	.	.	pfam13782	SpoVAB	Stage V sporulation protein AB. This family of proteins is required for sporulation.	.	.	.	.	.
[truncated: 21,271 more rows]
