# Supplementary material for: Effects of Interleukin-6 (IL-6) on In Vitro Cultured Equine Chorionic Girdle Cells
Source: Animals (Basel). 2025 Feb 6;15(3):450. doi: 10.3390/ani15030450 (PMC11816123; doi:10.3390/ani15030450)
Supplement: Supplementary file 1 [file animals-15-00450-s001.zip › Supplementary Table S6.xls]

Gene	CG71_count	CG72_count	CG73_count	baseMean	CG01_count	CG02_count	CG03_count	FoldChange	Log2FoldChange	pval	padj	Up/Down	Significant	GeneName	Biotype	Position	NR:Seq-id	NR:Score	NR:Evalue	NR:Description	NT:Seq-id	NT:Score	NT:Evalue	NT:Description	Uniprot:UniProtKB-AC	Uniprot:Score	Uniprot:Evalue	Uniprot:Description	COG:gene	COG:Score	COG:Eval	COG:num	Pfam:pfam_ID	Pfam:pfam_Name	Pfam:pfam_Description	GO:biological_process	GO:cellular_component	GO:molecular_function	KEGG:KO	KEGG:Description
gene10043	72	88	92	64.79179599	48	46	43	1.868158291	0.901616701	0.000460192	0.011663568	up	yes	PIH1D2	protein_coding	chrNC_009150.3:21095768-21101023:-	gb|KAF6105497.1|	1541	0	PIH1 domain containing 2 [Phyllostomus discolor]	.	.	.	.	.	.	.	.	.	.	.	.	pfam08190	PIH1	pre-RNA processing PIH1/Nop17. This domain is involved in pre-rRNA processing. It has has been shown to be required either for nucleolar retention or correct assembly of the box C/D snoRNP in Saccharomyces cerevisiae. The C-terminal region of this family has similarity to the CS domain pfam04969.	.	.	.	.	.
gene10051	40	44	27	27.17408117	17	16	18	2.216919993	1.148556705	0.005081189	NA	up	yes	PLET1	protein_coding	chrNC_009150.3:21264690-21275270:-	emb|VFV27126.1|	433	2.99E-46	Hypothetical predicted protein [Lynx pardinus]	.	.	.	.	Q7YQE5	132	1.00E-33	Placenta-expressed transcript 1 protein	.	.	.	.	pfam15845	NICE-1	Cysteine-rich C-terminal 1 family. NICE-1 is family of proteins found in primates. Proteins in this family are typically between 51 and 105 amino acids in length.	GO:0030154|cell differentiation;GO:0001953|negative regulation of cell-matrix adhesion;GO:0030335|positive regulation of cell migration;GO:0035313|wound healing, spreading of epidermal cells;	GO:0016324|apical plasma membrane;GO:0009897|external side of plasma membrane;	.	.	.
gene10180	4265	5348	7635	4513.317124	2549	3357	3953	1.752095087	0.809081073	0.010787876	0.0741419	up	yes	SC5D	protein_coding	chrNC_009150.3:29422325-29440048:+	ref|NP_001296267.1|	1586	0	lathosterol oxidase [Equus caballus] >XP_044607691.1 LOW QUALITY PROTEIN: lathosterol oxidase [Equus asinus] >XP_046541804.1 lathosterol oxidase [Equus quagga]	.	.	.	.	O75845	538	0	Lathosterol oxidase	SPAC1687.16c	257	2.00E-77	COG3000	pfam04116	FA_hydroxylase	Fatty acid hydroxylase superfamily. This superfamily includes fatty acid and carotene hydroxylases and sterol desaturases. Beta-carotene hydroxylase is involved in zeaxanthin synthesis by hydroxylating beta-carotene, but the enzyme may be involved in other pathways. This family includes C-5 sterol desaturase and C-4 sterol methyl oxidase. Members of this family are involved in cholesterol biosynt…	GO:0033489|cholesterol biosynthetic process via desmosterol;GO:0033490|cholesterol biosynthetic process via lathosterol;GO:0006629|lipid metabolic process;GO:0016126|sterol biosynthetic process;	GO:0005789|endoplasmic reticulum membrane;GO:0016020|membrane;	GO:0000248|C-5 sterol desaturase activity;GO:0050046|delta7-sterol 5(6)-desaturase activity;GO:0005506|iron ion binding;GO:0016491|oxidoreductase activity;	K00227	SC5DL, ERG3; Delta7-sterol 5-desaturase [EC:1.14.19.20]
gene10410	10	10	7	5.570140161	0	2	4	4.518997945	2.176002901	0.026053891	NA	up	yes	LOC106783372	lncRNA	chrNC_009150.3:39983211-39998856:+	.	.	.	.	.	.	.	.	.	.	.	.	.	.	.	.	pfam10093	DUF2331	Uncharacterized protein conserved in bacteria (DUF2331). Members of this family of hypothetical bacterial proteins have no known function.	.	.	.	.	.
gene10579	77	67	51	54.08545208	46	32	50	1.540166682	0.623086493	0.049304999	NA	up	yes	LOC111774454	pseudogene	chrNC_009150.3:49092982-49143744:+	gb|ELR52903.1|	2603	0	hypothetical protein M91_12604, partial [Bos mutus]	.	.	.	.	A8MQ14	923	0	Zinc finger protein 850	.	.	.	.	pfam01352	KRAB	KRAB box. The KRAB domain (or Kruppel-associated box) is present in about a third of zinc finger proteins containing C2H2 fingers. The KRAB domain is found to be involved in protein-protein interactions. The KRAB domain is generally encoded by two exons. The regions coded by the two exons are known as KRAB-A and KRAB-B. The A box plays an important role in repression by binding to corepressors, w…	GO:0006357|regulation of transcription by RNA polymerase II;	GO:0005634|nucleus;	GO:0001228|DNA-binding transcription activator activity, RNA polymerase II-specific;GO:0046872|metal ion binding;GO:0000978|RNA polymerase II cis-regulatory region sequence-specific DNA binding;	K09228	KRAB; KRAB domain-containing zinc finger protein
gene10609	45	38	51	34.92209805	33	26	18	1.769868182	0.823641914	0.018203951	NA	up	yes	CNN1	protein_coding	chrNC_009150.3:50610149-50616400:-	gb|TKC41195.1|	1649	0	hypothetical protein EI555_010523 [Monodon monoceros]	.	.	.	.	Q7YRL2	595	0	Calponin-1	ECU03g1150	71.2	2.00E-13	COG5199	pfam00307	CH	Calponin homology (CH) domain. The CH domain is found in both cytoskeletal proteins and signal transduction proteins. The CH domain is involved in actin binding in some members of the family. However in calponins there is evidence that the CH domain is not involved in its actin binding activity. Most member proteins have from two to four copies of the CH domain, however some proteins such as calp…	GO:0031032|actomyosin structure organization;GO:1904706|negative regulation of vascular associated smooth muscle cell proliferation;	GO:0005856|cytoskeleton;	GO:0003779|actin binding;GO:0005516|calmodulin binding;	.	.
gene10949	14	20	24	14.30842287	13	7	8	2.101240614	1.071241375	0.049947762	NA	up	yes	GDPD4	protein_coding	chrNC_009150.3:69187645-69308804:+	emb|CAD7673044.1|	2424	0	unnamed protein product [Nyctereutes procyonoides]	.	.	.	.	Q95JR7	812	0	Glycerophosphodiester phosphodiesterase domain-containing protein 4	FN1891	65.9	9.00E-11	COG0584	pfam03009	GDPD	Glycerophosphoryl diester phosphodiesterase family. E. coli has two sequence related isozymes of glycerophosphoryl diester phosphodiesterase (GDPD) - periplasmic and cytosolic. This family also includes agrocinopine synthase, the similarity to GDPD has been noted. This family appears to have weak but not significant matches to mammalian phospholipase C pfam00388, which suggests that this family m…	GO:0006629|lipid metabolic process;	.	GO:0046872|metal ion binding;GO:0008081|phosphoric diester hydrolase activity;	.	.
gene11329	4600	3916	3761	3287.98346	2413	3188	1933	1.668770138	0.738785247	1.54E-07	6.39E-05	up	yes	LOC102148185	protein_coding	chrNC_009150.3:78235350-78263875:-	gb|KAI5934798.1|	9796	0	Interferon-induced very large GTPase 1 [Manis javanica]	.	.	.	.	Q7Z2Y8	3483	0	Interferon-induced very large GTPase 1	.	.	.	.	pfam05879	RHD3	Root hair defective 3 GTP-binding protein (RHD3). This family consists of several eukaryotic root hair defective 3 like GTP-binding proteins. It has been speculated that the RHD3 protein is a member of a novel class of GTP-binding proteins that is widespread in eukaryotes and required for regulated cell enlargement. The family also contains the homologous yeast synthetic enhancement of YOP1 (SEY1…	.	GO:0005829|cytosol;GO:0005634|nucleus;	GO:0005525|GTP binding;	.	.
gene11476	3472	3429	3355	2829.665822	2157	2613	1994	1.545445478	0.628022758	1.10E-10	2.13E-07	up	yes	NUCB2	protein_coding	chrNC_009150.3:87797080-87838767:+	ref|NP_001296220.1|	1829	0	nucleobindin-2 precursor [Equus caballus] >XP_046542006.1 nucleobindin-2 isoform X3 [Equus quagga] >XP_046542007.1 nucleobindin-2 isoform X3 [Equus quagga]	.	.	.	.	P80303	659	0	Nucleobindin-2	.	.	.	.	pfam13499	EF-hand_7	EF-hand domain pair.	GO:0032099|negative regulation of appetite;GO:0007264|small GTPase mediated signal transduction;	GO:0005829|cytosol;GO:0005783|endoplasmic reticulum;GO:0005793|endoplasmic reticulum-Golgi intermediate compartment;GO:0070062|extracellular exosome;GO:0005615|extracellular space;GO:0005794|Golgi apparatus;GO:0005635|nuclear envelope;GO:0005886|plasma membrane;	GO:0005509|calcium ion binding;GO:0003677|DNA binding;GO:0001965|G-protein alpha-subunit binding;GO:0005085|guanyl-nucleotide exchange factor activity;	K20371	NUCB; nucleobindin
gene11924	55	49	55	40.87418621	27	34	26	1.856736767	0.892769296	0.004016645	NA	up	yes	PIWIL3	protein_coding	chrNC_009151.3:13202529-13234808:+	gb|KAF5929180.1|	3946	0	hypothetical protein HPG69_019200 [Diceros bicornis minor]	.	.	.	.	Q96J94	1006	0	Piwi-like protein 1	.	.	.	.	pfam02171	Piwi	Piwi domain. This domain is found in the protein Piwi and its relatives. The function of this domain is the dsRNA guided hydrolysis of ssRNA. Determination of the crystal structure of Argonaute reveals that PIWI is an RNase H domain, and identifies Argonaute as Slicer, the enzyme that cleaves mRNA in the RNAi RISC complex. In addition, Mg+2 dependence and production of 3'-OH and 5' phosphate prod…	GO:0031047|RNA-mediated gene silencing;GO:0051321|meiotic cell cycle;GO:0010529|negative regulation of transposition;GO:0034587|piRNA processing;GO:0006417|regulation of translation;GO:0007286|spermatid development;GO:0007283|spermatogenesis;	GO:0033391|chromatoid body;GO:0005737|cytoplasm;GO:0097433|dense body;GO:0005634|nucleus;GO:0043186|P granule;	GO:0004521|endoribonuclease activity;GO:0046872|metal ion binding;GO:0003729|mRNA binding;GO:0140262|mRNA cap binding complex binding;GO:0034584|piRNA binding;GO:1905538|polysome binding;GO:0019901|protein kinase binding;GO:0003723|RNA binding;GO:0003727|single-stranded RNA binding;	K02156	AUB, PIWI; aubergine
gene12132	338	339	397	277.3564237	208	217	171	1.831169123	0.872765041	3.45E-10	4.45E-07	up	yes	P2RX7	protein_coding	chrNC_009151.3:24171892-24217189:+	gb|KAF5929317.1|	2941	0	hypothetical protein HPG69_019338 [Diceros bicornis minor]	.	.	.	.	Q99572	1113	0	P2X purinoceptor 7	.	.	.	.	pfam00864	P2X_receptor	ATP P2X receptor.	GO:0097190|apoptotic signaling pathway;GO:0032060|bleb assembly;GO:0070588|calcium ion transmembrane transport;GO:0035585|calcium-mediated signaling using extracellular calcium source;GO:0000902|cell morphogenesis;GO:0007166|cell surface receptor signaling pathway;GO:1905114|cell surface receptor signaling pathway involved in cell-cell signaling;GO:0071318|cellular response to ATP;GO:0071359|cell…	GO:0032059|bleb;GO:0005911|cell-cell junction;GO:0005737|cytoplasm;GO:0009897|external side of plasma membrane;GO:0016020|membrane;GO:0005739|mitochondrion;GO:0031594|neuromuscular junction;GO:0043025|neuronal cell body;GO:0005886|plasma membrane;GO:0098794|postsynapse;GO:0098793|presynapse;	GO:0005524|ATP binding;GO:0004931|extracellularly ATP-gated cation channel activity;GO:0042802|identical protein binding;GO:0001530|lipopolysaccharide binding;GO:0001614|purinergic nucleotide receptor activity;GO:0005102|signaling receptor binding;	K05220	P2RX7; P2X purinoceptor 7
gene12482	44	56	48	40.73813777	29	34	33	1.566979007	0.647985852	0.042150513	NA	up	yes	DTNA	protein_coding	chrNC_009151.3:58339996-58699328:+	ref|NP_001373717.1|	3859	0	dystrobrevin alpha isoform 24 [Homo sapiens] >NP_001373724.1 dystrobrevin alpha isoform 24 [Homo sapiens]	.	.	.	.	Q9Y4J8	1428	0	Dystrobrevin alpha	.	.	.	.	pfam09068	EF-hand_2	EF hand. Members of this family adopt a helix-loop-helix motif, as per other EF hand domains. However, since they do not contain the canonical pattern of calcium binding residues found in many EF hand domains, they do not bind calcium ions. The main function of this domain is the provision of specificity in beta-dystroglycan recognition, though in dystrophin it serves an additional role: stabilis…	GO:0007268|chemical synaptic transmission;GO:0007274|neuromuscular synaptic transmission;GO:0007165|signal transduction;GO:0006941|striated muscle contraction;GO:0099536|synaptic signaling;	GO:0070161|anchoring junction;GO:0030054|cell junction;GO:0005737|cytoplasm;GO:0045111|intermediate filament cytoskeleton;GO:0005654|nucleoplasm;GO:0005886|plasma membrane;GO:0032991|protein-containing complex;GO:0045202|synapse;	GO:0008270|zinc ion binding;	.	.
gene12523	11	12	13	8.167284789	5	4	4	2.810746063	1.490953119	0.033155525	NA	up	yes	LOC111774734	lncRNA	chrNC_009151.3:65114654-65118935:-	.	.	.	.	.	.	.	.	.	.	.	.	.	.	.	.	pfam05129	Elf1	Transcription elongation factor Elf1 like. This family of short proteins contains a putative zinc binding domain with four conserved cysteines. ELF1 has been identified as a transcription elongation factor in Saccharomyces cerevisiae.	.	.	.	.	.
gene12683	1633	2384	2023	1542.56208	705	1146	1314	1.927572097	0.946784822	0.005600505	0.050552421	up	yes	SERPINB2	protein_coding	chrNC_009151.3:83731927-83747833:+	ref|NP_001162387.1|	1810	0	plasminogen activator inhibitor 2 [Papio anubis] >XP_005586561.1 plasminogen activator inhibitor 2 [Macaca fascicularis] >XP_009191136.1 plasminogen activator inhibitor 2 isoform X1 [Papio anubis] >XP_028694002.1 plasminogen activator inhibitor 2 [Macaca mulatta] >XP_028694003.1 plasminogen activator inhibitor 2 [Macaca mulatta] >ABX89277.1 serpin peptidase inhibitor, clade B, member 2 (predicted…	.	.	.	.	P05120	696	0	Plasminogen activator inhibitor 2	MA2246	204	3.00E-57	COG4826	pfam00079	Serpin	Serpin (serine protease inhibitor). Structure is a multi-domain fold containing a bundle of helices and a beta sandwich.	GO:0042730|fibrinolysis;GO:0043066|negative regulation of apoptotic process;GO:0010951|negative regulation of endopeptidase activity;GO:0042060|wound healing;	GO:0001533|cornified envelope;GO:0005737|cytoplasm;GO:0005576|extracellular region;GO:0005615|extracellular space;GO:0005886|plasma membrane;	GO:0004867|serine-type endopeptidase inhibitor activity;	K19821	SERPINB2, PAI2; plasminogen activator inhibitor 2
gene12833	130	99	79	83.46117674	60	81	53	1.622527741	0.698243145	0.008978872	0.066677539	up	yes	IL7	protein_coding	chrNC_009152.3:8935912-8984669:+	ref|NP_001009777.1|	711	3.12E-87	interleukin-7 precursor [Ovis aries] >Q28540.1 RecName: Full=Interleukin-7; Short=IL-7; Flags: Precursor [Ovis aries] >AAA78269.1 interleukin-7 precursor [Ovis aries]	.	.	.	.	Q28540	278	2.00E-87	Interleukin-7	.	.	.	.	pfam01415	IL7	Interleukin 7/9 family. IL-7 is a cytokine that acts as a growth factor for early lymphoid cells of both B- and T-cell lineages. IL-9 is a multi-functional cytokine that, although originally described as a T-cell growth factor, its function in T-cell response remains unclear.	GO:0042100|B cell proliferation;GO:0045453|bone resorption;GO:0019221|cytokine-mediated signaling pathway;GO:0097191|extrinsic apoptotic signaling pathway;GO:0048873|homeostasis of number of cells within a tissue;GO:0006955|immune response;GO:0043066|negative regulation of apoptotic process;GO:0043086|negative regulation of catalytic activity;GO:2001240|negative regulation of extrinsic apoptotic …	GO:0005615|extracellular space;	GO:0005125|cytokine activity;GO:0008083|growth factor activity;GO:0005139|interleukin-7 receptor binding;	K05431	IL7; interleukin 7
gene12861	199	193	185	157.1001636	95	146	125	1.600737456	0.678736705	0.000581795	0.01323871	up	yes	LY96	protein_coding	chrNC_009152.3:12908086-12934704:-	ref|NP_001075367.1|	782	2.98E-105	lymphocyte antigen 96 precursor [Equus caballus] >AAQ95744.1 LPS co-receptor MD-2 [Equus caballus]	.	.	.	.	Q9Y6Y9	221	9.00E-72	Lymphocyte antigen 96	.	.	.	.	pfam02221	E1_DerP2_DerF2	ML domain. ML domain - MD-2-related lipid recognition domain. This family consists of proteins from plants, animals and fungi, including dust mite allergen Der P 2. It has been implicate in lipid recognition, particularly in the recognition of pathogen related products. A mutation in Npc2 causes a rare form of Niemann-Pick type C2 disease. This domain has a similar topology to immunoglobulin doma…	GO:0007166|cell surface receptor signaling pathway;GO:0006968|cellular defense response;GO:0071222|cellular response to lipopolysaccharide;GO:0032497|detection of lipopolysaccharide;GO:0006954|inflammatory response;GO:0045087|innate immune response;GO:0031666|positive regulation of lipopolysaccharide-mediated signaling pathway;GO:0032760|positive regulation of tumor necrosis factor production;GO:…	GO:0010008|endosome membrane;GO:0005576|extracellular region;GO:0005615|extracellular space;GO:0046696|lipopolysaccharide receptor complex;GO:0005886|plasma membrane;GO:0043235|receptor complex;	GO:0015026|coreceptor activity;GO:0001530|lipopolysaccharide binding;GO:0001875|lipopolysaccharide immune receptor activity;GO:0035662|Toll-like receptor 4 binding;	K05400	LY96, MD-2; lymphocyte antigen 96
gene12876	36	43	24	25.49965637	22	12	15	2.147572744	1.102707	0.01295811	NA	up	yes	KCNB2	protein_coding	chrNC_009152.3:13872581-14243136:-	emb|VFV32746.1|	4488	0	potassium voltage-gated channel [Lynx pardinus]	.	.	.	.	Q92953	1716	0	Potassium voltage-gated channel subfamily B member 2	DR0830	100	2.00E-21	COG1226	pfam03521	Kv2channel	Kv2 voltage-gated K+ channel.	GO:0071805|potassium ion transmembrane transport;GO:0006813|potassium ion transport;GO:0051260|protein homooligomerization;GO:0072659|protein localization to plasma membrane;GO:0034765|regulation of ion transmembrane transport;GO:0006940|regulation of smooth muscle contraction;	GO:0030425|dendrite;GO:0043025|neuronal cell body;GO:0032809|neuronal cell body membrane;GO:0043204|perikaryon;GO:0005886|plasma membrane;GO:0008076|voltage-gated potassium channel complex;	GO:0005251|delayed rectifier potassium channel activity;GO:0046982|protein heterodimerization activity;GO:0005249|voltage-gated potassium channel activity;	K04886	KCNB2, KV2.2; potassium voltage-gated channel Shab-related subfamily B member 2
gene13008	17	11	45	17.12763091	8	10	13	2.331872132	1.221488681	0.041848496	NA	up	yes	LOC106780979	lncRNA	chrNC_009152.3:30007345-30015209:+	.	.	.	.	.	.	.	.	.	.	.	.	.	.	.	.	pfam06315	AceK	Isocitrate dehydrogenase kinase/phosphatase (AceK). This family consists of several bacterial isocitrate dehydrogenase kinase/phosphatase (AceK) proteins (EC:2.7.1.116).	.	.	.	.	.
gene13096	161	168	211	144.9931628	88	128	116	1.644844476	0.71795118	0.00043935	0.011370288	up	yes	CCNE2	protein_coding	chrNC_009152.3:43027704-43040750:-	ref|XP_045858740.1|	2103	0	G1/S-specific cyclin-E2 [Meles meles] >XP_045858746.1 G1/S-specific cyclin-E2 [Meles meles] >XP_045858755.1 G1/S-specific cyclin-E2 [Meles meles] >XP_045858761.1 G1/S-specific cyclin-E2 [Meles meles] >KAI5772429.1 CCNE2 [Gulo gulo luscus] >KAI5772583.1 CCNE2 [Gulo gulo luscus]	.	.	.	.	Q5E9K7	806	0	G1/S-specific cyclin-E2	.	.	.	.	pfam00134	Cyclin_N	Cyclin, N-terminal domain. Cyclins regulate cyclin dependent kinases (CDKs). Cyclin-0 (CCNO) is a Uracil-DNA glycosylase that is related to other cyclins. Cyclins contain two domains of similar all-alpha fold, of which this family corresponds with the N-terminal domain.	GO:0051301|cell division;GO:0006270|DNA replication initiation;GO:0000082|G1/S transition of mitotic cell cycle;GO:0007129|homologous chromosome pairing at meiosis;GO:0044772|mitotic cell cycle phase transition;GO:0000079|regulation of cyclin-dependent protein serine/threonine kinase activity;GO:0032880|regulation of protein localization;GO:0000723|telomere maintenance;	GO:0005813|centrosome;GO:0097134|cyclin E1-CDK2 complex;GO:0097135|cyclin E2-CDK2 complex;GO:0000307|cyclin-dependent protein kinase holoenzyme complex;GO:0005737|cytoplasm;GO:0005634|nucleus;	GO:0016538|cyclin-dependent protein serine/threonine kinase regulator activity;	K06626	CCNE; G1/S-specific cyclin-E1
gene13133	57	51	62	45.07830225	29	45	28	1.695953983	0.762097025	0.013243176	NA	up	yes	OSR2	protein_coding	chrNC_009152.3:46589701-46597620:+	ref|NP_001273770.1|	1594	0	protein odd-skipped-related 2 isoform c [Homo sapiens] >KAI2550825.1 odd-skipped related transciption factor 2 [Homo sapiens] >KAI4011466.1 odd-skipped related transciption factor 2 [Homo sapiens] >BAG65429.1 unnamed protein product [Homo sapiens]	.	.	.	.	Q8N2R0	607	0	Protein odd-skipped-related 2	.	.	.	.	pfam13465	zf-H2C2_2	Zinc-finger double domain.	GO:0060349|bone morphogenesis;GO:0030154|cell differentiation;GO:0002062|chondrocyte differentiation;GO:0009792|embryo development ending in birth or egg hatching;GO:0042733|embryonic digit morphogenesis;GO:0035115|embryonic forelimb morphogenesis;GO:0035116|embryonic hindlimb morphogenesis;GO:0072498|embryonic skeletal joint development;GO:0060272|embryonic skeletal joint morphogenesis;GO:003602…	GO:0005634|nucleus;	GO:0001228|DNA-binding transcription activator activity, RNA polymerase II-specific;GO:0000981|DNA-binding transcription factor activity, RNA polymerase II-specific;GO:0046872|metal ion binding;GO:0000977|RNA polymerase II transcription regulatory region sequence-specific DNA binding;GO:0043565|sequence-specific DNA binding;GO:1990837|sequence-specific double-stranded DNA binding;	K09215	OSR, ODD; odd-skipped
gene13764	263	268	299	229.7936127	174	242	141	1.522025024	0.605992079	0.000645064	0.014181645	up	yes	IL28B	protein_coding	chrNC_009153.3:10304447-10306501:+	emb|CAD7692661.1|	612	4.33E-77	unnamed protein product [Nyctereutes procyonoides]	.	.	.	.	Q8IU54	221	1.00E-69	Interferon lambda-1	.	.	.	.	pfam15177	IL28A	Interleukin-28A. The protein family, Interleukin-28A, plays an important role in modulating the immune system. This protein family is induced by viral infection and interacts with a class II receptor. This family of proteins is found in eukaryotes. Proteins in this family are typically between 145 and 195 amino acids in length.	GO:0098586|cellular response to virus;GO:0051607|defense response to virus;GO:0045087|innate immune response;GO:0008285|negative regulation of cell population proliferation;GO:0045892|negative regulation of DNA-templated transcription;GO:0032696|negative regulation of interleukin-13 production;GO:0032714|negative regulation of interleukin-5 production;GO:0043381|negative regulation of memory T ce…	GO:0005576|extracellular region;GO:0005615|extracellular space;GO:0032002|interleukin-28 receptor complex;	GO:0005125|cytokine activity;GO:0032003|interleukin-28 receptor binding;GO:0005102|signaling receptor binding;	K05447	IFNL1, IL29; interferon lambda 1
gene13859	225	268	344	223.6002445	126	196	185	1.666339992	0.736682791	0.000520377	0.012519246	up	yes	LOC100069287	protein_coding	chrNC_009153.3:12839690-13027321:+	gb|AUZ17055.1|	2594	0	carcinoembryonic antigen-related cell adhesion molecule 43 transcript variant 1 [Equus caballus]	.	.	.	.	P13688	627	0	Carcinoembryonic antigen-related cell adhesion molecule 1	.	.	.	.	pfam13895	Ig_2	Immunoglobulin domain. This domain contains immunoglobulin-like domains.	GO:0001525|angiogenesis;GO:0015721|bile acid and bile salt transport;GO:0001568|blood vessel development;GO:0007155|cell adhesion;GO:0016477|cell migration;GO:0098742|cell-cell adhesion via plasma-membrane adhesion molecules;GO:0032869|cellular response to insulin stimulus;GO:0035726|common myeloid progenitor cell proliferation;GO:0038158|granulocyte colony-stimulating factor signaling pathway;GO…	GO:0005912|adherens junction;GO:0016324|apical plasma membrane;GO:0009925|basal plasma membrane;GO:0030054|cell junction;GO:0009986|cell surface;GO:0005911|cell-cell junction;GO:0070062|extracellular exosome;GO:0016328|lateral plasma membrane;GO:0016020|membrane;GO:0031528|microvillus membrane;GO:0005886|plasma membrane;GO:0035579|specific granule membrane;GO:0070821|tertiary granule membrane;GO:…	GO:0003779|actin binding;GO:0015125|bile acid transmembrane transporter activity;GO:0005516|calmodulin binding;GO:0031005|filamin binding;GO:0042802|identical protein binding;GO:0019900|kinase binding;GO:0046983|protein dimerization activity;GO:0042803|protein homodimerization activity;GO:0019903|protein phosphatase binding;GO:1990782|protein tyrosine kinase binding;	K06499	CEACAM, CD66; carcinoembryonic antigen-related cell adhesion molecule
gene13874	2	4	6	2.176262408	0	0	1	11.27856596	3.49551174	0.037117329	NA	up	yes	LOC111775433	lncRNA	chrNC_009153.3:13209569-13212475:-	gb|KAB1273812.1|	203	1.50E-18	Carcinoembryonic antigen-related cell adhesion molecule 1, partial [Camelus dromedarius]	.	.	.	.	Q925P2	63.5	4.00E-11	Carcinoembryonic antigen-related cell adhesion molecule 2	.	.	.	.	pfam14750	INTS2	Integrator complex subunit 2. This family of proteins are subunits of the integrator complex involved in snRNA transcription and processing.	GO:0015721|bile acid and bile salt transport;GO:0007155|cell adhesion;GO:0098742|cell-cell adhesion via plasma-membrane adhesion molecules;GO:0032869|cellular response to insulin stimulus;GO:0097009|energy homeostasis;GO:1901143|insulin catabolic process;GO:0038016|insulin receptor internalization;GO:0070348|negative regulation of brown fat cell proliferation;GO:0045717|negative regulation of fat…	GO:0005912|adherens junction;GO:0016324|apical plasma membrane;GO:0009925|basal plasma membrane;GO:0016323|basolateral plasma membrane;GO:0030054|cell junction;GO:0009986|cell surface;GO:0005911|cell-cell junction;GO:0005615|extracellular space;GO:0016328|lateral plasma membrane;GO:0005886|plasma membrane;GO:0042101|T cell receptor complex;GO:0070021|transforming growth factor beta ligand-recepto…	GO:0003779|actin binding;GO:0015125|bile acid transmembrane transporter activity;GO:0005516|calmodulin binding;GO:0031005|filamin binding;GO:0034235|GPI anchor binding;GO:0042802|identical protein binding;GO:0019900|kinase binding;GO:0046983|protein dimerization activity;GO:0046982|protein heterodimerization activity;GO:0042803|protein homodimerization activity;GO:0019901|protein kinase binding;G…	K06499	CEACAM, CD66; carcinoembryonic antigen-related cell adhesion molecule
gene14335	15	15	26	13.5708868	12	7	7	2.176722001	1.122157166	0.045920027	NA	up	yes	LOC100065231	protein_coding	chrNC_009153.3:21915588-21925892:-	gb|EFB13140.1|	2668	0	hypothetical protein PANDA_017860 [Ailuropoda melanoleuca]	.	.	.	.	O94892	677	0	Zinc finger protein 432	.	.	.	.	pfam01352	KRAB	KRAB box. The KRAB domain (or Kruppel-associated box) is present in about a third of zinc finger proteins containing C2H2 fingers. The KRAB domain is found to be involved in protein-protein interactions. The KRAB domain is generally encoded by two exons. The regions coded by the two exons are known as KRAB-A and KRAB-B. The A box plays an important role in repression by binding to corepressors, w…	GO:0006357|regulation of transcription by RNA polymerase II;	GO:0005654|nucleoplasm;GO:0005634|nucleus;	GO:0000981|DNA-binding transcription factor activity, RNA polymerase II-specific;GO:0046872|metal ion binding;GO:0000978|RNA polymerase II cis-regulatory region sequence-specific DNA binding;	K09228	KRAB; KRAB domain-containing zinc finger protein
gene1453	246	229	245	200.1154386	181	151	151	1.512063765	0.59651898	0.000150242	0.005755793	up	yes	SPESP1	protein_coding	chrNC_009144.3:125133567-125153138:-	gb|KAF5925309.1|	1275	1.22E-164	hypothetical protein HPG69_001753 [Diceros bicornis minor]	.	.	.	.	Q95LJ2	365	8.00E-115	Sperm equatorial segment protein 1	.	.	.	.	pfam15754	SPESP1	Sperm equatorial segment protein 1.	GO:0007340|acrosome reaction;GO:0009566|fertilization;GO:0007342|fusion of sperm to egg plasma membrane involved in single fertilization;GO:0035036|sperm-egg recognition;	GO:0001669|acrosomal vesicle;GO:0005829|cytosol;GO:0005654|nucleoplasm;	.	K19923	SPESP1; sperm equatorial segment protein 1
gene14597	4	0	6	1.622482492	0	0	0	17.89551918	4.161526494	0.047471678	NA	up	yes	LOC111775146	protein_coding	chrNC_009153.3:27229919-27231217:+	ref|XP_011950272.2|	725	1.64E-90	vomeronasal type-1 receptor 1 [Ovis aries] >KAG5201251.1 hypothetical protein JEQ12_005785 [Ovis aries] >KAI4570992.1 hypothetical protein MJG53_013098 [Ovis ammon polii x Ovis aries]	.	.	.	.	Q8WN92	257	1.00E-79	Vomeronasal type-1 receptor 1	.	.	.	.	pfam03402	V1R	Vomeronasal organ pheromone receptor family, V1R. This family represents one of two known vomeronasal organ receptor families, the V1R family.	GO:0019236|response to pheromone;GO:0007606|sensory perception of chemical stimulus;	GO:0005886|plasma membrane;	GO:0016503|pheromone receptor activity;	.	.
gene1576	4	2	3	1.496287029	0	0	0	16.45535128	4.040484919	0.03201702	NA	up	yes	LOC111767586	lncRNA	chrNC_009144.3:133217679-133289134:-	.	.	.	.	.	.	.	.	.	.	.	.	.	.	.	.	pfam02949	7tm_6	7tm Odorant receptor. This family is composed of 7 transmembrane receptors, that are probably drosophila odorant receptors.	.	.	.	.	.
gene15778	75	108	102	64.11544993	21	46	32	2.934653635	1.553190238	1.03E-06	0.000264535	up	yes	CCR7	protein_coding	chrNC_009154.3:22114675-22126350:+	gb|KAG5203226.1|	1742	0	hypothetical protein JEQ12_002809 [Ovis aries]	.	.	.	.	Q5MD62	648	0	C-C chemokine receptor type 7	.	.	.	.	pfam00001	7tm_1	7 transmembrane receptor (rhodopsin family). This family contains, amongst other G-protein-coupled receptors (GCPRs), members of the opsin family, which have been considered to be typical members of the rhodopsin superfamily. They share several motifs, mainly the seven transmembrane helices, GCPRs of the rhodopsin superfamily. All opsins bind a chromophore, such as 11-cis-retinal. The function of…	GO:0019722|calcium-mediated signaling;GO:0060326|cell chemotaxis;GO:0006955|immune response;GO:0006954|inflammatory response;GO:0007204|positive regulation of cytosolic calcium ion concentration;	GO:0009897|external side of plasma membrane;	GO:0019957|C-C chemokine binding;GO:0016493|C-C chemokine receptor activity;GO:0038117|C-C motif chemokine 19 receptor activity;GO:0035757|chemokine (C-C motif) ligand 19 binding;GO:0035758|chemokine (C-C motif) ligand 21 binding;	.	.
gene15804	4	1	4	1.47942465	0	0	0	16.30281292	4.027049006	0.037300491	NA	up	yes	GSDMB	protein_coding	chrNC_009154.3:22608191-22619891:+	gb|KAF5920816.1|	1630	0	hypothetical protein HPG69_003611 [Diceros bicornis minor]	.	.	.	.	Q8TAX9	509	3.00E-168	Gasdermin-B	.	.	.	.	pfam04598	Gasdermin	Gasdermin family. The precise function of this protein is unknown. A deletion/insertion mutation is associated with an autosomal dominant non-syndromic hearing impairment form. In addition, this protein has also been found to contribute to acquired etoposide resistance in melanoma cells. This family also includes the gasdermin protein	GO:0019835|cytolysis;GO:1902483|cytotoxic T cell pyroptotic process;GO:0042742|defense response to bacterium;GO:0140507|granzyme-mediated programmed cell death signaling pathway;GO:0070269|pyroptosis;	GO:0005737|cytoplasm;GO:0005886|plasma membrane;	GO:0005546|phosphatidylinositol-4,5-bisphosphate binding;GO:0070273|phosphatidylinositol-4-phosphate binding;GO:0001786|phosphatidylserine binding;GO:0022829|wide pore channel activity;	K22142	GSDMB; gasdermin-B
gene16099	460	507	478	380.8548213	183	376	282	1.748720217	0.806299487	0.000128905	0.005441203	up	yes	CCL5	protein_coding	chrNC_009154.3:37634697-37640783:+	ref|NP_001075332.1|	393	3.45E-46	C-C motif chemokine 5 precursor [Equus caballus] >Q8MKD0.1 RecName: Full=C-C motif chemokine 5; AltName: Full=Small-inducible cytokine A5; AltName: Full=T-cell-specific protein RANTES; Flags: Precursor [Equus caballus] >AAM34212.1 small inducible cytokine A5 RANTES [Equus caballus] >ACE80217.1 RANTES [Equus caballus]	.	.	.	.	Q8MKD0	155	2.00E-46	C-C motif chemokine 5	.	.	.	.	pfam00048	IL8	Small cytokines (intecrine/chemokine), interleukin-8 like. Includes a number of secreted growth factors and interferons involved in mitogenic, chemotactic, and inflammatory activity. Structure contains two highly conserved disulfide bonds.	GO:0071346|cellular response to type II interferon;GO:0071347|cellular response to interleukin-1;GO:0071356|cellular response to tumor necrosis factor;GO:0070098|chemokine-mediated signaling pathway;GO:0050673|epithelial cell proliferation;GO:0007186|G protein-coupled receptor signaling pathway;GO:0006954|inflammatory response;GO:0048247|lymphocyte chemotaxis;GO:0002548|monocyte chemotaxis;GO:200…	GO:0005737|cytoplasm;GO:0005615|extracellular space;	GO:0048020|CCR chemokine receptor binding;GO:0031726|CCR1 chemokine receptor binding;GO:0008009|chemokine activity;	K12499	CCL5; C-C motif chemokine 5
gene1614	32	35	41	27.92266657	21	21	18	1.827201709	0.869635905	0.019517281	NA	up	yes	DNAAF4	protein_coding	chrNC_009144.3:136551766-136618000:+	ref|XP_019802308.1|	1747	0	dynein assembly factor 4, axonemal isoform X1 [Tursiops truncatus] >TEA38008.1 hypothetical protein DBR06_SOUSAS40610007 [Sousa chinensis]	.	.	.	.	Q863A4	649	0	Dynein axonemal assembly factor 4	.	.	.	.	pfam04969	CS	CS domain. The CS and CHORD (pfam04968) are fused into a single polypeptide chain in metazoans but are found in separate proteins in plants; this is thought to be indicative of an interaction between CS and CHORD. It has been suggested that the CS domain is a binding module for HSP90, implying that CS domain-containing proteins are involved in recruiting heat shock proteins to multiprotein assemb…	GO:0003341|cilium movement;GO:0007368|determination of left/right symmetry;GO:0036159|inner dynein arm assembly;GO:0001764|neuron migration;GO:0036158|outer dynein arm assembly;GO:0033146|regulation of intracellular estrogen receptor signaling pathway;GO:0061136|regulation of proteasomal protein catabolic process;	GO:0005737|cytoplasm;GO:0120293|dynein axonemal particle;GO:0043005|neuron projection;GO:0005634|nucleus;	GO:0030331|nuclear estrogen receptor binding;	.	.
gene16149	8	3	1	2.194320458	0	0	1	11.36171678	3.50610894	0.044562404	NA	up	yes	LOC102150611	lncRNA	chrNC_009154.3:40412929-40417262:-	gb|ABO27831.1|	162	4.90E-11	PPI-82-f4 protein, partial [Homo sapiens]	.	.	.	.	.	.	.	.	.	.	.	.	pfam10325	7TM_GPCR_Srz	Serpentine type 7TM GPCR chemoreceptor Srz. Chemoreception is mediated in Caenorhabditis elegans by members of the seven-transmembrane G-protein-coupled receptor class (7TM GPCRs) of proteins which are of the serpentine type. Srz is a solo families amongst the superfamilies of chemoreceptors. Chemoperception is one of the central senses of soil nematodes like C. elegans which are otherwise 'blind…	.	.	.	.	.
gene16173	473	516	479	407.0529905	275	327	367	1.532267117	0.615667822	0.000118159	0.005156358	up	yes	EVI2A	protein_coding	chrNC_009154.3:41300846-41304895:+	ref|NP_001029740.1|	977	1.98E-128	protein EVI2A precursor [Bos taurus] >XP_027372576.1 protein EVI2A [Bos indicus x Bos taurus] >AAI03258.1 Ecotropic viral integration site 2A [Bos taurus] >DAA19135.1 TPA: ecotropic viral integration site 2A [Bos taurus]	.	.	.	.	P22794	373	4.00E-125	Protein EVI2A	.	.	.	.	pfam05399	EVI2A	Ectropic viral integration site 2A protein (EVI2A). This family contains several mammalian ectropic viral integration site 2A (EVI2A) proteins. The function of this protein is unknown although it is thought to be a membrane protein and may function as an oncogene in retrovirus induced myeloid tumors.	.	.	GO:0004888|transmembrane signaling receptor activity;	.	.
gene1624	147	111	114	90.76936809	48	75	51	2.176062454	1.121719963	5.05E-06	0.000689286	up	yes	UNC13C	protein_coding	chrNC_009144.3:137297329-137905814:-	emb|VFV24814.1|	11071	0	protein unc-13 homolog c-like [Lynx pardinus]	.	.	.	.	Q8NB66	4163	0	Protein unc-13 homolog C	.	.	.	.	pfam10540	Membr_traf_MHD	Munc13 (mammalian uncoordinated) homology domain. Munc13 proteins constitute a family of three highly homologous molecules (Munc13-1, Munc13-2 and Munc13-3) with homology to Caenorhabditis elegans unc-13p. Munc13 proteins contain a phorbol ester-binding C1 domain and two C2 domains, which are Ca2+/phospholipid binding domains. Sequence analyses have uncovered two regions called Munc13 homology do…	GO:0007268|chemical synaptic transmission;GO:0061789|dense core granule priming;GO:0031914|negative regulation of synaptic plasticity;GO:0007528|neuromuscular junction development;GO:0099525|presynaptic dense core vesicle exocytosis;GO:0035249|synaptic transmission, glutamatergic;GO:0016081|synaptic vesicle docking;GO:0016188|synaptic vesicle maturation;GO:0016082|synaptic vesicle priming;	GO:0070161|anchoring junction;GO:0044305|calyx of Held;GO:0031594|neuromuscular junction;GO:0098688|parallel fiber to Purkinje cell synapse;GO:0005886|plasma membrane;GO:0048786|presynaptic active zone;GO:0098831|presynaptic active zone cytoplasmic component;GO:0042734|presynaptic membrane;GO:0030672|synaptic vesicle membrane;GO:0043195|terminal bouton;	GO:0005509|calcium ion binding;GO:0005516|calmodulin binding;GO:0019992|diacylglycerol binding;GO:0005543|phospholipid binding;GO:0017075|syntaxin-1 binding;	K15293	UNC13A_B_C, MUNC13; protein unc-13 A/B/C
gene16317	194	144	84	110.8300205	82	97	64	1.782166111	0.833631813	0.004904171	0.04696998	up	yes	LOC111775715	lncRNA	chrNC_009154.3:46000814-46001298:+	.	.	.	.	.	.	.	.	.	.	.	.	.	.	.	.	pfam13211	DUF4019	Protein of unknown function (DUF4019). This family of proteins is functionally uncharacterized. This family of proteins is found in bacteria. Proteins in this family are typically between 130 and 183 amino acids in length. There is a single completely conserved residue E that may be functionally important.	.	.	.	.	.
gene16431	197	210	210	168.9393929	99	151	146	1.577709013	0.657831145	0.001110186	0.019440959	up	yes	GP1BA	protein_coding	chrNC_009154.3:49929316-49933478:-	gb|KAF5911774.1|	1013	2.61E-120	hypothetical protein HPG69_015752 [Diceros bicornis minor]	.	.	.	.	Q28256	317	6.00E-92	Platelet glycoprotein Ib alpha chain	.	.	.	.	pfam13855	LRR_8	Leucine rich repeat.	GO:0007597|blood coagulation, intrinsic pathway;GO:0007155|cell adhesion;GO:0042730|fibrinolysis;GO:0010572|positive regulation of platelet activation;GO:0051209|release of sequestered calcium ion into cytosol;	GO:1990779|glycoprotein Ib-IX-V complex;GO:0005886|plasma membrane;	.	K06261	GP1BA, CD42b; platelet glycoprotein Ib alpha chain
gene16506	2967	2551	2835	2256.984061	1339	2113	1766	1.621828268	0.697621064	1.52E-06	0.000338283	up	yes	CD68	protein_coding	chrNC_009154.3:50893597-50895410:+	gb|AAR91752.1|	1135	6.84E-154	CD68, partial [Equus caballus]	.	.	.	.	P34810	312	1.00E-102	Macrosialin	.	.	.	.	pfam01299	Lamp	Lysosome-associated membrane glycoprotein (Lamp).	GO:0007568|aging;GO:0071222|cellular response to lipopolysaccharide;GO:0031669|cellular response to nutrient levels;GO:0140052|cellular response to oxidised low-density lipoprotein particle stimulus;GO:0072594|establishment of protein localization to organelle;GO:0002437|inflammatory response to antigenic stimulus;GO:0002605|negative regulation of dendritic cell antigen processing and presentatio…	GO:0035577|azurophil granule membrane;GO:0031902|late endosome membrane;GO:0005765|lysosomal membrane;GO:0005764|lysosome;GO:0016020|membrane;GO:0005886|plasma membrane;	.	K06501	CD68; CD68 antigen
gene16532	2	5	4	1.855074465	0	0	0	20.34339673	4.34648868	0.015067432	NA	up	yes	ALOX15B	protein_coding	chrNC_009154.3:51280340-51300763:+	gb|AAL76274.1|	1953	0	15-lipoxygenase 2 [Homo sapiens] >KAI4047769.1 arachidonate 15-lipoxygenase type B [Homo sapiens]	.	.	.	.	O15296	755	0	Polyunsaturated fatty acid lipoxygenase ALOX15B	.	.	.	.	pfam00305	Lipoxygenase	Lipoxygenase.	GO:0006915|apoptotic process;GO:0019369|arachidonic acid metabolic process;GO:1901696|cannabinoid biosynthetic process;GO:0071926|endocannabinoid signaling pathway;GO:0051122|hepoxilin biosynthetic process;GO:0043651|linoleic acid metabolic process;GO:0006629|lipid metabolic process;GO:0034440|lipid oxidation;GO:2001303|lipoxin A4 biosynthetic process;GO:0019372|lipoxygenase pathway;GO:0045786|ne…	GO:0005912|adherens junction;GO:0005856|cytoskeleton;GO:0005829|cytosol;GO:0070062|extracellular exosome;GO:0019898|extrinsic component of membrane;GO:0005925|focal adhesion;GO:0016020|membrane;GO:0005634|nucleus;GO:0005886|plasma membrane;	GO:0050473|arachidonate 15-lipoxygenase activity;GO:0036403|arachidonate 8(S)-lipoxygenase activity;GO:0005509|calcium ion binding;GO:0005506|iron ion binding;GO:0016165|linoleate 13S-lipoxygenase activity;GO:1990136|linoleate 9S-lipoxygenase activity;GO:0008289|lipid binding;GO:0016702|oxidoreductase activity, acting on single donors with incorporation of molecular oxygen, incorporation of two a…	K08022	ALOX15B; arachidonate 15-lipoxygenase (second type) / 8-lipoxygenase (S-type) [EC:1.13.11.33 1.13.11.-]
gene16568	3	15	20	8.190659843	3	3	5	3.470554757	1.795166291	0.033621652	NA	up	yes	ARHGEF15	protein_coding	chrNC_009154.3:51534655-51546004:+	gb|KAF5911871.1|	2963	0	hypothetical protein HPG69_015849 [Diceros bicornis minor]	.	.	.	.	O94989	1104	0	Rho guanine nucleotide exchange factor 15	SPCC645.07	76.3	7.00E-13	COG5422	pfam00621	RhoGEF	RhoGEF domain. Guanine nucleotide exchange factor for Rho/Rac/Cdc42-like GTPases Also called Dbl-homologous (DH) domain. It appears that pfam00169 domains invariably occur C-terminal to RhoGEF/DH domains.	GO:0090630|activation of GTPase activity;GO:2000297|negative regulation of synapse maturation;GO:0051496|positive regulation of stress fiber assembly;GO:0050790|regulation of catalytic activity;GO:0051056|regulation of small GTPase mediated signal transduction;GO:0061299|retina vasculature morphogenesis in camera-type eye;	GO:0005737|cytoplasm;GO:0005829|cytosol;GO:0030425|dendrite;	GO:0005096|GTPase activator activity;GO:0005085|guanyl-nucleotide exchange factor activity;	K20687	ARHGEF15; Rho guanine nucleotide exchange factor 15
gene16736	180	167	156	131.8413021	81	110	97	1.77377172	0.82682035	3.23E-05	0.00243329	up	yes	LOC102147485	lncRNA	chrNC_009155.3:865327-876186:-	.	.	.	.	.	.	.	.	.	.	.	.	.	.	.	.	pfam09531	Ndc1_Nup	Nucleoporin protein Ndc1-Nup. Ndc1 is a nucleoporin protein that is a component of the Nuclear Pore Complex, and, in fungi, also of the Spindle Pole Body. It consists of six transmembrane segments, three lumenal loops, both concentrated at the N-terminus and cytoplasmic domains largely at the C-terminus, all of which are well conserved.	.	.	.	.	.
gene16794	115	101	67	75.72597562	51	69	51	1.691866117	0.758615407	0.007154159	0.058073758	up	yes	C12H11orf96	protein_coding	chrNC_009155.3:8860844-8864669:+	gb|KAF5916292.1|	694	8.29E-80	hypothetical protein HPG69_007374 [Diceros bicornis minor]	.	.	.	.	.	.	.	.	.	.	.	.	pfam15766	DUF4695	Domain of unknown function (DUF4695). This family of proteins is found in eukaryotes. Proteins in this family are typically between 109 and 206 amino acids in length. There is a conserved RFKTQP sequence motif.	.	.	.	.	.
gene16880	147	111	108	96.68839348	89	87	42	1.722693526	0.784666063	0.003692419	0.039871257	up	yes	LOC111775913	lncRNA	chrNC_009155.3:12888226-12889876:+	.	.	.	.	.	.	.	.	.	.	.	.	.	.	.	.	pfam04148	Erv26	Transmembrane adaptor Erv26. Erv26 is an integral membrane protein that is packed into COPII vesicles and cycles between the ER and Golgi compartments. It directs pro-alkaline phosphatase into endoplasmic reticulum-derived COPII transport vesicles.	.	.	.	.	.
gene1730	29	28	45	26.32277181	18	22	17	1.810833162	0.856653632	0.031104091	NA	up	yes	LOC111768019	lncRNA	chrNC_009144.3:145967825-145974163:+	dbj|BAG56828.1|	142	3.97E-13	unnamed protein product [Homo sapiens]	.	.	.	.	Q9Y3A6	57	6.00E-14	Transmembrane emp24 domain-containing protein 5	.	.	.	.	pfam04922	DIE2_ALG10	DIE2/ALG10 family. The ALG10 protein from Saccharomyces cerevisiae encodes the alpha-1,2 glucosyltransferase of the endoplasmic reticulum. This protein has been characterized in rat as potassium channel regulator 1.	GO:0006888|endoplasmic reticulum to Golgi vesicle-mediated transport;GO:0007030|Golgi organization;GO:0090161|Golgi ribbon formation;GO:0006886|intracellular protein transport;	GO:0005801|cis-Golgi network;GO:0030134|COPII-coated ER to Golgi transport vesicle;GO:0005783|endoplasmic reticulum;GO:0070971|endoplasmic reticulum exit site;GO:0005789|endoplasmic reticulum membrane;GO:0005793|endoplasmic reticulum-Golgi intermediate compartment;GO:0033116|endoplasmic reticulum-Golgi intermediate compartment membrane;GO:0005794|Golgi apparatus;	.	K14825	TMED5, ERP2, ERP4; p24 family protein gamma-2
gene17466	5	5	12	4.262154748	1	3	0	5.622068977	2.491101154	0.030401778	NA	up	yes	LRRC10B	protein_coding	chrNC_009155.3:25045582-25047752:+	ref|XP_012899986.2|	1094	2.98E-143	leucine-rich repeat-containing protein 10B [Mustela putorius furo] >XP_032215214.1 leucine-rich repeat-containing protein 10B [Mustela erminea] >XP_044117103.1 leucine-rich repeat-containing protein 10B [Neogale vison] >KAI5761321.1 LRRC10B [Gulo gulo luscus] >KAI5761517.1 LRRC10B [Gulo gulo luscus]	.	.	.	.	.	.	.	.	alr0124_1	85.5	9.00E-17	COG4886	pfam13855	LRR_8	Leucine rich repeat.	.	.	.	.	.
gene1758	66	83	76	54.89439646	40	33	31	2.202334414	1.139033552	6.40E-05	NA	up	yes	TGM5	protein_coding	chrNC_009144.3:147135478-147166108:+	gb|KAF5925504.1|	3598	0	hypothetical protein HPG69_001951 [Diceros bicornis minor]	.	.	.	.	O43548	1311	0	Protein-glutamine gamma-glutamyltransferase 5	.	.	.	.	pfam00868	Transglut_N	Transglutaminase family.	GO:0008544|epidermis development;GO:0018149|peptide cross-linking;GO:0036211|protein modification process;	GO:0005737|cytoplasm;GO:0005886|plasma membrane;	GO:0046872|metal ion binding;GO:0003810|protein-glutamine gamma-glutamyltransferase activity;	K05622	TGM5; transglutaminase 5 [EC:2.3.2.13]
gene17963	5	2	2	1.502107101	0	0	0	16.5071728	4.045021145	0.033885523	NA	up	yes	ELFN1	protein_coding	chrNC_009156.3:1268691-1338066:+	gb|KAF5929363.1|	3393	0	hypothetical protein HPG69_009328 [Diceros bicornis minor]	.	.	.	.	P0C7U0	1202	0	Protein ELFN1	alr0124_1	53.9	3.00E-06	COG4886	pfam13855	LRR_8	Leucine rich repeat.	GO:0050808|synapse organization;	GO:0030425|dendrite;GO:0060076|excitatory synapse;GO:0031012|extracellular matrix;GO:0005615|extracellular space;	GO:0004864|protein phosphatase inhibitor activity;	K17567	ELFN1; protein phosphatase 1 regulatory subunit 28
gene18077	52	59	48	43.229792	30	45	26	1.612074573	0.688918483	0.032877488	NA	up	yes	CYP3A89	protein_coding	chrNC_009156.3:7136662-7171001:+	ref|NP_001095121.1|	2354	0	cytochrome P450 family 3 subfamily A member 89 [Equus caballus] >XP_008538326.1 PREDICTED: cytochrome P450 3A12-like [Equus przewalskii] >ABS52842.1 cytochrome P450 3A89 [Equus caballus] >CBJ94507.1 cytochrome p450 3A89 [Equus caballus]	.	.	.	.	P24463	785	0	Cytochrome P450 3A12	AGc2890	126	3.00E-30	COG2124	pfam00067	p450	Cytochrome P450. Cytochrome P450s are haem-thiolate proteins involved in the oxidative degradation of various compounds. They are particularly well known for their role in the degradation of environmental toxins and mutagens. They can be divided into 4 classes, according to the method by which electrons from NAD(P)H are delivered to the catalytic site. Sequence conservation is relatively low with…	GO:0042445|hormone metabolic process;GO:1901615|organic hydroxy compound metabolic process;GO:0070989|oxidative demethylation;GO:0042448|progesterone metabolic process;GO:0008202|steroid metabolic process;	GO:0005789|endoplasmic reticulum membrane;	GO:0070330|aromatase activity;GO:0020037|heme binding;GO:0005506|iron ion binding;GO:0004497|monooxygenase activity;GO:0008395|steroid hydroxylase activity;GO:0050649|testosterone 6-beta-hydroxylase activity;	K07424	CYP3A; cytochrome P450 family 3 subfamily A [EC:1.14.14.1]
gene1841	71	77	59	54.68910954	35	50	36	1.747240129	0.805077896	0.005629389	NA	up	yes	FSIP1	protein_coding	chrNC_009144.3:150130898-150301053:+	ref|XP_016007672.2|	2078	0	fibrous sheath-interacting protein 1 isoform X1 [Rousettus aegyptiacus] >KAF6484556.1 fibrous sheath interacting protein 1 [Rousettus aegyptiacus]	.	.	.	.	.	.	.	.	.	.	.	.	pfam15554	FSIP1	FSIP1 family.	.	.	.	.	.
gene18701	38	55	69	43.16210347	36	34	28	1.678798925	0.747429444	0.023769381	NA	up	yes	LOC100069406	protein_coding	chrNC_009156.3:40633334-40642062:+	ref|NP_001311275.1|	1387	0	zinc finger and SCAN domain-containing protein 32 isoform f [Homo sapiens]	.	.	.	.	Q9NX65	532	5.00E-180	Zinc finger and SCAN domain-containing protein 32	.	.	.	.	pfam13837	Myb_DNA-bind_4	Myb/SANT-like DNA-binding domain. This presumed domain appears to be related to other Myb/SANT-like DNA binding domains. In particular pfam10545 seems most related. This family is greatly expanded in plants and appears in several proteins annotated as transposon proteins.	GO:0006357|regulation of transcription by RNA polymerase II;	GO:0005634|nucleus;	GO:0000981|DNA-binding transcription factor activity, RNA polymerase II-specific;GO:0042802|identical protein binding;GO:0046872|metal ion binding;GO:0000978|RNA polymerase II cis-regulatory region sequence-specific DNA binding;	K09228	KRAB; KRAB domain-containing zinc finger protein
gene19180	18	40	28	21.64082573	12	16	15	2.042063563	1.030027774	0.030483682	NA	up	yes	NMUR2	protein_coding	chrNC_009157.3:25084894-25100844:+	gb|KAF5913267.1|	1845	0	hypothetical protein HPG69_016883 [Diceros bicornis minor]	.	.	.	.	Q58CW4	655	0	Neuromedin-U receptor 2	.	.	.	.	pfam00001	7tm_1	7 transmembrane receptor (rhodopsin family). This family contains, amongst other G-protein-coupled receptors (GCPRs), members of the opsin family, which have been considered to be typical members of the rhodopsin superfamily. They share several motifs, mainly the seven transmembrane helices, GCPRs of the rhodopsin superfamily. All opsins bind a chromophore, such as 11-cis-retinal. The function of…	GO:0007186|G protein-coupled receptor signaling pathway;GO:0007218|neuropeptide signaling pathway;	GO:0005886|plasma membrane;	GO:0004930|G protein-coupled receptor activity;GO:0001607|neuromedin U receptor activity;GO:0008188|neuropeptide receptor activity;	K05053	NMUR2; neuromedin U receptor 2
gene19216	871	826	707	613.2890667	312	593	375	1.921528212	0.942254158	1.36E-06	0.000321432	up	yes	CD74	protein_coding	chrNC_009157.3:26918674-26927550:+	gb|KAF5913288.1|	1364	0	hypothetical protein HPG69_016904 [Diceros bicornis minor]	.	.	.	.	P04233	479	3.00E-165	HLA class II histocompatibility antigen gamma chain	.	.	.	.	pfam09307	MHC2-interact	CLIP, MHC2 interacting. Members of this family are found in class II invariant chain-associated peptide (CLIP), and are required for association with class II major histocompatibility complex (MHC) in the MHC class II processing pathway.	GO:0019882|antigen processing and presentation;GO:0019883|antigen processing and presentation of endogenous antigen;GO:0019886|antigen processing and presentation of exogenous peptide antigen via MHC class II;GO:0008283|cell population proliferation;GO:0051085|chaperone cofactor-dependent protein refolding;GO:0016064|immunoglobulin mediated immune response;GO:0006886|intracellular protein transpo…	GO:0009986|cell surface;GO:0030669|clathrin-coated endocytic vesicle membrane;GO:0005737|cytoplasm;GO:0030666|endocytic vesicle membrane;GO:0012507|ER to Golgi transport vesicle membrane;GO:0009897|external side of plasma membrane;GO:0070062|extracellular exosome;GO:0000139|Golgi membrane;GO:0005770|late endosome;GO:0043202|lysosomal lumen;GO:0005765|lysosomal membrane;GO:0005764|lysosome;GO:0035…	GO:0001540|amyloid-beta binding;GO:0042609|CD4 receptor binding;GO:0019955|cytokine binding;GO:0004896|cytokine receptor activity;GO:0042802|identical protein binding;GO:0035718|macrophage migration inhibitory factor binding;GO:0042289|MHC class II protein binding;GO:0042658|MHC class II protein binding, via antigen binding groove;GO:0023026|MHC class II protein complex binding;GO:0050998|nitric-…	K06505	CD74, DHLAG; CD74 antigen
gene19507	132	113	100	94.89835184	80	85	61	1.557556957	0.639284921	0.004632025	0.04514571	up	yes	LYRM7	protein_coding	chrNC_009157.3:43506252-43535120:-	ref|XP_046323650.1|	510	3.29E-61	complex III assembly factor LYRM7 isoform X2 [Marmota monax] >VTJ64465.1 Hypothetical predicted protein [Marmota monax]	.	.	.	.	Q5REC3	198	2.00E-60	Complex III assembly factor LYRM7	.	.	.	.	pfam05347	Complex1_LYR	Complex 1 protein (LYR family). Proteins in this family include an accessory subunit of the higher eukaryotic NADH dehydrogenase complex. In Saccharomyces cerevisiae, the Isd11 protein has been shown to play a role in Fe/S cluster biogenesis in mitochondria. We have named this family LYR after a highly conserved tripeptide motif close to the N-terminus of these proteins.	GO:0045333|cellular respiration;GO:0034551|mitochondrial respiratory chain complex III assembly;	GO:0005759|mitochondrial matrix;GO:0031966|mitochondrial membrane;	.	K18170	LYRM7, MZM1; complex III assembly factor LYRM7
gene19634	8	11	30	10.71220257	7	4	5	3.065011662	1.615892563	0.023875191	NA	up	yes	CAMK4	protein_coding	chrNC_009157.3:59795029-60012307:-	ref|XP_032966649.1|	2010	0	calcium/calmodulin-dependent protein kinase type IV [Rhinolophus ferrumequinum] >XP_032966651.1 calcium/calmodulin-dependent protein kinase type IV [Rhinolophus ferrumequinum] >KAF6356664.1 calcium/calmodulin dependent protein kinase IV [Rhinolophus ferrumequinum]	.	.	.	.	Q16566	759	0	Calcium/calmodulin-dependent protein kinase type IV	.	.	.	.	pfam00069	Pkinase	Protein kinase domain.	GO:0002250|adaptive immune response;GO:0006954|inflammatory response;GO:0035556|intracellular signal transduction;GO:0007616|long-term memory;GO:0043011|myeloid dendritic cell differentiation;GO:0018105|peptidyl-serine phosphorylation;GO:0045893|positive regulation of DNA-templated transcription;GO:0046777|protein autophosphorylation;GO:0006468|protein phosphorylation;GO:0045670|regulation of ost…	GO:0005737|cytoplasm;GO:0070062|extracellular exosome;GO:0001650|fibrillar center;GO:0098978|glutamatergic synapse;GO:0005654|nucleoplasm;GO:0005634|nucleus;GO:0098794|postsynapse;	GO:0005524|ATP binding;GO:0009931|calcium-dependent protein serine/threonine kinase activity;GO:0005516|calmodulin binding;GO:0004683|calmodulin-dependent protein kinase activity;GO:0106310|protein serine kinase activity;	K05869	CAMK4; calcium/calmodulin-dependent protein kinase IV [EC:2.7.11.17]
gene19706	63	36	42	37.75771812	28	28	30	1.656513058	0.728149576	0.036748854	NA	up	yes	LOC111767881	lncRNA	chrNC_009157.3:72174618-72196709:+	.	.	.	.	.	.	.	.	.	.	.	.	.	.	.	.	pfam01682	DB	DB module. This domain has no known function. It is found in several C. elegans proteins. The domain contains 12 conserved cysteines that probably form six disulphide bridges. This domain is found associated with ig pfam00047 and fn3 pfam00041 domains, as well as in some lipases pfam00657.	.	.	.	.	.
gene19996	2	10	7	3.531697417	0	2	0	9.902899194	3.307850953	0.02408396	NA	up	yes	LOC111768027	lncRNA	chrNC_009158.3:7912124-7915328:-	.	.	.	.	.	.	.	.	.	.	.	.	.	.	.	.	pfam12138	Spherulin4	Spherulation-specific family 4. This protein is found in bacteria, archaea and eukaryotes. Proteins in this family are typically between 250 and 398 amino acids in length. There is a conserved NPG sequence motif and there are two completely conserved G residues that may be functionally important. Starvation will often induce spherulation - the production of spores - and this process may involve D…	.	.	.	.	.
gene20176	51	53	58	38.85476223	10	25	35	2.319175312	1.213611881	0.003304372	NA	up	yes	SMYD1	protein_coding	chrNC_009158.3:18344734-18388665:-	ref|XP_003908994.1|	2607	0	histone-lysine N-methyltransferase SMYD1 isoform X1 [Papio anubis] >XP_005575409.2 histone-lysine N-methyltransferase SMYD1 isoform X1 [Macaca fascicularis] >XP_011827151.1 PREDICTED: histone-lysine N-methyltransferase SMYD1 [Mandrillus leucophaeus] >XP_014968300.2 histone-lysine N-methyltransferase SMYD1 isoform X1 [Macaca mulatta] >XP_025210050.1 histone-lysine N-methyltransferase SMYD1 isoform…	.	.	.	.	Q8NB12	1007	0	Histone-lysine N-methyltransferase SMYD1	SPBP8B7.07c	89.7	2.00E-17	COG2940	pfam01753	zf-MYND	MYND finger.	GO:0006338|chromatin remodeling;GO:0007507|heart development;GO:0034968|histone lysine methylation;GO:0045663|positive regulation of myoblast differentiation;GO:0010831|positive regulation of myotube differentiation;GO:0035914|skeletal muscle cell differentiation;	GO:0005737|cytoplasm;GO:0005634|nucleus;	GO:0003677|DNA binding;GO:0018024|histone lysine N-methyltransferase activity;GO:0046872|metal ion binding;GO:0003714|transcription corepressor activity;	K11426	SMYD; [histone H3]-lysine4/36 N-trimethyltransferase SMYD [EC:2.1.1.354 2.1.1.357]
gene20341	29	40	41	22.5859175	5	10	10	4.458945733	2.156702642	7.18E-06	NA	up	yes	CLEC4F	protein_coding	chrNC_009158.3:32736659-32748030:+	gb|KAF5917941.1|	2278	0	hypothetical protein HPG69_019747 [Diceros bicornis minor]	.	.	.	.	Q8N1N0	659	0	C-type lectin domain family 4 member F	.	.	.	.	pfam00059	Lectin_C	Lectin C-type domain. This family includes both long and short form C-type	GO:0006897|endocytosis;	GO:0009897|external side of plasma membrane;	GO:0030246|carbohydrate binding;	K10060	CLEC4F, CLECSF13; C-type lectin domain family 4 member F
gene20503	37	44	48	32.88228997	32	29	9	1.897780699	0.924313289	0.027023055	NA	up	yes	LOC111768214	lncRNA	chrNC_009158.3:48037364-48046401:+	.	.	.	.	.	.	.	.	.	.	.	.	.	.	.	.	pfam01757	Acyl_transf_3	Acyltransferase family. This family includes a range of acyltransferase enzymes. This domain is found in many as yet uncharacterized C. elegans proteins and it is approximately 300 amino acids long.	.	.	.	.	.
gene20614	136	145	203	134.0418859	82	118	122	1.513337382	0.597733657	0.009869037	0.070110753	up	yes	MORN2	protein_coding	chrNC_009158.3:60092545-60098038:-	gb|KAI5948395.1|	724	3.83E-95	MORN repeat-containing protein 2 [Manis javanica]	.	.	.	.	.	.	.	.	PA4016_1	59.3	1.00E-09	COG4642	pfam02493	MORN	MORN repeat. The MORN (Membrane Occupation and Recognition Nexus) repeat is found in multiple copies in several proteins including junctophilins (see Takeshima et al. Mol. Cell 2000;6:11-22). A MORN-repeat protein has been identified in the parasite Toxoplasma gondiis a dynamic component of cell division apparatus in Toxoplasma gondii. It has been hypothesized to functions as a linker protein bet…	.	.	.	.	.
gene20652	310	269	282	228.931468	164	203	150	1.694649363	0.760986799	7.99E-07	0.000229284	up	yes	RASGRP3	protein_coding	chrNC_009158.3:64366390-64463715:-	ref|XP_025871815.1|	3398	0	ras guanyl-releasing protein 3 isoform X1 [Vulpes vulpes] >XP_025871816.1 ras guanyl-releasing protein 3 isoform X1 [Vulpes vulpes] >XP_041611646.1 ras guanyl-releasing protein 3 [Vulpes lagopus] >XP_041611647.1 ras guanyl-releasing protein 3 [Vulpes lagopus] >XP_041611648.1 ras guanyl-releasing protein 3 [Vulpes lagopus] >XP_041611649.1 ras guanyl-releasing protein 3 [Vulpes lagopus] >XP_0416116…	.	.	.	.	Q8IV61	1288	0	Ras guanyl-releasing protein 3	.	.	.	.	pfam00617	RasGEF	RasGEF domain. Guanine nucleotide exchange factor for Ras-like small GTPases.	GO:0000165|MAPK cascade;GO:0043547|positive regulation of GTPase activity;GO:0007265|Ras protein signal transduction;GO:0007264|small GTPase mediated signal transduction;	GO:0032045|guanyl-nucleotide exchange factor complex;GO:0048471|perinuclear region of cytoplasm;GO:0005886|plasma membrane;	GO:0005509|calcium ion binding;GO:0019992|diacylglycerol binding;GO:0005096|GTPase activator activity;GO:0005085|guanyl-nucleotide exchange factor activity;GO:0019900|kinase binding;GO:0031267|small GTPase binding;	K12362	RASGRP3; RAS guanyl-releasing protein 3
gene20919	1577	1621	1412	1233.617613	778	1142	875	1.682101959	0.750265156	1.30E-07	5.60E-05	up	yes	RSAD2	protein_coding	chrNC_009158.3:87315457-87337123:-	gb|KAF5917279.1|	1552	0	hypothetical protein HPG69_008351 [Diceros bicornis minor]	.	.	.	.	Q5RCW8	576	0	Radical S-adenosyl methionine domain-containing protein 2	.	.	.	.	pfam04055	Radical_SAM	Radical SAM superfamily. Radical SAM proteins catalyze diverse reactions, including unusual methylations, isomerisation, sulphur insertion, ring formation, anaerobic oxidation and protein radical formation.	GO:0035710|CD4-positive, alpha-beta T cell activation;GO:0043367|CD4-positive, alpha-beta T cell differentiation;GO:0051607|defense response to virus;GO:0045087|innate immune response;GO:0050709|negative regulation of protein secretion;GO:2000553|positive regulation of T-helper 2 cell cytokine production;GO:0034157|positive regulation of toll-like receptor 7 signaling pathway;GO:0034165|positive …	GO:0005783|endoplasmic reticulum;GO:0005789|endoplasmic reticulum membrane;GO:0005794|Golgi apparatus;GO:0005811|lipid droplet;GO:0005743|mitochondrial inner membrane;GO:0005741|mitochondrial outer membrane;	GO:0051539|4 iron, 4 sulfur cluster binding;GO:0016829|lyase activity;GO:0046872|metal ion binding;GO:0043621|protein self-association;	K15045	RSAD2; radical S-adenosyl methionine domain-containing protein 2
gene21028	37	45	35	30.88237513	27	21	20	1.754421798	0.810995642	0.026981847	NA	up	yes	C16H3orf20	protein_coding	chrNC_009159.3:4949292-5040635:+	ref|XP_015977515.2|	3202	0	uncharacterized protein C3orf20 homolog [Rousettus aegyptiacus] >KAF6473362.1 hypothetical protein HJG63_001858 [Rousettus aegyptiacus]	.	.	.	.	Q8ND61	1123	0	Uncharacterized protein C3orf20	.	.	.	.	pfam14977	FAM194	FAM194 protein. This family is found in eukaryotes, and is approximately 210 amino acids in length. There is a conserved YPSG sequence motif. The function of this family is unknown.	.	GO:0005737|cytoplasm;	.	.	.
gene21478	19	30	30	20.01611744	15	13	13	1.958051134	0.969418441	0.033355991	NA	up	yes	LOC111768351	lncRNA	chrNC_009159.3:42607965-42611581:+	gb|KAI5243689.1|	312	6.02E-44	Line-1 Retrotransposable Element Orf2 Protein [Manis pentadactyla]	.	.	.	.	P11369	117	3.00E-40	LINE-1 retrotransposable element ORF2 protein	.	.	.	.	pfam01299	Lamp	Lysosome-associated membrane glycoprotein (Lamp).	GO:0006310|DNA recombination;	.	GO:0004519|endonuclease activity;GO:0046872|metal ion binding;GO:0003964|RNA-directed DNA polymerase activity;	.	.
gene21553	39	23	45	28.08761864	20	24	19	1.714223378	0.777555117	0.048089402	NA	up	yes	LOC100055321	pseudogene	chrNC_009159.3:47410325-47412140:+	gb|EHB13245.1|	976	1.57E-124	UV excision repair protein RAD23-like protein B [Heterocephalus glaber]	.	.	.	.	P54727	377	4.00E-123	UV excision repair protein RAD23 homolog B	SPBC2D10.12	111	1.00E-25	COG5272	pfam00240	ubiquitin	Ubiquitin family. This family contains a number of ubiquitin-like proteins: SUMO (smt3 homolog), Nedd8, Elongin B, Rub1, and Parkin. A number of them are thought to carry a distinctive five-residue motif termed the proteasome-interacting motif (PIM), which may have a biologically significant role in protein delivery to proteasomes and recruitment of proteasomes to transcription sites.	GO:0098761|cellular response to interleukin-7;GO:0006289|nucleotide-excision repair;GO:0043161|proteasome-mediated ubiquitin-dependent protein catabolic process;GO:0032434|regulation of proteasomal ubiquitin-dependent protein catabolic process;GO:0007283|spermatogenesis;	GO:0005829|cytosol;GO:0005654|nucleoplasm;GO:0005634|nucleus;GO:0000502|proteasome complex;GO:0071942|XPC complex;	GO:0003684|damaged DNA binding;GO:0140612|DNA damage sensor activity;GO:0031593|polyubiquitin modification-dependent protein binding;GO:0070628|proteasome binding;GO:0000978|RNA polymerase II cis-regulatory region sequence-specific DNA binding;GO:0061629|RNA polymerase II-specific DNA-binding transcription factor binding;GO:0003697|single-stranded DNA binding;GO:0043130|ubiquitin binding;	K10839	RAD23, HR23; UV excision repair protein RAD23
gene21672	1	3	5	1.495689194	0	0	0	16.44659976	4.03971744	0.037261472	NA	up	yes	LOC102150229	lncRNA	chrNC_009159.3:58956288-58969601:-	.	.	.	.	.	.	.	.	.	.	.	.	.	.	.	.	pfam03124	EXS	EXS family. We have named this region the EXS family after (ERD1, XPR1, and SYG1). This family includes C-terminus portions from the SYG1 G-protein associated signal transduction protein from Saccharomyces cerevisiae, and sequences that are thought to be murine leukaemia virus (MLV) receptors (XPR1). N-terminus portions from these proteins are aligned in the SPX pfam03105 family. The previously n…	.	.	.	.	.
gene21754	37	42	37	29.02241888	18	22	18	2.036553981	1.026130055	0.005692707	NA	up	yes	ACKR4	protein_coding	chrNC_009159.3:69959178-69963830:+	gb|KAB1283133.1|	1655	0	Atypical chemokine receptor 4 [Camelus dromedarius]	.	.	.	.	P35350	633	0	Atypical chemokine receptor 4	.	.	.	.	pfam00001	7tm_1	7 transmembrane receptor (rhodopsin family). This family contains, amongst other G-protein-coupled receptors (GCPRs), members of the opsin family, which have been considered to be typical members of the rhodopsin superfamily. They share several motifs, mainly the seven transmembrane helices, GCPRs of the rhodopsin superfamily. All opsins bind a chromophore, such as 11-cis-retinal. The function of…	GO:0019722|calcium-mediated signaling;GO:0060326|cell chemotaxis;GO:0006955|immune response;GO:0007204|positive regulation of cytosolic calcium ion concentration;	GO:0005769|early endosome;GO:0009897|external side of plasma membrane;GO:0055037|recycling endosome;	GO:0019957|C-C chemokine binding;GO:0016493|C-C chemokine receptor activity;GO:0004950|chemokine receptor activity;GO:0005044|scavenger receptor activity;	K04186	ACKR4, CCRL1, CCR11; atypical chemokine receptor 4
gene21935	80	75	78	58.83455019	34	44	42	1.96794139	0.976687254	0.00026673	NA	up	yes	LOC111768459	lncRNA	chrNC_009159.3:87347068-87361504:-	.	.	.	.	.	.	.	.	.	.	.	.	.	.	.	.	pfam04304	DUF454	Protein of unknown function (DUF454). Predicted membrane protein.	.	.	.	.	.
gene22177	98	95	56	64.86080513	48	66	27	1.826834378	0.869345844	0.010910156	0.074628813	up	yes	LPAR6	protein_coding	chrNC_009160.3:22512514-22513707:+	ref|NP_001296109.1|	1737	0	lysophosphatidic acid receptor 6 [Equus caballus] >XP_008515987.1 PREDICTED: lysophosphatidic acid receptor 6 [Equus przewalskii] >XP_046520213.1 lysophosphatidic acid receptor 6 [Equus quagga]	.	.	.	.	Q8BMC0	642	0	Lysophosphatidic acid receptor 6	.	.	.	.	pfam00001	7tm_1	7 transmembrane receptor (rhodopsin family). This family contains, amongst other G-protein-coupled receptors (GCPRs), members of the opsin family, which have been considered to be typical members of the rhodopsin superfamily. They share several motifs, mainly the seven transmembrane helices, GCPRs of the rhodopsin superfamily. All opsins bind a chromophore, such as 11-cis-retinal. The function of…	GO:0001835|blastocyst hatching;GO:0051482|positive regulation of cytosolic calcium ion concentration involved in phospholipase C-activating G protein-coupled signaling pathway;GO:0035025|positive regulation of Rho protein signal transduction;	GO:0005886|plasma membrane;	GO:0004930|G protein-coupled receptor activity;GO:0070915|lysophosphatidic acid receptor activity;	K04273	LPAR6, P2RY5; lysophosphatidic acid receptor 6
gene22267	412	372	414	332.4591285	304	302	202	1.512387807	0.596828123	5.03E-05	0.00303067	up	yes	PCDH17	protein_coding	chrNC_009160.3:33307531-33403311:+	gb|KAF6369988.1|	5848	0	protocadherin 17 [Myotis myotis]	.	.	.	.	O14917	2162	0	Protocadherin-17	.	.	.	.	pfam00028	Cadherin	Cadherin domain.	GO:0030534|adult behavior;GO:0007155|cell adhesion;GO:0007156|homophilic cell adhesion via plasma membrane adhesion molecules;GO:0050805|negative regulation of synaptic transmission;GO:1904071|presynaptic active zone assembly;GO:2000807|regulation of synaptic vesicle clustering;GO:0099560|synaptic membrane adhesion;	GO:0098982|GABA-ergic synapse;GO:0098978|glutamatergic synapse;	GO:0005509|calcium ion binding;	K16499	PCDHD2; protocadherin delta 2
gene22315	9	6	13	5.757497189	2	4	1	4.067628721	2.024188001	0.025729241	NA	up	yes	LOC106781877	lncRNA	chrNC_009160.3:47909316-48056285:-	.	.	.	.	.	.	.	.	.	.	.	.	.	.	.	.	pfam04806	EspF	EspF protein repeat. The enteropathogenic Escherichia coli EspF secreted protein induces host cell apoptosis. Its proline-rich structure suggests that it may act by binding to SH3 domains or EVH1 domains of host cell signalling proteins.	.	.	.	.	.
gene22327	45	46	45	33.41473149	11	27	26	2.149915183	1.104279745	0.005020865	NA	up	yes	ACOD1	protein_coding	chrNC_009160.3:49684243-49694019:+	gb|KAF5920422.1|	2292	0	hypothetical protein HPG69_009672 [Diceros bicornis minor]	.	.	.	.	A6NK06	842	0	Cis-aconitate decarboxylase	AGl2924	107	2.00E-23	COG2079	pfam03972	MmgE_PrpD	MmgE/PrpD family. This family includes 2-methylcitrate dehydratase EC:4.2.1.79 (PrpD) that is required for propionate catabolism. It catalyzes the third step of the 2-methylcitric acid cycle.	GO:0035458|cellular response to interferon-beta;GO:0071346|cellular response to type II interferon;GO:0071347|cellular response to interleukin-1;GO:0071222|cellular response to lipopolysaccharide;GO:0071219|cellular response to molecule of bacterial origin;GO:0071393|cellular response to progesterone stimulus;GO:0071356|cellular response to tumor necrosis factor;GO:0006952|defense response;GO:005…	GO:0005739|mitochondrion;	GO:0047613|aconitate decarboxylase activity;GO:0042803|protein homodimerization activity;	K17724	IRG1; aconitate decarboxylase [EC:4.1.1.6]
gene22719	22	24	34	20.51383757	14	19	11	1.849365119	0.887030083	0.04766255	NA	up	yes	LOC111768899	lncRNA	chrNC_009161.3:31951891-31956930:-	.	.	.	.	.	.	.	.	.	.	.	.	.	.	.	.	pfam12335	SBF2	Myotubularin protein. This domain family is found in eukaryotes, and is approximately 220 amino acids in length. The family is found in association with pfam02141, pfam03456, pfam03455. This family is the middle region of SBF2, a member of the myotubularin family. Myotubularin-related proteins have been suggested to work in phosphoinositide-mediated signalling events that may also convey control …	.	.	.	.	.
gene22793	24413	24043	22460	19313.48763	14060	18477	12739	1.601048173	0.679016717	4.30E-09	4.16E-06	up	yes	IFIH1	protein_coding	chrNC_009161.3:42676921-42729373:-	ref|NP_001040588.1|	4343	0	interferon-induced helicase C domain-containing protein 1 [Macaca mulatta] >ABI33114.1 melanoma differentiation associated protein-5 [Macaca mulatta] >EHH54901.1 hypothetical protein EGM_04004 [Macaca fascicularis]	.	.	.	.	Q9BYX4	1654	0	Interferon-induced helicase C domain-containing protein 1	MA0096_1	78.2	8.00E-14	COG1111	pfam11648	RIG-I_C-RD	C-terminal domain of RIG-I. This family of proteins represents the regulatory domain RD of RIG-I, a protein which initiates a signalling cascade that provides essential antiviral protection for the host. The RD domain binds viral RNA, activating the RIG-I ATPase by RNA-dependant dimerisation. The structure of RD contains a zinc-binding domain and is thought to confer ligand specificity.	GO:0071360|cellular response to exogenous dsRNA;GO:0098586|cellular response to virus;GO:0051607|defense response to virus;GO:0009597|detection of virus;GO:0045087|innate immune response;GO:0039530|MDA-5 signaling pathway;GO:0045071|negative regulation of viral genome replication;GO:0032727|positive regulation of interferon-alpha production;GO:0032728|positive regulation of interferon-beta produc…	GO:0005737|cytoplasm;GO:0005829|cytosol;GO:0005739|mitochondrion;GO:0005634|nucleus;	GO:0005524|ATP binding;GO:0016887|ATP hydrolysis activity;GO:0003677|DNA binding;GO:0003725|double-stranded RNA binding;GO:0042802|identical protein binding;GO:0043021|ribonucleoprotein complex binding;GO:0003723|RNA binding;GO:0003724|RNA helicase activity;GO:0003727|single-stranded RNA binding;GO:0008270|zinc ion binding;	K12647	IFIH1, MDA5; interferon-induced helicase C domain-containing protein 1 [EC:3.6.4.13]
gene23091	354	480	607	395.9928251	252	325	359	1.54975871	0.632043612	0.002099457	0.028637484	up	yes	SGO2	protein_coding	chrNC_009161.3:75459759-75496134:+	gb|KAB0405126.1|	4621	0	hypothetical protein E2I00_005479, partial [Balaenoptera physalus]	.	.	.	.	Q562F6	1095	0	Shugoshin 2	.	.	.	.	pfam04647	AgrB	Accessory gene regulator B. The arg locus consists of two transcripts: RNAII and RNAIII. RNAII encodes four genes (agrA, B, C, and D) whose gene products assemble a quorum sensing system. AgrB and AgrD are essential for the production of the autoinducing peptide which functions as a signal for quorum sensing. AgrB is a transmembrane protein.	GO:0051301|cell division;GO:0045143|homologous chromosome segregation;GO:0051177|meiotic sister chromatid cohesion;GO:0051754|meiotic sister chromatid cohesion, centromeric;GO:0000070|mitotic sister chromatid segregation;	GO:0000775|chromosome, centromeric region;GO:0005829|cytosol;GO:0000776|kinetochore;GO:0030892|mitotic cohesin complex;GO:0016604|nuclear body;GO:0005654|nucleoplasm;	.	K11581	SGOL2; shugoshin-like 2
gene23305	7	12	20	8.836008062	3	4	7	2.782103505	1.476176095	0.045811188	NA	up	yes	LRRC31	protein_coding	chrNC_009162.3:12651794-12683626:-	gb|KAF5922152.1|	2383	0	hypothetical protein HPG69_007038 [Diceros bicornis minor]	.	.	.	.	.	.	.	.	.	.	.	.	pfam10316	7TM_GPCR_Srbc	Serpentine type 7TM GPCR chemoreceptor Srbc. Chemoreception is mediated in Caenorhabditis elegans by members of the seven-transmembrane G-protein-coupled receptor class (7TM GPCRs) of proteins which are of the serpentine type. Srbc is a solo family amongst the superfamilies of chemoreceptors. Chemoperception is one of the central senses of soil nematodes like C. elegans which are otherwise 'blind…	.	.	.	.	.
gene23457	1	6	5	2.204167095	0	0	1	11.40329353	3.511378662	0.041121178	NA	up	yes	AHSG	protein_coding	chrNC_009162.3:27076903-27084106:+	ref|XP_006925879.1|	1219	4.03E-163	alpha-2-HS-glycoprotein isoform X1 [Pteropus alecto] >ELK00786.1 Alpha-2-HS-glycoprotein [Pteropus alecto]	.	.	.	.	P29700	437	2.00E-148	Alpha-2-HS-glycoprotein (Fragment)	.	.	.	.	pfam00031	Cystatin	Cystatin domain. Very diverse family. Attempts to define separate sub-families failed. Typically, either the N-terminal or C-terminal end is very divergent. But splitting into two domains would make very short families. pfam00666 is related to this family but members have not been included.	GO:0006953|acute-phase response;GO:0030502|negative regulation of bone mineralization;GO:0010951|negative regulation of endopeptidase activity;GO:0050766|positive regulation of phagocytosis;GO:0050727|regulation of inflammatory response;	GO:0031012|extracellular matrix;GO:0005576|extracellular region;GO:0005615|extracellular space;	GO:0004869|cysteine-type endopeptidase inhibitor activity;GO:0004866|endopeptidase inhibitor activity;	.	.
gene23564	211	248	319	211.8568301	147	168	180	1.585332253	0.664785231	0.000496753	0.012128243	up	yes	MUC4	protein_coding	chrNC_009162.3:36235429-36266805:+	gb|AAM66747.1|	5130	0	MUC4 [Homo sapiens] >CAB81773.1 mucin 4 [Homo sapiens]	.	.	.	.	Q99102	1813	0	Mucin-4	.	.	.	.	pfam00094	VWD	von Willebrand factor type D domain. Luciferin monooxygenase from Vargula hilgendorfii contains a vwd domain. Its function is unrelated but the similarity is very strong by several methods.	GO:0007160|cell-matrix adhesion;GO:0030277|maintenance of gastrointestinal epithelium;GO:0010469|regulation of signaling receptor activity;	GO:0070062|extracellular exosome;GO:0031012|extracellular matrix;GO:0005615|extracellular space;GO:0005796|Golgi lumen;GO:0016020|membrane;GO:0005886|plasma membrane;GO:0031982|vesicle;	GO:0005176|ErbB-2 class receptor binding;GO:0030197|extracellular matrix constituent, lubricant activity;	K22017	MUC4; mucin-4
gene23610	92	78	79	68.37280452	53	66	44	1.556893122	0.638669909	0.010959503	0.074798208	up	yes	CSTA	protein_coding	chrNC_009162.3:39676465-39687060:-	gb|ELK36435.1|	523	1.74E-65	Cystatin-A [Myotis davidii]	.	.	.	.	P80416	165	4.00E-51	Cystatin-A	.	.	.	.	pfam00031	Cystatin	Cystatin domain. Very diverse family. Attempts to define separate sub-families failed. Typically, either the N-terminal or C-terminal end is very divergent. But splitting into two domains would make very short families. pfam00666 is related to this family but members have not been included.	.	GO:0005737|cytoplasm;	GO:0004869|cysteine-type endopeptidase inhibitor activity;	.	.
gene23613	28	19	8	12.80907581	6	5	10	2.645435198	1.403505078	0.033155024	NA	up	yes	CD86	protein_coding	chrNC_009162.3:39856735-39919833:-	gb|AEB61140.1|	1518	0	T-lymphocyte activation antigen CD86-like protein, partial [Equus caballus]	.	.	.	.	P42071	344	5.00E-108	T-lymphocyte activation antigen CD86	.	.	.	.	pfam07686	V-set	Immunoglobulin V-set domain. This domain is found in antibodies as well as neural protein P0 and CTL4 amongst others.	GO:0007202|activation of phospholipase C activity;GO:1990051|activation of protein kinase C activity;GO:0002250|adaptive immune response;GO:0042113|B cell activation;GO:0023035|CD40 signaling pathway;GO:0002639|positive regulation of immunoglobulin production;GO:1901224|positive regulation of NIK/NF-kappaB signaling;	GO:0005886|plasma membrane;	.	K05413	CD86; CD86 antigen
gene23633	107	115	147	100.7353968	69	62	103	1.578858912	0.658882257	0.012957765	0.083408227	up	yes	FSTL1	protein_coding	chrNC_009162.3:41122785-41176974:+	gb|EDM11239.1|	1482	0	follistatin-like 1 [Rattus norvegicus]	.	.	.	.	Q58D84	563	0	Follistatin-related protein 1	.	.	.	.	pfam07648	Kazal_2	Kazal-type serine protease inhibitor domain. Usually indicative of serine protease inhibitors. However, kazal-like domains are also seen in the extracellular part of agrins, which are not known to be protease inhibitors. Kazal domains often occur in tandem arrays. Small alpha+beta fold containing three disulphides.	GO:0030154|cell differentiation;GO:0045446|endothelial cell differentiation;GO:0043542|endothelial cell migration;GO:0043066|negative regulation of apoptotic process;GO:0030510|regulation of BMP signaling pathway;	GO:0005576|extracellular region;	GO:0005509|calcium ion binding;GO:0008201|heparin binding;	.	.
gene23660	8	14	6	5.895774266	4	2	1	4.139355525	2.049406166	0.026374554	NA	up	yes	LOC111768977	lncRNA	chrNC_009162.3:45768883-46427425:+	.	.	.	.	.	.	.	.	.	.	.	.	.	.	.	.	pfam09293	RNaseH_C	T4 RNase H, C terminal. Members of this family are found in T4 RNaseH ribonuclease, and adopt a SAM domain-like fold, consisting of a bundle of four/five helices. These residues may have a role in providing a docking site for other proteins or enzymes in the replication fork.	.	.	.	.	.
gene23680	57	55	69	47.94874013	33	43	32	1.701398618	0.766721187	0.00836867	NA	up	yes	CFAP44	protein_coding	chrNC_009162.3:47201390-47306585:+	gb|KAF5923962.1|	7983	0	hypothetical protein HPG69_010393 [Diceros bicornis minor]	.	.	.	.	Q96MT7	2838	0	Cilia- and flagella-associated protein 44	all0664	64.7	4.00E-09	COG2319	pfam02463	SMC_N	RecF/RecN/SMC N terminal domain. This domain is found at the N terminus of SMC proteins. The SMC (structural maintenance of chromosomes) superfamily proteins have ATP-binding domains at the N- and C-termini, and two extended coiled-coil domains separated by a hinge in the middle. The eukaryotic SMC proteins form two kind of heterodimers: the SMC1/SMC3 and the SMC2/SMC4 types. These heterodimers c…	GO:0060271|cilium assembly;GO:0060285|cilium-dependent cell motility;GO:0000226|microtubule cytoskeleton organization;GO:0007288|sperm axoneme assembly;	GO:0005737|cytoplasm;GO:0005856|cytoskeleton;GO:0031514|motile cilium;	GO:0008233|peptidase activity;	.	.
gene23998	51	43	45	35.82416724	21	28	27	1.852624375	0.8895704	0.008339209	NA	up	yes	LOC111769281	lncRNA	chrNC_009163.3:18917584-18978975:-	emb|VFV31816.1|	157	4.27E-10	Hypothetical predicted protein [Lynx pardinus]	.	.	.	.	.	.	.	.	.	.	.	.	pfam03208	PRA1	PRA1 family protein. This family includes the PRA1 (Prenylated rab acceptor) protein which is a Rab guanine dissociation inhibitor (GDI) displacement factor. This family also includes the glutamate transporter EAAC1 interacting protein GTRAP3-18.	.	.	.	.	.
gene24079	36	27	35	24.61682513	5	25	20	1.977762183	0.983868959	0.049831966	NA	up	yes	LOC100054193	protein_coding	chrNC_009163.3:24899513-24901056:-	emb|CAD7673742.1|	505	3.90E-59	unnamed protein product [Nyctereutes procyonoides]	ref|XM_046178605.1|	91	4.09E-38	Filobasidium floriforme histone-fold-containing protein (HD553DRAFT_299322), mRNA	P0C1H4	188	1.00E-55	Histone H2B 5	.	.	.	.	pfam00125	Histone	Core histone H2A/H2B/H3/H4.	GO:0006334|nucleosome assembly;	GO:0000786|nucleosome;GO:0005634|nucleus;	GO:0003677|DNA binding;GO:0046982|protein heterodimerization activity;GO:0030527|structural constituent of chromatin;	K11252	H2B; histone H2B
gene24104	769	705	608	580.9252754	399	597	415	1.507246735	0.591915605	0.000247975	0.008224273	up	yes	LOC100068433	protein_coding	chrNC_009163.3:25038131-25047790:+	gb|TEA21835.1|	1830	0	hypothetical protein DBR06_SOUSAS20010014 [Sousa chinensis]	.	.	.	.	O00478	641	0	Butyrophilin subfamily 3 member A3	.	.	.	.	pfam00622	SPRY	SPRY domain. SPRY Domain is named from SPla and the RYanodine Receptor. Domain of unknown function. Distant homologs are domains in butyrophilin/marenostrin/pyrin homologs.	GO:0001817|regulation of cytokine production;GO:0002456|T cell mediated immunity;GO:0050852|T cell receptor signaling pathway;	GO:0009897|external side of plasma membrane;GO:0016020|membrane;GO:0005886|plasma membrane;	GO:0005102|signaling receptor binding;	K06712	BTN, CD277; butyrophilin
gene24118	162	173	122	114.1606739	63	99	65	2.062374004	1.044305984	2.16E-05	0.001897366	up	yes	LOC100065910	protein_coding	chrNC_009163.3:25416270-25429023:+	gb|AXF92411.1|	1785	0	butyrophylin 3 [Vicugna pacos]	.	.	.	.	O00478	673	0	Butyrophilin subfamily 3 member A3	.	.	.	.	pfam00622	SPRY	SPRY domain. SPRY Domain is named from SPla and the RYanodine Receptor. Domain of unknown function. Distant homologs are domains in butyrophilin/marenostrin/pyrin homologs.	GO:0001817|regulation of cytokine production;GO:0002456|T cell mediated immunity;GO:0050852|T cell receptor signaling pathway;	GO:0009897|external side of plasma membrane;GO:0016020|membrane;GO:0005886|plasma membrane;	GO:0005102|signaling receptor binding;	K06712	BTN, CD277; butyrophilin
gene2441	360	584	330	334.9218382	212	241	266	1.808720774	0.854969705	0.000256668	0.00832234	up	yes	MIR1892	miRNA	chrNC_009144.3:173319350-173319429:-	.	.	.	.	.	.	.	.	.	.	.	.	.	.	.	.	pfam14650	FAM75	FAM75 family.	.	.	.	.	.
gene24483	24	24	27	16.93913412	10	11	6	2.833209803	1.502437439	0.002455882	NA	up	yes	LOC111769261	pseudogene	chrNC_009163.3:29720511-29722000:+	gb|TKC38959.1|	600	6.53E-109	hypothetical protein EI555_020963 [Monodon monoceros]	.	.	.	.	P62961	242	1.00E-73	Y-box-binding protein 1	SA0747	65.9	2.00E-12	COG1278	pfam00313	CSD	'Cold-shock' DNA-binding domain.	GO:0098761|cellular response to interleukin-7;GO:0070934|CRD-mediated mRNA stabilization;GO:0048598|embryonic morphogenesis;GO:0008544|epidermis development;GO:0001701|in utero embryonic development;GO:1990428|miRNA transport;GO:0006397|mRNA processing;GO:0048255|mRNA stabilization;GO:0043066|negative regulation of apoptotic process;GO:2000773|negative regulation of cellular senescence;GO:0046627…	GO:0070937|CRD-mediated mRNA stability complex;GO:0005737|cytoplasm;GO:0010494|cytoplasmic stress granule;GO:0030425|dendrite;GO:0070062|extracellular exosome;GO:0071204|histone pre-mRNA 3'end processing complex;GO:1990124|messenger ribonucleoprotein complex;GO:0043025|neuronal cell body;GO:0005634|nucleus;GO:0048471|perinuclear region of cytoplasm;GO:1990904|ribonucleoprotein complex;GO:0005689|…	GO:0062153|C5-methylcytidine-containing RNA binding;GO:0003682|chromatin binding;GO:0051020|GTPase binding;GO:0035198|miRNA binding;GO:0003729|mRNA binding;GO:0003676|nucleic acid binding;GO:0002039|p53 binding;GO:0003723|RNA binding;GO:0043565|sequence-specific DNA binding;GO:1990837|sequence-specific double-stranded DNA binding;GO:0003697|single-stranded DNA binding;	K09276	YBX1, NSEP1; Y-box-binding protein 1
gene2521	4	2	2	1.336366809	0	0	0	14.68318627	3.876093164	0.047820773	NA	up	yes	LOC111769767	snoRNA	chrNC_009144.3:182434841-182434924:+	.	.	.	.	.	.	.	.	.	.	.	.	.	.	.	.	pfam09484	Cas_TM1802	CRISPR-associated protein TM1802 (cas_TM1802). Clusters of short DNA repeats with non-homologous spacers, which are found at regular intervals in the genomes of phylogenetically distinct prokaryotic species, comprise a family with recognisable features. This family is known as CRISPR (short for Clustered, Regularly Interspaced Short Palindromic Repeats). A number of protein families appear only i…	.	.	.	.	.
gene25492	1342	1398	1445	1152.348163	870	1044	832	1.550626618	0.632851336	3.20E-10	4.45E-07	up	yes	RICTOR	protein_coding	chrNC_009164.3:27398167-27510244:+	emb|VCW98896.1|	8291	0	unnamed protein product [Gulo gulo]	.	.	.	.	Q6R327	3118	0	Rapamycin-insensitive companion of mTOR	.	.	.	.	pfam14664	RICTOR_N	Rapamycin-insensitive companion of mTOR, N-term. Rictor appears to serve as a scaffolding protein that is important for maintaining mTORC2 integrity. The mammalian target of rapamycin (mTOR) is a conserved Ser/Thr kinase that forms two functionally distinct complexes, mTROC1 and mTORC2, important for nutrient and growth-factor signalling. This region is the N-terminal conserved section that may i…	GO:0031532|actin cytoskeleton reorganization;GO:0031669|cellular response to nutrient levels;GO:0007010|cytoskeleton organization;GO:0009792|embryo development ending in birth or egg hatching;GO:0043066|negative regulation of apoptotic process;GO:0018105|peptidyl-serine phosphorylation;GO:0016310|phosphorylation;GO:0030838|positive regulation of actin filament polymerization;GO:0030307|positive r…	GO:0005829|cytosol;GO:0031932|TORC2 complex;	GO:0060090|molecular adaptor activity;GO:0019901|protein kinase binding;GO:0043539|protein serine/threonine kinase activator activity;GO:0043022|ribosome binding;	K08267	RICTOR; rapamycin-insensitive companion of mTOR
gene26033	49	63	34	39.75680659	28	31	32	1.637890531	0.711838937	0.047194327	NA	up	yes	LOC111767490	protein_coding	chrNC_009165.3:25735904-25753559:-	ref|XP_001501120.3|	1596	0	eukaryotic translation initiation factor 2 subunit 2 isoform X2 [Equus caballus] >XP_001929185.1 eukaryotic translation initiation factor 2 subunit 2 [Sus scrofa] >XP_004272784.1 eukaryotic translation initiation factor 2 subunit 2 [Orcinus orca] >XP_004442511.1 PREDICTED: eukaryotic translation initiation factor 2 subunit 2 [Ceratotherium simum simum] >XP_007193323.1 eukaryotic translation initi…	.	.	.	.	Q5E9D0	615	0	Eukaryotic translation initiation factor 2 subunit 2	SPAC6B12.17c	218	4.00E-65	COG1601	pfam01873	eIF-5_eIF-2B	Domain found in IF2B/IF5. This family includes the N terminus of eIF-5, and the C terminus of eIF-2 beta. This region corresponds to the whole of the archaebacterial eIF-2 beta homolog. The region contains a putative zinc binding C4 finger.	GO:0001732|formation of cytoplasmic translation initiation complex;GO:0001731|formation of translation preinitiation complex;	GO:0005850|eukaryotic translation initiation factor 2 complex;	GO:0046872|metal ion binding;GO:0003729|mRNA binding;GO:0003743|translation initiation factor activity;GO:0031369|translation initiation factor binding;	K03238	EIF2S2; translation initiation factor 2 subunit 2
gene2610	48	57	62	43.71145917	26	33	36	1.777729385	0.830035727	0.008591959	NA	up	yes	LOC111770602	lncRNA	chrNC_009145.3:1463528-1481181:+	gb|KAF6378785.1|	297	1.47E-27	hypothetical protein mMyoMyo1_009690 [Myotis myotis]	.	.	.	.	.	.	.	.	.	.	.	.	pfam15685	GGN	Gametogenetin. GGN is a family of proteins largely found in mammals. It reacts with POG in the maturation of sperm and is expressed virtually only in the testis. It is found to be associated with the intracellular membrane, binds with GGNBP1 and may be involved in vesicular trafficking.	.	.	.	.	.
gene26229	154	117	158	118.3333049	73	123	89	1.525728864	0.609498605	0.007001317	0.057354472	up	yes	MMP9	protein_coding	chrNC_009165.3:35835605-35843060:+	ref|NP_001104772.1|	3358	0	matrix metalloproteinase-9 precursor [Equus caballus] >ABW04638.1 MMP9 [Equus caballus]	.	.	.	.	O18733	1110	0	Matrix metalloproteinase-9	.	.	.	.	pfam00413	Peptidase_M10	Matrixin. The members of this family are enzymes that cleave peptides. These proteases require zinc for catalysis.	GO:0030574|collagen catabolic process;GO:0032502|developmental process;GO:0050900|leukocyte migration;GO:0001503|ossification;GO:0006508|proteolysis;GO:0050896|response to stimulus;	GO:0031012|extracellular matrix;GO:0005615|extracellular space;	GO:0004222|metalloendopeptidase activity;GO:0008233|peptidase activity;GO:0008270|zinc ion binding;	.	.
gene26586	52	76	65	52.37174513	42	34	44	1.630927176	0.705692365	0.02049293	NA	up	yes	LOC111770140	lncRNA	chrNC_009166.3:12982925-12997196:+	.	.	.	.	.	.	.	.	.	.	.	.	.	.	.	.	pfam06259	Abhydrolase_8	Alpha/beta hydrolase. Members of this family are predicted to have an alpha/beta hydrolase fold. They contain a predicted Ser-His-Asp catalytic triad, in which the serine is likely to act as a nucleophile.	.	.	.	.	.
gene26695	12	5	12	6.244761712	5	3	1	3.272876607	1.710559211	0.048848158	NA	up	yes	RLN	protein_coding	chrNC_009166.3:26092885-26097304:-	ref|NP_001075278.1|	929	7.11E-126	prorelaxin precursor [Equus caballus] >XP_008523464.1 PREDICTED: prorelaxin H1 [Equus przewalskii] >P22969.2 RecName: Full=Prorelaxin; Short=RXN; Contains: RecName: Full=Relaxin B chain; Contains: RecName: Full=Relaxin A chain; Flags: Precursor [Equus caballus] >BAA19069.1 equine preprorelaxin [Equus caballus]	.	.	.	.	P22969	362	1.00E-125	Prorelaxin	.	.	.	.	pfam00049	Insulin	Insulin/IGF/Relaxin family. Superfamily includes insulins; relaxins; insulin-like growth factor; and bombyxin. All are secreted regulatory hormones. Disulfide rich, all-alpha fold. Alignment includes B chain, linker (which is processed out of the final product), and A chain.	.	GO:0005576|extracellular region;	GO:0005179|hormone activity;	K21998	RLN1_2; relaxin 1/2
gene26861	38	40	51	30.56860049	15	23	17	2.379612624	1.250726737	0.000823598	NA	up	yes	EQTN	protein_coding	chrNC_009166.3:44724928-44738383:-	gb|KAF5912842.1|	917	1.27E-119	hypothetical protein HPG69_007835 [Diceros bicornis minor]	.	.	.	.	Q9NQ60	247	8.00E-77	Equatorin	.	.	.	.	pfam15339	Afaf	Acrosome formation-associated factor. Afaf is a family of single pass type I membrane proteins. Afaf is a vesicle factor derived from the early endosome trafficking pathway that is involved in the biogenesis of the acrosome on the maturing spermatozoon head.	GO:0060478|acrosomal vesicle exocytosis;GO:0006897|endocytosis;GO:0007342|fusion of sperm to egg plasma membrane involved in single fertilization;	GO:0002079|inner acrosomal membrane;GO:0002081|outer acrosomal membrane;GO:0005886|plasma membrane;	.	K19920	EQTN; equatorin
gene2688	38	49	50	36.30435509	24	31	26	1.719043033	0.78160566	0.020269297	NA	up	yes	LOC111770796	lncRNA	chrNC_009145.3:7734218-7742553:-	.	.	.	.	.	.	.	.	.	.	.	.	.	.	.	.	pfam15449	Retinal	Retinal protein. This family of proteins is found in the photoreceptor cells of the retina. Mutations of the gene encoding this protein have been associated with retinal disorders such as retinitis pigmentosa and late-onset progressive retinal atrophy. The function of this family of proteins is unknown, but it is likely to be important in the development and function of the retina.	.	.	.	.	.
gene27051	100	93	128	87.13794229	55	56	90	1.597073954	0.67543112	0.014464498	0.088678305	up	yes	CDKN3	protein_coding	chrNC_009167.3:2591913-2607209:+	ref|XP_015988302.1|	932	3.24E-125	cyclin-dependent kinase inhibitor 3 isoform X2 [Rousettus aegyptiacus] >KAF6483607.1 cyclin dependent kinase inhibitor 3 [Rousettus aegyptiacus]	.	.	.	.	Q9MYN5	354	1.00E-121	Cyclin-dependent kinase inhibitor 3	DR2161	66.6	2.00E-12	COG2453	pfam05706	CDKN3	Cyclin-dependent kinase inhibitor 3 (CDKN3). This family consists of cyclin-dependent kinase inhibitor 3 or kinase associated phosphatase proteins from several mammalian species. The cyclin-dependent kinase (Cdk)-associated protein phosphatase (KAP) is a human dual specificity protein phosphatase that dephosphorylates Cdk2 on threonine 160 in a cyclin-dependent manner.	GO:0007049|cell cycle;GO:0006470|protein dephosphorylation;	GO:0005737|cytoplasm;GO:0048471|perinuclear region of cytoplasm;	GO:0017018|myosin phosphatase activity;GO:0004725|protein tyrosine phosphatase activity;GO:0008138|protein tyrosine/serine/threonine phosphatase activity;	K14167	CDKN3, KAP; cyclin-dependent kinase inhibitor 3 [EC:3.1.3.16 3.1.3.48]
gene2707	3	1	5	1.473604579	0	0	0	16.24929502	4.022305222	0.038435333	NA	up	yes	LOC106782766	pseudogene	chrNC_009145.3:10641824-10660033:-	gb|EFB21691.1|	150	8.26E-25	hypothetical protein PANDA_015625, partial [Ailuropoda melanoleuca]	.	.	.	.	P22392	70.9	2.00E-16	Nucleoside diphosphate kinase B	SPAC806.07	47.4	5.00E-12	COG0105	pfam00334	NDK	Nucleoside diphosphate kinase.	GO:0007155|cell adhesion;GO:0006241|CTP biosynthetic process;GO:0006183|GTP biosynthetic process;GO:0007229|integrin-mediated signaling pathway;GO:0043066|negative regulation of apoptotic process;GO:0006165|nucleoside diphosphate phosphorylation;GO:0009142|nucleoside triphosphate biosynthetic process;GO:0045893|positive regulation of DNA-templated transcription;GO:0050679|positive regulation of e…	GO:0071944|cell periphery;GO:0005737|cytoplasm;GO:0005829|cytosol;GO:0070062|extracellular exosome;GO:0005576|extracellular region;GO:1904813|ficolin-1-rich granule lumen;GO:0030027|lamellipodium;GO:0005634|nucleus;GO:0048471|perinuclear region of cytoplasm;GO:0001726|ruffle;GO:0034774|secretory granule lumen;	GO:0005524|ATP binding;GO:0003677|DNA binding;GO:0051880|G-quadruplex DNA binding;GO:0019003|GDP binding;GO:0046872|metal ion binding;GO:0004550|nucleoside diphosphate kinase activity;GO:0004673|protein histidine kinase activity;GO:0003713|transcription coactivator activity;	K00940	ndk, NME; nucleoside-diphosphate kinase [EC:2.7.4.6]
gene27123	75	78	95	68.09688668	54	66	43	1.548793233	0.631144554	0.012536054	0.081805383	up	yes	SYT16	protein_coding	chrNC_009167.3:8912142-9171754:+	gb|KAF6133200.1|	2883	0	synaptotagmin 16 [Phyllostomus discolor]	.	.	.	.	Q17RD7	1095	0	Synaptotagmin-16	.	.	.	.	pfam00168	C2	C2 domain.	GO:0006887|exocytosis;	.	GO:0042802|identical protein binding;GO:0005543|phospholipid binding;	K19328	SYT14_16; synaptotagmin-14/16
gene27140	2	8	1	1.905661602	0	0	0	20.81803043	4.379761679	0.020498663	NA	up	yes	LOC100052010	pseudogene	chrNC_009167.3:10724683-10726717:-	emb|CAD7678958.1|	725	2.37E-87	unnamed protein product [Nyctereutes procyonoides]	.	.	.	.	Q9D321	251	2.00E-75	Probable UDP-sugar transporter protein SLC35A4	.	.	.	.	pfam04142	Nuc_sug_transp	Nucleotide-sugar transporter. This family of membrane proteins transport nucleotide sugars from the cytoplasm into Golgi vesicles. SSLC35A1 transports CMP-sialic acid, SLC35A2 transports UDP-galactose and SLC35A3 transports UDP-GlcNAc.	GO:0008643|carbohydrate transport;GO:0032056|positive regulation of translation in response to stress;	GO:0005794|Golgi apparatus;GO:0000139|Golgi membrane;	GO:0015165|pyrimidine nucleotide-sugar transmembrane transporter activity;	K15273	SLC35A4; solute carrier family 35 (probable UDP-sugar transporter), member A4
gene27447	58	56	54	43.76735583	31	44	21	1.792595428	0.842049922	0.009404042	NA	up	yes	LOC100629709	pseudogene	chrNC_009167.3:37159216-37162791:-	ref|NP_001180554.1|	617	1.03E-71	microtubule-associated proteins 1A/1B light chain 3B [Macaca mulatta] >NP_001233505.1 microtubule-associated proteins 1A/1B light chain 3B [Pan troglodytes] >NP_073729.1 microtubule-associated proteins 1A/1B light chain 3B [Homo sapiens] >XP_003272564.1 microtubule-associated proteins 1A/1B light chain 3B isoform X1 [Nomascus leucogenys] >XP_003917334.1 microtubule-associated proteins 1A/1B light…	.	.	.	.	Q9GZQ8	242	2.00E-72	Microtubule-associated proteins 1A/1B light chain 3B	.	.	.	.	pfam02991	Atg8	Autophagy protein Atg8 ubiquitin like. Light chain 3 is proposed to function primarily as a subunit of microtubule associated proteins 1A and 1B and that its expression may regulate microtubule binding activity. Autophagy is generally known as a process involved in the degradation of bulk cytoplasmic components that are non-specifically sequestered into an autophagosome, where they are sequestere…	GO:0000045|autophagosome assembly;GO:0097352|autophagosome maturation;GO:0006914|autophagy;GO:0000422|autophagy of mitochondrion;GO:0006995|cellular response to nitrogen starvation;GO:0009267|cellular response to starvation;GO:0016236|macroautophagy;GO:0000423|mitophagy;	GO:0005776|autophagosome;GO:0000421|autophagosome membrane;GO:0005930|axoneme;GO:0031410|cytoplasmic vesicle;GO:0005829|cytosol;GO:0012505|endomembrane system;GO:0043231|intracellular membrane-bounded organelle;GO:0005874|microtubule;GO:0031966|mitochondrial membrane;GO:0005739|mitochondrion;GO:0031090|organelle membrane;	GO:0097001|ceramide binding;GO:0008017|microtubule binding;GO:0031625|ubiquitin protein ligase binding;	K10435	MAP1LC; microtubule-associated protein 1 light chain
gene27974	234	278	310	225.3174361	160	195	177	1.566607296	0.647643583	0.000109617	0.004976328	up	yes	RAD23B	protein_coding	chrNC_009168.3:13651317-13698469:-	ref|XP_043309077.1|	909	1.30E-110	UV excision repair protein RAD23 homolog B [Cervus canadensis] >XP_043783320.1 UV excision repair protein RAD23 homolog B [Cervus elaphus] >KAF4019575.1 hypothetical protein G4228_011302 [Cervus hanglu yarkandensis]	.	.	.	.	Q29RK4	353	2.00E-110	UV excision repair protein RAD23 homolog B	SPBC2D10.12	115	2.00E-26	COG5272	pfam00240	ubiquitin	Ubiquitin family. This family contains a number of ubiquitin-like proteins: SUMO (smt3 homolog), Nedd8, Elongin B, Rub1, and Parkin. A number of them are thought to carry a distinctive five-residue motif termed the proteasome-interacting motif (PIM), which may have a biologically significant role in protein delivery to proteasomes and recruitment of proteasomes to transcription sites.	GO:0006289|nucleotide-excision repair;GO:0043161|proteasome-mediated ubiquitin-dependent protein catabolic process;	GO:0005829|cytosol;GO:0005654|nucleoplasm;GO:0000502|proteasome complex;GO:0071942|XPC complex;	GO:0003684|damaged DNA binding;GO:0031593|polyubiquitin modification-dependent protein binding;GO:0070628|proteasome binding;GO:0043130|ubiquitin binding;	K10839	RAD23, HR23; UV excision repair protein RAD23
gene28965	9	5	8	4.324146887	0	2	2	5.525671355	2.466149759	0.025644839	NA	up	yes	ANK1	protein_coding	chrNC_009170.3:3513129-3729356:+	gb|KAF6375927.1|	9087	0	ankyrin 1 [Rhinolophus ferrumequinum]	.	.	.	.	P16157	3351	0	Ankyrin-1	all2748	193	3.00E-51	COG0666	pfam00791	ZU5	ZU5 domain. Domain present in ZO-1 and Unc5-like netrin receptors Domain of unknown function.	GO:0007010|cytoskeleton organization;GO:0006888|endoplasmic reticulum to Golgi vesicle-mediated transport;GO:0006887|exocytosis;GO:0045199|maintenance of epithelial cell apical/basal polarity;GO:0072659|protein localization to plasma membrane;GO:0007165|signal transduction;	GO:0016323|basolateral plasma membrane;GO:0009898|cytoplasmic side of plasma membrane;GO:0005856|cytoskeleton;GO:0005829|cytosol;GO:0031430|M band;GO:0043005|neuron projection;GO:0005886|plasma membrane;GO:0016529|sarcoplasmic reticulum;GO:0014731|spectrin-associated cytoskeleton;	GO:0051117|ATPase binding;GO:0008093|cytoskeletal anchor activity;GO:0019899|enzyme binding;GO:0019903|protein phosphatase binding;GO:0030507|spectrin binding;GO:0005200|structural constituent of cytoskeleton;GO:0005198|structural molecule activity;GO:0044325|transmembrane transporter binding;	K10380	ANK; ankyrin
gene29265	66	72	101	61.31768333	36	40	53	1.861066967	0.896129969	0.002485917	0.031675652	up	yes	MYOM2	protein_coding	chrNC_009170.3:38513050-38645592:-	gb|KAF5922484.1|	7183	0	hypothetical protein HPG69_009530 [Diceros bicornis minor]	.	.	.	.	P54296	2683	0	Myomesin-2	.	.	.	.	pfam07679	I-set	Immunoglobulin I-set domain.	GO:0006936|muscle contraction;GO:0045214|sarcomere organization;	GO:0031430|M band;GO:0005739|mitochondrion;GO:0032982|myosin filament;	GO:0051015|actin filament binding;GO:0019900|kinase binding;GO:0008307|structural constituent of muscle;	.	.
gene29492	9	4	9	4.494612727	2	0	3	4.352672905	2.121901608	0.048205821	NA	up	yes	IGF1	protein_coding	chrNC_009171.3:27225722-27301668:-	ref|XP_019587746.1|	726	9.61E-86	PREDICTED: insulin-like growth factor I isoform X5 [Rhinolophus sinicus] >XP_032973108.1 insulin-like growth factor I isoform X4 [Rhinolophus ferrumequinum] >KAF6339497.1 insulin like growth factor 1 [Rhinolophus ferrumequinum]	.	.	.	.	Q6JLX1	276	1.00E-82	Insulin-like growth factor I	.	.	.	.	pfam00049	Insulin	Insulin/IGF/Relaxin family. Superfamily includes insulins; relaxins; insulin-like growth factor; and bombyxin. All are secreted regulatory hormones. Disulfide rich, all-alpha fold. Alignment includes B chain, linker (which is processed out of the final product), and A chain.	GO:0048009|insulin-like growth factor receptor signaling pathway;GO:0043066|negative regulation of apoptotic process;GO:0090201|negative regulation of release of cytochrome c from mitochondria;GO:0008284|positive regulation of cell population proliferation;GO:0046326|positive regulation of glucose import;GO:0045725|positive regulation of glycogen biosynthetic process;	GO:0035867|alphav-beta3 integrin-IGF-1-IGF1R complex;GO:0070382|exocytic vesicle;GO:0005615|extracellular space;	GO:0008083|growth factor activity;GO:0005179|hormone activity;GO:0005159|insulin-like growth factor receptor binding;	K05459	IGF1; insulin-like growth factor 1
gene29568	62	84	104	67.37940351	48	54	53	1.632072403	0.706705061	0.009869139	0.070110753	up	yes	LOC100069448	protein_coding	chrNC_009171.3:34626573-34645469:-	gb|KAF5919816.1|	895	4.98E-111	hypothetical protein HPG69_009805 [Diceros bicornis minor]	.	.	.	.	O95236	214	5.00E-60	Apolipoprotein L3	.	.	.	.	pfam05461	ApoL	Apolipoprotein L. Apo L belongs to the high density lipoprotein family that plays a central role in cholesterol transport. The cholesterol content of membranes is important in cellular processes such as modulating gene transcription and signal transduction both in the adult brain and during neurodevelopment. There are six apo L genes located in close proximity to each other on chromosome 22q12 in…	GO:0006954|inflammatory response;GO:0042157|lipoprotein metabolic process;GO:0043123|positive regulation of I-kappaB kinase/NF-kappaB signaling;	GO:0005737|cytoplasm;GO:0005576|extracellular region;GO:0016020|membrane;	GO:0008289|lipid binding;GO:0005319|lipid transporter activity;	K14480	APOL; apolipoprotein L
gene29651	76	103	79	57.16789524	19	42	23	3.150720915	1.655681969	7.47E-07	NA	up	yes	APOBEC3Z1B	protein_coding	chrNC_009171.3:37062159-37065847:+	ref|NP_001157152.1|	1057	1.49E-145	APOBEC3Z1b [Equus caballus] >ACT33419.1 APOBEC3Z1b [Equus caballus]	.	.	.	.	Q694C4	193	9.00E-58	DNA dC->dU-editing enzyme APOBEC-3G	.	.	.	.	pfam08210	APOBEC_N	APOBEC-like N-terminal domain. A mechanism of generating protein diversity is mRNA editing. Members of this family are C-to-U editing enzymes. The N-terminal domain of APOBEC-1 like proteins is the catalytic domain, while the C-terminal domain is a pseudocatalyitc domain. More specifically, the catalytic domain is a zinc dependent deaminases domain and is essential for cytidine deamination.APOBEC…	GO:0016553|base conversion or substitution editing;GO:0009972|cytidine deamination;GO:0051607|defense response to virus;GO:0070383|DNA cytosine deamination;GO:0045087|innate immune response;GO:0010529|negative regulation of transposition;	GO:0005737|cytoplasm;GO:0005634|nucleus;GO:0000932|P-body;GO:1990904|ribonucleoprotein complex;	GO:0004126|cytidine deaminase activity;GO:0047844|deoxycytidine deaminase activity;GO:0008270|zinc ion binding;	.	.
gene3003	37	20	24	19.41881689	9	16	11	2.28319717	1.191055452	0.013959324	NA	up	yes	LOC106782776	lncRNA	chrNC_009145.3:23977245-23993371:-	.	.	.	.	.	.	.	.	.	.	.	.	.	.	.	.	pfam17028	8TM_micro	8TM Microsporidial transmembrane domain. This is a family of largely microsporidial-specific proteins that carry eight transmembrane regions, in two blocks of four. Such an arrangement of TMs suggests a transporter function of some kind. There is a highly conserved NFLNW sequence-motif at the C-terminus which might be of functional importance.	.	.	.	.	.
gene30078	71	66	43	49.66652412	43	43	32	1.561118425	0.642579983	0.042244646	NA	up	yes	FRMD4A	protein_coding	chrNC_009172.3:22100001-22245140:+	gb|KAI5761033.1|	4083	0	FRMD4A [Gulo gulo luscus] >KAI5761079.1 FRMD4A [Gulo gulo luscus]	.	.	.	.	Q8BIE6	1536	0	FERM domain-containing protein 4A	.	.	.	.	pfam11819	DUF3338	Domain of unknown function (DUF3338). This family of proteins are functionally uncharacterized. This family is found in eukaryotes. This presumed domain is about 130 amino acids in length.	GO:0090162|establishment of epithelial cell polarity;GO:0050709|negative regulation of protein secretion;GO:0050714|positive regulation of protein secretion;	GO:0005912|adherens junction;GO:0005923|bicellular tight junction;GO:0005737|cytoplasm;GO:0005856|cytoskeleton;	GO:0030674|protein-macromolecule adaptor activity;	.	.
gene30924	16	24	14	12.98903326	4	8	11	2.380503154	1.25126654	0.039202081	NA	up	yes	CXHXorf58	protein_coding	chrNC_009175.3:19157593-19183628:+	gb|TEA34735.1|	1194	2.03E-151	hypothetical protein DBR06_SOUSAS20210024, partial [Sousa chinensis]	.	.	.	.	.	.	.	.	.	.	.	.	pfam14296	O-ag_pol_Wzy	O-antigen polysaccharide polymerase Wzy. This family includes O-antigen polysaccharide polymerases. These enzymes link O-units via a glycosidic linkage to form a long O-antigen. These enzymes vary in specificity and sequence.	.	.	.	.	.
gene31041	21	21	12	13.19521378	9	10	6	2.217285147	1.148794315	0.043740358	NA	up	yes	NYX	protein_coding	chrNC_009175.3:34932471-34936124:+	ref|XP_036127440.1|	1391	4.94E-179	nyctalopin [Molossus molossus] >XP_036127441.1 nyctalopin [Molossus molossus] >KAF6492678.1 nyctalopin [Molossus molossus]	.	.	.	.	Q9GZU5	536	2.00E-177	Nyctalopin	.	.	.	.	pfam13855	LRR_8	Leucine rich repeat.	GO:0050896|response to stimulus;GO:0007601|visual perception;	GO:0031012|extracellular matrix;GO:0005615|extracellular space;	.	K08129	NYX; nyctalopin
gene31067	177	163	199	139.7293722	64	128	109	1.810412598	0.856318529	0.000362754	0.010382898	up	yes	SLC9A7	protein_coding	chrNC_009175.3:39177227-39333271:-	ref|XP_019572970.1|	3134	0	PREDICTED: sodium/hydrogen exchanger 7 isoform X1 [Rhinolophus sinicus] >XP_032961874.1 LOW QUALITY PROTEIN: sodium/hydrogen exchanger 7 [Rhinolophus ferrumequinum] >KAF6390850.1 solute carrier family 9 member A7 [Rhinolophus ferrumequinum]	.	.	.	.	Q96T83	1187	0	Sodium/hydrogen exchanger 7	YDR456w	244	2.00E-66	COG0025	pfam00999	Na_H_Exchanger	Sodium/hydrogen exchanger family. Na/H antiporters are key transporters in maintaining the pH of actively metabolising cells. The molecular mechanisms of antiport are unclear. These antiporters contain 10-12 transmembrane regions (M) at the amino-terminus and a large cytoplasmic region at the carboxyl terminus. The transmembrane regions M3-M12 share identity with other members of the family. The …	GO:0006811|ion transport;GO:0071805|potassium ion transmembrane transport;GO:1905526|regulation of Golgi lumen acidification;GO:0051453|regulation of intracellular pH;GO:0006885|regulation of pH;GO:0098719|sodium ion import across plasma membrane;	GO:0000139|Golgi membrane;GO:0043231|intracellular membrane-bounded organelle;GO:0005886|plasma membrane;GO:0055037|recycling endosome;GO:0055038|recycling endosome membrane;GO:0005802|trans-Golgi network;	GO:0015386|potassium:proton antiporter activity;GO:0015385|sodium:proton antiporter activity;	K12041	SLC9A6_7, NHE6_7; solute carrier family 9 (sodium/hydrogen exchanger), member 6/7
gene31176	141	157	132	99.69773826	46	61	59	2.632401091	1.396379325	1.87E-09	1.97E-06	up	yes	WNK3	protein_coding	chrNC_009175.3:44129799-44298780:+	gb|PNJ10160.1|	7854	0	LOW QUALITY PROTEIN: WNK3 isoform 4 [Pongo abelii]	.	.	.	.	Q9BYP7	3019	0	Serine/threonine-protein kinase WNK3	.	.	.	.	pfam00069	Pkinase	Protein kinase domain.	GO:0006884|cell volume homeostasis;GO:0035556|intracellular signal transduction;GO:0050801|ion homeostasis;GO:0035633|maintenance of blood-brain barrier;GO:0043066|negative regulation of apoptotic process;GO:0010766|negative regulation of sodium ion transport;GO:0007231|osmosensory signaling pathway;GO:0018107|peptidyl-threonine phosphorylation;GO:0051928|positive regulation of calcium ion transp…	GO:0005912|adherens junction;GO:0005923|bicellular tight junction;GO:0005737|cytoplasm;GO:0005829|cytosol;	GO:0005524|ATP binding;GO:0019869|chloride channel inhibitor activity;GO:0019870|potassium channel inhibitor activity;GO:0004672|protein kinase activity;GO:0106310|protein serine kinase activity;GO:0004674|protein serine/threonine kinase activity;	K08867	WNK, PRKWNK; WNK lysine deficient protein kinase [EC:2.7.11.1]
gene31526	187	258	291	204.2605443	175	155	161	1.518800538	0.602932415	0.001731609	0.025443689	up	yes	LOC102148739	protein_coding	chrNC_009175.3:89379180-89415945:+	gb|KAI5278191.1|	4838	0	Nacht, Lrr And Pyd Domains-Containing Protein 12 [Manis pentadactyla]	.	.	.	.	E9Q5R7	510	5.00E-158	NACHT, LRR and PYD domains-containing protein 12	.	.	.	.	pfam05729	NACHT	NACHT domain. This NTPase domain is found in apoptosis proteins as well as those involved in MHC transcription activation. This family is closely related to pfam00931.	GO:0071345|cellular response to cytokine stimulus;GO:0036336|dendritic cell migration;GO:0070371|ERK1 and ERK2 cascade;GO:0001818|negative regulation of cytokine production;GO:0070373|negative regulation of ERK1 and ERK2 cascade;GO:0043124|negative regulation of I-kappaB kinase/NF-kappaB signaling;GO:0050728|negative regulation of inflammatory response;GO:0032692|negative regulation of interleuki…	GO:0005737|cytoplasm;	GO:0005524|ATP binding;	K20865	NLRP12; NACHT, LRR and PYD domains-containing protein 12
gene31576	530	575	545	430.8848787	300	390	252	1.790892749	0.840678941	1.07E-08	8.84E-06	up	yes	SLC6A14	protein_coding	chrNC_009175.3:96206819-96231669:+	ref|NP_001335331.1|	2971	0	sodium- and chloride-dependent neutral and basic amino acid transporter B(0+) [Sus scrofa]	.	.	.	.	Q9UN76	1135	0	Sodium- and chloride-dependent neutral and basic amino acid transporter B(0+)	BH3439	195	9.00E-52	COG0733	pfam00209	SNF	Sodium:neurotransmitter symporter family. These are twelve xTM-containing region transporters.	GO:1902270|(R)-carnitine transmembrane transport;GO:0032328|alanine transport;GO:0089718|amino acid import across plasma membrane;GO:0003333|amino acid transmembrane transport;GO:0006865|amino acid transport;GO:0001762|beta-alanine transport;GO:0009636|response to toxic substance;GO:0035725|sodium ion transmembrane transport;	GO:0016324|apical plasma membrane;GO:0070062|extracellular exosome;GO:0005886|plasma membrane;GO:0031982|vesicle;	GO:1901235|(R)-carnitine transmembrane transporter activity;GO:0022858|alanine transmembrane transporter activity;GO:0015171|amino acid transmembrane transporter activity;GO:0015173|aromatic amino acid transmembrane transporter activity;GO:0001761|beta-alanine transmembrane transporter activity;GO:0015657|branched-chain amino acid:sodium symporter activity;GO:0015374|neutral, basic amino acid:sod…	K05038	SLC6A5_9, GLYT; solute carrier family 6 (neurotransmitter transporter, glycine) member 5/9
gene3159	61	70	69	55.33446552	31	54	47	1.537428435	0.620519257	0.035993656	NA	up	yes	TRIM63	protein_coding	chrNC_009145.3:29454074-29467617:+	gb|KAB0400490.1|	1659	0	hypothetical protein E2I00_017391, partial [Balaenoptera physalus]	.	.	.	.	Q969Q1	615	0	E3 ubiquitin-protein ligase TRIM63	.	.	.	.	pfam13445	zf-RING_UBOX	RING-type zinc-finger. This zinc-finger is a typical RING-type of plant ubiquitin ligases.	GO:0006936|muscle contraction;GO:0010614|negative regulation of cardiac muscle hypertrophy;GO:0016567|protein ubiquitination;GO:0014878|response to electrical stimulus involved in regulation of muscle adaptation;GO:0051384|response to glucocorticoid;GO:0070555|response to interleukin-1;GO:0007165|signal transduction;GO:0014732|skeletal muscle atrophy;	GO:0005737|cytoplasm;GO:0031430|M band;GO:0005874|microtubule;GO:0005634|nucleus;GO:0030018|Z disc;	GO:0031432|titin binding;GO:0061630|ubiquitin protein ligase activity;GO:0008270|zinc ion binding;	K10655	TRIM63, MURF1; tripartite motif-containing protein 63 [EC:2.3.2.27]
gene31658	9	24	19	12.58188218	8	7	8	2.303262312	1.203678725	0.048084109	NA	up	yes	APLN	protein_coding	chrNC_009175.3:107079024-107088596:-	gb|EAX11828.1|	282	1.79E-26	apelin, AGTRL1 ligand, isoform CRA_a [Homo sapiens] >EAX11829.1 apelin, AGTRL1 ligand, isoform CRA_a [Homo sapiens]	.	.	.	.	Q9ULZ1	65.9	3.00E-11	Apelin	.	.	.	.	pfam15360	Apelin	APJ endogenous ligand. Apelin is among the most potent stimulators of cardiac contractility known. The apelin-APJ signaling pathway is an important novel mediator of cardiovascular control. Apelin is an adipokine secreted by adipocytes where it is co-expressed with apelin receptor (APJ) in adipocytes. It suppresses adipogenesis through MAPK kinase/ERK dependent pathways and prevents lipid droplet…	GO:0001525|angiogenesis;GO:0060183|apelin receptor signaling pathway;GO:0060976|coronary vasculature development;GO:0042756|drinking behavior;GO:0007369|gastrulation;GO:0006955|immune response;GO:0007595|lactation;GO:0045776|negative regulation of blood pressure;GO:0040037|negative regulation of fibroblast growth factor receptor signaling pathway;GO:0010629|negative regulation of gene expression;…	GO:0005576|extracellular region;GO:0005615|extracellular space;	GO:0031704|apelin receptor binding;GO:0005179|hormone activity;GO:0005102|signaling receptor binding;	K05225	APLN; apelin
gene3185	30	29	29	22.70615764	15	15	18	1.854968312	0.891394542	0.031337062	NA	up	yes	RUNX3	protein_coding	chrNC_009145.3:30334662-30397540:+	gb|KAI5946960.1|	2054	0	Runt-related transcription factor 3 [Manis javanica]	.	.	.	.	Q13761	749	0	Runt-related transcription factor 3	.	.	.	.	pfam00853	Runt	Runt domain.	GO:0002062|chondrocyte differentiation;GO:0030097|hemopoiesis;GO:0043371|negative regulation of CD4-positive, alpha-beta T cell differentiation;GO:0045786|negative regulation of cell cycle;GO:0050680|negative regulation of epithelial cell proliferation;GO:0000122|negative regulation of transcription by RNA polymerase II;GO:0030182|neuron differentiation;GO:0001503|ossification;GO:0048935|peripher…	GO:0000785|chromatin;GO:0016513|core-binding factor complex;GO:0005737|cytoplasm;GO:0005829|cytosol;GO:0043231|intracellular membrane-bounded organelle;GO:0005730|nucleolus;GO:0005654|nucleoplasm;GO:0005634|nucleus;	GO:0005524|ATP binding;GO:0003700|DNA-binding transcription factor activity;GO:0000981|DNA-binding transcription factor activity, RNA polymerase II-specific;GO:0000978|RNA polymerase II cis-regulatory region sequence-specific DNA binding;GO:0000977|RNA polymerase II transcription regulatory region sequence-specific DNA binding;GO:1990837|sequence-specific double-stranded DNA binding;GO:0001222|tr…	K09279	RUNX3, AML2; runt-related transcription factor 3
gene32403	83	98	153	90.14275095	59	67	82	1.61110721	0.688052501	0.013188713	0.084117903	up	yes	LOC111771968	protein_coding	chrNW_019643394.1:67640-113724:-	emb|CAD7676698.1|	1887	0	unnamed protein product [Nyctereutes procyonoides]	.	.	.	.	Q9UNP4	711	0	Lactosylceramide alpha-2,3-sialyltransferase	.	.	.	.	pfam00777	Glyco_transf_29	Glycosyltransferase family 29 (sialyltransferase). Members of this family belong to glycosyltransferase family 29.	GO:0005975|carbohydrate metabolic process;GO:0001574|ganglioside biosynthetic process;GO:0006688|glycosphingolipid biosynthetic process;GO:0006486|protein glycosylation;	GO:0000139|Golgi membrane;	GO:0003836|beta-galactoside (CMP) alpha-2,3-sialyltransferase activity;GO:0047291|lactosylceramide alpha-2,3-sialyltransferase activity;GO:0004513|neolactotetraosylceramide alpha-2,3-sialyltransferase activity;GO:0008373|sialyltransferase activity;	K03370	ST3GAL5; lactosylceramide alpha-2,3-sialyltransferase (sialyltransferase 9) [EC:2.4.3.9]
gene32968	96	69	87	68.02210636	48	53	56	1.620828739	0.69673166	0.006299354	0.054199679	up	yes	LOC100146634	protein_coding	chrNW_019645869.1:340-3911:+	emb|CAD68111.1|	952	1.38E-127	putative equine mast cell protease-1 [Equus caballus]	.	.	.	.	P20718	310	1.00E-103	Granzyme H	VC1200	80.1	5.00E-16	COG5640	pfam00089	Trypsin	Trypsin.	GO:0006915|apoptotic process;GO:0019835|cytolysis;GO:0006508|proteolysis;	GO:0044194|cytolytic granule;GO:0005737|cytoplasm;GO:0043231|intracellular membrane-bounded organelle;GO:0016020|membrane;	GO:0004252|serine-type endopeptidase activity;	K09616	GZMH, CTSGL2; granzyme H (cathepsin G-like 2) [EC:3.4.21.-]
gene3636	215	216	201	174.6562762	113	169	135	1.541796791	0.62461263	0.000834669	0.016421762	up	yes	NKX3-1	protein_coding	chrNC_009145.3:52602076-52606680:-	ref|XP_036097701.1|	664	1.53E-76	homeobox protein Nkx-3.1 isoform X1 [Molossus molossus] >KAF6481260.1 NK3 homeobox 1 [Molossus molossus]	.	.	.	.	Q99801	205	6.00E-58	Homeobox protein Nkx-3.1	.	.	.	.	pfam00046	Homeobox	Homeobox domain.	GO:0006919|activation of cysteine-type endopeptidase activity involved in apoptotic process;GO:0030521|androgen receptor signaling pathway;GO:0060442|branching involved in prostate gland morphogenesis;GO:0048754|branching morphogenesis of an epithelial tube;GO:0030154|cell differentiation;GO:0071456|cellular response to hypoxia;GO:0071347|cellular response to interleukin-1;GO:0071383|cellular res…	GO:0000785|chromatin;GO:0005829|cytosol;GO:0005654|nucleoplasm;GO:0005634|nucleus;GO:0090734|site of DNA damage;	GO:0008656|cysteine-type endopeptidase activator activity involved in apoptotic process;GO:0003700|DNA-binding transcription factor activity;GO:0000981|DNA-binding transcription factor activity, RNA polymerase II-specific;GO:0140297|DNA-binding transcription factor binding;GO:0042826|histone deacetylase binding;GO:0097162|MADS box domain binding;GO:0030331|nuclear estrogen receptor binding;GO:000…	K09348	NKX3-1; homeobox protein Nkx-3.1
gene3671	351	330	509	326.5539632	196	239	335	1.541369467	0.624212718	0.00571796	0.05097856	up	yes	ESCO2	protein_coding	chrNC_009145.3:56716297-56744063:+	gb|KAF5923528.1|	2749	0	hypothetical protein HPG69_006699 [Diceros bicornis minor]	.	.	.	.	Q56NI9	922	0	N-acetyltransferase ESCO2	.	.	.	.	pfam13880	Acetyltransf_13	ESCO1/2 acetyl-transferase.	GO:0006302|double-strand break repair;GO:0002244|hematopoietic progenitor cell differentiation;GO:0007064|mitotic sister chromatid cohesion;GO:0034421|post-translational protein acetylation;GO:0071168|protein localization to chromatin;GO:0006275|regulation of DNA replication;	GO:0030054|cell junction;GO:0000785|chromatin;GO:0010369|chromocenter;GO:0005694|chromosome;GO:0005794|Golgi apparatus;GO:0005654|nucleoplasm;GO:0005634|nucleus;GO:0005721|pericentric heterochromatin;GO:0035861|site of double-strand break;GO:0001741|XY body;	GO:0016407|acetyltransferase activity;GO:0004468|lysine N-acetyltransferase activity, acting on acetyl phosphate as donor;GO:0046872|metal ion binding;GO:0008080|N-acetyltransferase activity;GO:0061733|peptide-lysine-N-acetyltransferase activity;	K11268	ESCO, ECO1; N-acetyltransferase [EC:2.3.1.-]
gene3766	31	42	28	26.47121974	16	29	13	1.794413822	0.843512639	0.049819604	NA	up	yes	LOC111772527	lncRNA	chrNC_009145.3:66958492-66978826:+	.	.	.	.	.	.	.	.	.	.	.	.	.	.	.	.	pfam13491	FtsK_4TM	4TM region of DNA translocase FtsK/SpoIIIE. 4TM_FtsK is the integral membrane domain of the FtsK DNA tranlocases. During sporulation in Bacillus subtilis, the SpoIIIE protein is believed to form a translocation pore at the leading edge of the nearly closed septum. The E. coli FtsK protein is homologous to SpoIIIE, and can free chromosomes trapped in vegetative septa.	.	.	.	.	.
gene3767	44	29	52	32.7386274	18	32	23	1.729936885	0.790719404	0.036531334	NA	up	yes	LOC111772528	lncRNA	chrNC_009145.3:66978963-66987524:-	gb|EAW62445.1|	138	1.73E-06	hCG2042688, partial [Homo sapiens]	.	.	.	.	.	.	.	.	.	.	.	.	pfam04188	Mannosyl_trans2	Mannosyltransferase (PIG-V). This is a family of eukaryotic ER membrane proteins that are involved in the synthesis of glycosylphosphatidylinositol (GPI), a glycolipid that anchors many proteins to the eukaryotic cell surface. Proteins in this family are involved in transferring the second mannose in the biosynthetic pathway of GPI.	.	.	.	.	.
gene3779	4579	5455	7520	4755.372574	2967	3951	4117	1.599450825	0.677576637	9.15E-05	0.004501181	up	yes	MSMO1	protein_coding	chrNC_009145.3:69891712-69906799:-	emb|CAD7670560.1|	1388	0	unnamed protein product [Nyctereutes procyonoides]	.	.	.	.	Q5R574	532	0	Methylsterol monooxygenase 1	SPAC630.08c	174	4.00E-48	COG3000	pfam04116	FA_hydroxylase	Fatty acid hydroxylase superfamily. This superfamily includes fatty acid and carotene hydroxylases and sterol desaturases. Beta-carotene hydroxylase is involved in zeaxanthin synthesis by hydroxylating beta-carotene, but the enzyme may be involved in other pathways. This family includes C-5 sterol desaturase and C-4 sterol methyl oxidase. Members of this family are involved in cholesterol biosynt…	GO:0006695|cholesterol biosynthetic process;	GO:0005789|endoplasmic reticulum membrane;	GO:0000254|C-4 methylsterol oxidase activity;GO:0005506|iron ion binding;	K07750	MESO1, ERG25; methylsterol monooxygenase [EC:1.14.18.9]
gene3827	40	51	46	36.24470193	20	39	22	1.730359589	0.791071878	0.029072194	NA	up	yes	TDO2	protein_coding	chrNC_009145.3:78345318-78362810:-	ref|XP_014936116.1|	1891	0	tryptophan 2,3-dioxygenase [Acinonyx jubatus] >XP_030168714.1 tryptophan 2,3-dioxygenase [Lynx canadensis] >XP_043422740.1 tryptophan 2,3-dioxygenase [Prionailurus bengalensis] >XP_045320691.1 tryptophan 2,3-dioxygenase [Leopardus geoffroyi] >XP_046948025.1 tryptophan 2,3-dioxygenase [Lynx rufus] >XP_047712950.1 tryptophan 2,3-dioxygenase [Prionailurus viverrinus] >VFV40147.1 tryptophan-dioxygena…	.	.	.	.	P48775	722	0	Tryptophan 2,3-dioxygenase	RSp0694	135	3.00E-34	COG3483	pfam03301	Trp_dioxygenase	Tryptophan 2,3-dioxygenase.	GO:0051289|protein homotetramerization;GO:1904842|response to nitroglycerin;GO:0019442|tryptophan catabolic process to acetyl-CoA;GO:0019441|tryptophan catabolic process to kynurenine;	GO:0005829|cytosol;	GO:0016597|amino acid binding;GO:0020037|heme binding;GO:0042802|identical protein binding;GO:0046872|metal ion binding;GO:0019825|oxygen binding;GO:0004833|tryptophan 2,3-dioxygenase activity;	K00453	TDO2, kynA; tryptophan 2,3-dioxygenase [EC:1.13.11.11]
gene3880	62	72	100	61.90604558	33	43	61	1.710508597	0.774425355	0.015524037	0.09226985	up	yes	NR3C2	protein_coding	chrNC_009145.3:84838706-85164431:+	ref|XP_009446675.1|	4494	0	mineralocorticoid receptor isoform X1 [Pan troglodytes] >XP_009446676.1 mineralocorticoid receptor isoform X1 [Pan troglodytes] >XP_009446677.1 mineralocorticoid receptor isoform X1 [Pan troglodytes] >XP_034815118.1 mineralocorticoid receptor isoform X1 [Pan paniscus] >XP_034815119.1 mineralocorticoid receptor isoform X1 [Pan paniscus] >PNI63148.1 NR3C2 isoform 2 [Pan troglodytes] >PNI63152.1 NR3…	.	.	.	.	P08235	1716	0	Mineralocorticoid receptor	.	.	.	.	pfam00105	zf-C4	Zinc finger, C4 type (two domains). In nearly all cases, this is the DNA binding domain of a nuclear hormone receptor. The alignment contains two Zinc finger domains that are too dissimilar to be aligned with each other.	GO:0030518|intracellular steroid hormone receptor signaling pathway;GO:1901224|positive regulation of NIK/NF-kappaB signaling;GO:0006357|regulation of transcription by RNA polymerase II;GO:0007165|signal transduction;	GO:0000785|chromatin;GO:0005829|cytosol;GO:0005789|endoplasmic reticulum membrane;GO:0005654|nucleoplasm;GO:0043235|receptor complex;	GO:0003700|DNA-binding transcription factor activity;GO:0000981|DNA-binding transcription factor activity, RNA polymerase II-specific;GO:0004879|nuclear receptor activity;GO:0003707|nuclear steroid receptor activity;GO:0000978|RNA polymerase II cis-regulatory region sequence-specific DNA binding;GO:1990837|sequence-specific double-stranded DNA binding;GO:0005496|steroid binding;GO:0008270|zinc io…	K08555	NR3C2, MR; mineralocorticoid receptor
gene393	69	55	71	53.92402697	43	55	33	1.515271929	0.599576722	0.033634619	NA	up	yes	PIK3AP1	protein_coding	chrNC_009144.3:32650106-32762245:+	gb|KAI5277522.1|	3659	0	Phosphoinositide 3-Kinase Adapter Protein 1 [Manis pentadactyla]	.	.	.	.	Q6ZUJ8	1384	0	Phosphoinositide 3-kinase adapter protein 1	.	.	.	.	pfam14545	DBB	Dof, BCAP, and BANK (DBB) motif,. The DBB domain is named from the Drosophila (Downstream of FGFR - Dof, also known as Heartbroken or Stumps) protein, the BANKS and BCAP, both signalling in B-cell pathway, proteins. This domain defines a minimal region required for mediating Dof dimerisation. Since this domain can interact both with itself and with a region in the C-terminal part of the molecule,…	GO:0014068|positive regulation of phosphatidylinositol 3-kinase signaling;GO:0050727|regulation of inflammatory response;GO:0034134|toll-like receptor 2 signaling pathway;GO:0034142|toll-like receptor 4 signaling pathway;GO:0034154|toll-like receptor 7 signaling pathway;GO:0034162|toll-like receptor 9 signaling pathway;	GO:0005829|cytosol;GO:0016020|membrane;GO:0005886|plasma membrane;	GO:0042802|identical protein binding;GO:0036312|phosphatidylinositol 3-kinase regulatory subunit binding;GO:0005102|signaling receptor binding;	K12230	PIK3AP1, BCAP; phosphoinositide 3-kinase adapter protein 1
gene4036	55	50	65	46.54574581	35	37	38	1.562055657	0.643445858	0.02758342	NA	up	yes	PDE5A	protein_coding	chrNC_009145.3:108413278-108542926:+	emb|CAD7684642.1|	4426	0	unnamed protein product [Nyctereutes procyonoides]	.	.	.	.	Q28156	1697	0	cGMP-specific 3',5'-cyclic phosphodiesterase	.	.	.	.	pfam00233	PDEase_I	3'5'-cyclic nucleotide phosphodiesterase.	GO:0046069|cGMP catabolic process;GO:0007165|signal transduction;	.	GO:0047555|3',5'-cyclic-GMP phosphodiesterase activity;GO:0004114|3',5'-cyclic-nucleotide phosphodiesterase activity;GO:0030553|cGMP binding;GO:0004112|cyclic-nucleotide phosphodiesterase activity;GO:0046872|metal ion binding;	K13762	PDE5; cGMP-specific 3',5'-cyclic phosphodiesterase [EC:3.1.4.35]
gene4069	62	64	68	51.20126151	40	41	33	1.730483695	0.791175349	0.00424298	NA	up	yes	ARSJ	protein_coding	chrNC_009145.3:112881983-112958770:+	ref|XP_005555813.2|	2861	0	arylsulfatase J isoform X1 [Macaca fascicularis] >XP_030782002.1 arylsulfatase J isoform X1 [Rhinopithecus roxellana] >EHH53919.1 hypothetical protein EGM_14634 [Macaca fascicularis]	.	.	.	.	Q5FYB0	1080	0	Arylsulfatase J	CC1172	154	1.00E-37	COG3119	pfam00884	Sulfatase	Sulfatase.	.	GO:0015629|actin cytoskeleton;GO:0005788|endoplasmic reticulum lumen;GO:0005576|extracellular region;	GO:0004065|arylsulfatase activity;GO:0046872|metal ion binding;	K12375	ARSI_J; arylsulfatase I/J [EC:3.1.6.-]
gene419	43	49	24	30.05385653	19	30	15	1.870793515	0.903650333	0.034978283	NA	up	yes	CYP2C92	protein_coding	chrNC_009144.3:34162616-34204789:+	ref|NP_001095122.1|	2257	0	cytochrome P450 2C92 precursor [Equus caballus] >ABS52843.1 cytochrome P450 2C92 [Equus caballus]	.	.	.	.	P33260	730	0	Cytochrome P450 2C18	BH0579	82.4	8.00E-16	COG2124	pfam00067	p450	Cytochrome P450. Cytochrome P450s are haem-thiolate proteins involved in the oxidative degradation of various compounds. They are particularly well known for their role in the degradation of environmental toxins and mutagens. They can be divided into 4 classes, according to the method by which electrons from NAD(P)H are delivered to the catalytic site. Sequence conservation is relatively low with…	GO:0019373|epoxygenase P450 pathway;GO:0043651|linoleic acid metabolic process;GO:0006082|organic acid metabolic process;GO:0042573|retinoic acid metabolic process;GO:0042572|retinol metabolic process;GO:0006805|xenobiotic metabolic process;	GO:0005737|cytoplasm;GO:0005789|endoplasmic reticulum membrane;GO:0043231|intracellular membrane-bounded organelle;GO:0005886|plasma membrane;	GO:0008392|arachidonic acid epoxygenase activity;GO:0070330|aromatase activity;GO:0020037|heme binding;GO:0005506|iron ion binding;GO:0071614|linoleic acid epoxygenase activity;GO:0004497|monooxygenase activity;GO:0016712|oxidoreductase activity, acting on paired donors, with incorporation or reduction of molecular oxygen, reduced flavin or flavoprotein as one donor, and incorporation of one atom…	K17720	CYP2C18; cytochrome P450 family 2 subfamily C18 [EC:1.14.14.1]
gene424	25	16	12	12.80858919	7	11	6	2.258541909	1.175391684	0.045997981	NA	up	yes	LOC100061542	protein_coding	chrNC_009144.3:34554449-34581941:+	ref|NP_001095122.1|	2043	0	cytochrome P450 2C92 precursor [Equus caballus] >ABS52843.1 cytochrome P450 2C92 [Equus caballus]	.	.	.	.	P33261	764	0	Cytochrome P450 2C19	alr1450	91.3	1.00E-18	COG2124	pfam00067	p450	Cytochrome P450. Cytochrome P450s are haem-thiolate proteins involved in the oxidative degradation of various compounds. They are particularly well known for their role in the degradation of environmental toxins and mutagens. They can be divided into 4 classes, according to the method by which electrons from NAD(P)H are delivered to the catalytic site. Sequence conservation is relatively low with…	GO:0019373|epoxygenase P450 pathway;GO:0046483|heterocycle metabolic process;GO:0001676|long-chain fatty acid metabolic process;GO:0016098|monoterpenoid metabolic process;GO:0097267|omega-hydroxylase P450 pathway;GO:0006082|organic acid metabolic process;GO:0008202|steroid metabolic process;GO:0042178|xenobiotic catabolic process;GO:0006805|xenobiotic metabolic process;	GO:0005737|cytoplasm;GO:0005789|endoplasmic reticulum membrane;GO:0043231|intracellular membrane-bounded organelle;GO:0005886|plasma membrane;	GO:0052741|(R)-limonene 6-monooxygenase activity;GO:0018675|(S)-limonene 6-monooxygenase activity;GO:0018676|(S)-limonene 7-monooxygenase activity;GO:0008392|arachidonic acid epoxygenase activity;GO:0070330|aromatase activity;GO:0019899|enzyme binding;GO:0020037|heme binding;GO:0005506|iron ion binding;GO:0120319|long-chain fatty acid omega-1 hydroxylase activity;GO:0004497|monooxygenase activity…	K17721	CYP2C19; cytochrome P450 family 2 subfamily C19 [EC:1.14.14.51 1.14.14.52 1.14.14.53 1.14.14.75 1.14.14.-]
gene429	282	269	238	186.855451	97	146	90	2.422614669	1.276564954	8.05E-11	1.87E-07	up	yes	CYP2C113	protein_coding	chrNC_009144.3:34698524-34748015:-	ref|NP_001278231.1|	2320	0	cytochrome P450 family 2 subfamily C member 113 precursor [Equus caballus] >XP_008531629.1 PREDICTED: cytochrome P450 2C19-like [Equus przewalskii] >CCA61628.1 Cytochrome P450 2C113 [Equus caballus]	.	.	.	.	P33261	761	0	Cytochrome P450 2C19	alr1450	83.6	3.00E-16	COG2124	pfam00067	p450	Cytochrome P450. Cytochrome P450s are haem-thiolate proteins involved in the oxidative degradation of various compounds. They are particularly well known for their role in the degradation of environmental toxins and mutagens. They can be divided into 4 classes, according to the method by which electrons from NAD(P)H are delivered to the catalytic site. Sequence conservation is relatively low with…	GO:0019373|epoxygenase P450 pathway;GO:0046483|heterocycle metabolic process;GO:0001676|long-chain fatty acid metabolic process;GO:0016098|monoterpenoid metabolic process;GO:0097267|omega-hydroxylase P450 pathway;GO:0006082|organic acid metabolic process;GO:0008202|steroid metabolic process;GO:0042178|xenobiotic catabolic process;GO:0006805|xenobiotic metabolic process;	GO:0005737|cytoplasm;GO:0005789|endoplasmic reticulum membrane;GO:0043231|intracellular membrane-bounded organelle;GO:0005886|plasma membrane;	GO:0052741|(R)-limonene 6-monooxygenase activity;GO:0018675|(S)-limonene 6-monooxygenase activity;GO:0018676|(S)-limonene 7-monooxygenase activity;GO:0008392|arachidonic acid epoxygenase activity;GO:0070330|aromatase activity;GO:0019899|enzyme binding;GO:0020037|heme binding;GO:0005506|iron ion binding;GO:0120319|long-chain fatty acid omega-1 hydroxylase activity;GO:0004497|monooxygenase activity…	K17721	CYP2C19; cytochrome P450 family 2 subfamily C19 [EC:1.14.14.51 1.14.14.52 1.14.14.53 1.14.14.75 1.14.14.-]
gene4398	8	11	10	6.048418261	4	0	3	4.176953268	2.062451003	0.025680711	NA	up	yes	DPEP2NB	protein_coding	chrNC_009146.3:19022445-19025488:-	ref|XP_034881215.1|	476	5.81E-54	DPEP2 neighbor protein [Mirounga leonina] >XP_045746266.1 DPEP2 neighbor protein [Mirounga angustirostris] >KAF3817718.1 hypothetical protein GH733_013005 [Mirounga leonina]	.	.	.	.	.	.	.	.	.	.	.	.	pfam05749	Rubella_E2	Rubella membrane glycoprotein E2. Rubella virus (RV), the sole member of the genus Rubivirus within the family Togaviridae, is a small enveloped, positive strand RNA virus. The nucleocapsid consists of 40S genomic RNA and a single species of capsid protein which is enveloped within a host-derived lipid bilayer containing two viral glycoproteins, E1 (58 kDa) and E2 (42-46 kDa). In virus infected c…	.	.	.	.	.
gene483	10169	9379	8127	7298.21604	4451	6823	4887	1.74867325	0.806260739	4.05E-08	2.61E-05	up	yes	LOC100058990	protein_coding	chrNC_009144.3:39167690-39181144:-	gb|EFB20310.1|	1848	0	hypothetical protein PANDA_002336, partial [Ailuropoda melanoleuca]	.	.	.	.	P09914	665	0	Interferon-induced protein with tetratricopeptide repeats 1	.	.	.	.	pfam13424	TPR_12	Tetratricopeptide repeat.	GO:0140374|antiviral innate immune response;GO:0071360|cellular response to exogenous dsRNA;GO:0071357|cellular response to type I interferon;GO:0051607|defense response to virus;GO:0019060|intracellular transport of viral protein in host cell;GO:0051097|negative regulation of helicase activity;GO:0032091|negative regulation of protein binding;GO:0045071|negative regulation of viral genome replic…	GO:0005737|cytoplasm;GO:0005829|cytosol;GO:0043657|host cell;	GO:0003723|RNA binding;	K14217	IFIT1; interferon-induced protein with tetratricopeptide repeats 1
gene489	36916	34349	36860	29599.58345	20243	27175	22463	1.570715453	0.651421849	4.94E-10	5.74E-07	up	yes	IFIT3	protein_coding	chrNC_009144.3:39322192-39339010:-	gb|KAF6317288.1|	1835	0	interferon induced protein with tetratricopeptide repeats 3 [Rhinolophus ferrumequinum] >KAF6317289.1 interferon induced protein with tetratricopeptide repeats 3 [Rhinolophus ferrumequinum]	.	.	.	.	O14879	696	0	Interferon-induced protein with tetratricopeptide repeats 3	.	.	.	.	pfam13424	TPR_12	Tetratricopeptide repeat.	GO:0035457|cellular response to interferon-alpha;GO:0051607|defense response to virus;GO:0045087|innate immune response;GO:0043066|negative regulation of apoptotic process;GO:0008285|negative regulation of cell population proliferation;GO:0009615|response to virus;	GO:0005737|cytoplasm;GO:0005829|cytosol;GO:0005739|mitochondrion;	GO:0042802|identical protein binding;GO:0003723|RNA binding;	.	.
gene4919	653	647	512	403.5935146	210	251	146	3.065537302	1.61613996	2.08E-19	2.42E-15	up	yes	CXCL11	protein_coding	chrNC_009146.3:61858455-61860508:+	gb|AEB61135.1|	599	3.92E-75	C-X-C motif chemokine 11-like protein, partial [Equus caballus]	.	.	.	.	A9QWQ1	166	6.00E-49	C-X-C motif chemokine 11	.	.	.	.	pfam00048	IL8	Small cytokines (intecrine/chemokine), interleukin-8 like. Includes a number of secreted growth factors and interferons involved in mitogenic, chemotactic, and inflammatory activity. Structure contains two highly conserved disulfide bonds.	GO:0007189|adenylate cyclase-activating G protein-coupled receptor signaling pathway;GO:0061844|antimicrobial humoral immune response mediated by antimicrobial peptide;GO:0071222|cellular response to lipopolysaccharide;GO:0070098|chemokine-mediated signaling pathway;GO:0006935|chemotaxis;GO:0006954|inflammatory response;GO:0030593|neutrophil chemotaxis;GO:0051281|positive regulation of release of…	GO:0005615|extracellular space;	GO:0008009|chemokine activity;GO:0045236|CXCR chemokine receptor binding;GO:0048248|CXCR3 chemokine receptor binding;GO:0008201|heparin binding;	K12672	CXCL11, I-TAC; C-X-C motif chemokine 11
gene4920	2328	2258	1744	1666.864151	1177	1657	865	1.76370982	0.818613216	6.93E-06	0.000858909	up	yes	CXCL10	protein_coding	chrNC_009146.3:61889205-61890719:+	ref|NP_001108412.1|	523	5.53E-68	C-X-C motif chemokine 10 precursor [Equus caballus] >XP_008535417.1 PREDICTED: C-X-C motif chemokine 10 [Equus przewalskii] >ABZ91986.1 chemokine (C-X-C motif) ligand 10 [Equus caballus] >AEB61416.1 C-X-C motif chemokine 10-like protein [Equus caballus]	.	.	.	.	P02778	162	6.00E-51	C-X-C motif chemokine 10	.	.	.	.	pfam00048	IL8	Small cytokines (intecrine/chemokine), interleukin-8 like. Includes a number of secreted growth factors and interferons involved in mitogenic, chemotactic, and inflammatory activity. Structure contains two highly conserved disulfide bonds.	GO:0007189|adenylate cyclase-activating G protein-coupled receptor signaling pathway;GO:0061844|antimicrobial humoral immune response mediated by antimicrobial peptide;GO:0140374|antiviral innate immune response;GO:0008015|blood circulation;GO:0007166|cell surface receptor signaling pathway;GO:0007267|cell-cell signaling;GO:0034605|cellular response to heat;GO:0097398|cellular response to interle…	GO:0009897|external side of plasma membrane;GO:0005576|extracellular region;GO:0005615|extracellular space;	GO:0008603|cAMP-dependent protein kinase regulator activity;GO:0042056|chemoattractant activity;GO:0008009|chemokine activity;GO:0045236|CXCR chemokine receptor binding;GO:0048248|CXCR3 chemokine receptor binding;GO:0008201|heparin binding;GO:0005102|signaling receptor binding;	K12671	CXCL10, IP10; C-X-C motif chemokine 10
gene4930	291	229	238	206.5264812	125	200	159	1.589748628	0.668798664	0.000563676	0.013086303	up	yes	ODAPH	protein_coding	chrNC_009146.3:62326596-62333822:-	gb|KAF5926754.1|	355	3.98E-40	hypothetical protein HPG69_001384 [Diceros bicornis minor]	.	.	.	.	Q17RF5	107	2.00E-27	Odontogenesis associated phosphoprotein	.	.	.	.	pfam15848	DUF4721	Domain of unknown function (DUF4721). This domain family is found in primates.	GO:0070169|positive regulation of biomineral tissue development;GO:0070175|positive regulation of enamel mineralization;	GO:0005576|extracellular region;	.	.	.
gene5176	5	0	5	1.628302563	0	0	0	17.95176296	4.166053627	0.046546892	NA	up	yes	BEND4	protein_coding	chrNC_009146.3:87734097-87771191:+	ref|XP_016016239.1|	1951	0	BEN domain-containing protein 4 isoform X2 [Rousettus aegyptiacus] >KAF6430790.1 BEN domain containing 4 [Rousettus aegyptiacus]	.	.	.	.	Q6ZU67	747	0	BEN domain-containing protein 4	.	.	.	.	pfam10523	BEN	BEN domain. The BEN domain is found in diverse animal proteins such as BANP/SMAR1, NAC1 and the Drosophila mod(mdg4) isoform C, in the chordopoxvirus virosomal protein E5R and in several proteins of polydnaviruses. Computational analysis suggests that the BEN domain mediates protein-DNA and protein-protein interactions during chromatin organisation and transcription.	.	.	GO:0003677|DNA binding;	.	.
gene5320	395	354	237	252.8937298	175	248	112	1.904658887	0.929532643	0.00022615	0.007721018	up	yes	CD38	protein_coding	chrNC_009146.3:109405825-109455043:-	emb|CAD7675935.1|	1062	1.88E-131	unnamed protein product [Nyctereutes procyonoides]	.	.	.	.	Q64244	362	2.00E-112	ADP-ribosyl cyclase/cyclic ADP-ribose hydrolase 1	.	.	.	.	pfam02267	Rib_hydrolayse	ADP-ribosyl cyclase. ADP-ribosyl cyclase EC:3.2.2.5 (also know as cyclic ADP-ribose hydrolase or CD38) synthesizes cyclic-ADP ribose, a second messenger for glucose-induced insulin secretion.	GO:0014824|artery smooth muscle contraction;GO:0042100|B cell proliferation;GO:0050853|B cell receptor signaling pathway;GO:0007565|female pregnancy;GO:0060292|long-term synaptic depression;GO:0043066|negative regulation of apoptotic process;GO:0045779|negative regulation of bone resorption;GO:0045892|negative regulation of DNA-templated transcription;GO:0010977|negative regulation of neuron proj…	GO:0016323|basolateral plasma membrane;GO:0009986|cell surface;GO:0043231|intracellular membrane-bounded organelle;GO:0016020|membrane;GO:0005634|nucleus;GO:0005886|plasma membrane;GO:0030667|secretory granule membrane;	GO:0016798|hydrolase activity, acting on glycosyl bonds;GO:0042802|identical protein binding;GO:0050135|NAD(P)+ nucleosidase activity;GO:0003953|NAD+ nucleosidase activity;GO:0061809|NAD+ nucleotidase, cyclic ADP-ribose generating;GO:0016849|phosphorus-oxygen lyase activity;GO:0016740|transferase activity;	K01242	CD38; ADP-ribosyl cyclase 1 [EC:3.2.2.6 2.4.99.20]
gene573	197	206	224	174.4349365	127	168	128	1.507134068	0.591807758	0.000540949	0.012814968	up	yes	RHOBTB1	protein_coding	chrNC_009144.3:50669066-50733099:-	gb|KAF5927876.1|	3435	0	hypothetical protein HPG69_009242 [Diceros bicornis minor]	.	.	.	.	O94844	1267	0	Rho-related BTB domain-containing protein 1	.	.	.	.	pfam00071	Ras	Ras family. Includes sub-families Ras, Rab, Rac, Ral, Ran, Rap Ypt1 and more. Shares P-loop motif with GTP_EFTU, arf and myosin_head. See pfam00009 pfam00025, pfam00063. As regards Rab GTPases, these are important regulators of vesicle formation, motility and fusion. They share a fold in common with all Ras GTPases: this is a six-stranded beta-sheet surrounded by five alpha-helices.	GO:0007015|actin filament organization;GO:0030865|cortical cytoskeleton organization;GO:0043652|engulfment of apoptotic cell;GO:0007163|establishment or maintenance of cell polarity;GO:0032956|regulation of actin cytoskeleton organization;GO:0008360|regulation of cell shape;GO:0007264|small GTPase mediated signal transduction;	GO:0005938|cell cortex;GO:0042995|cell projection;GO:0031410|cytoplasmic vesicle;GO:0005856|cytoskeleton;GO:0010008|endosome membrane;GO:0005886|plasma membrane;	GO:0005525|GTP binding;GO:0003924|GTPase activity;GO:0019901|protein kinase binding;	K07868	RHOBTB1_2; Rho-related BTB domain-containing protein 1/2
gene5779	3422	3576	3363	2670.914652	1740	2413	1549	1.859783029	0.895134319	8.81E-12	2.56E-08	up	yes	SAMD9L	protein_coding	chrNC_009147.3:36835011-36849594:-	ref|NP_001244057.1|	8284	0	sterile alpha motif domain-containing protein 9-like [Equus caballus] >XP_005609243.1 sterile alpha motif domain-containing protein 9-like isoform X1 [Equus caballus]	.	.	.	.	Q8IVG5	2586	0	Sterile alpha motif domain-containing protein 9-like	.	.	.	.	pfam17049	AEP1	ATPase expression protein 1. ATPase expression protein 1 (AEP1) is a yeast mitochondrial protein. It is essential for the expression of subunit 9 of mitochondrial ATP synthase.	.	GO:0005737|cytoplasm;GO:0005769|early endosome;	.	.	.
gene579	76	76	80	62.8156038	36	73	38	1.613515506	0.690207443	0.020716493	0.110665923	up	yes	TMEM26	protein_coding	chrNC_009144.3:51140323-51178975:-	gb|TEA30314.1|	1474	0	hypothetical protein DBR06_SOUSAS15610014 [Sousa chinensis]	.	.	.	.	Q6ZUK4	555	0	Transmembrane protein 26	.	.	.	.	pfam09772	Tmem26	Transmembrane protein 26. The function of this family of transmembrane proteins has not, as yet, been determined.	.	.	.	.	.
gene5843	169	174	207	124.7780802	58	80	62	2.791309348	1.480942021	3.77E-13	2.19E-09	up	yes	SCIN	protein_coding	chrNC_009147.3:45657167-45727299:+	ref|XP_002923861.1|	3646	0	adseverin [Ailuropoda melanoleuca] >EFB17303.1 hypothetical protein PANDA_013087, partial [Ailuropoda melanoleuca]	.	.	.	.	Q28046	1390	0	Scinderin	.	.	.	.	pfam00626	Gelsolin	Gelsolin repeat.	GO:0051693|actin filament capping;GO:0051014|actin filament severing;GO:0045010|actin nucleation;GO:0017156|calcium-ion regulated exocytosis;GO:0008285|negative regulation of cell population proliferation;GO:0043065|positive regulation of apoptotic process;GO:0045654|positive regulation of megakaryocyte differentiation;GO:0051047|positive regulation of secretion;GO:0032330|regulation of chondrocy…	GO:0070161|anchoring junction;GO:0005938|cell cortex;GO:0042995|cell projection;GO:0005737|cytoplasm;GO:0002102|podosome;	GO:0003779|actin binding;GO:0051015|actin filament binding;GO:0005509|calcium ion binding;GO:0005546|phosphatidylinositol-4,5-bisphosphate binding;GO:0001786|phosphatidylserine binding;	K05768	GSN; gelsolin
gene5862	89	93	109	78.29766489	42	69	68	1.642215	0.715643018	0.00660343	0.055344852	up	yes	AGR2	protein_coding	chrNC_009147.3:49438708-49449925:-	gb|KAI5250849.1|	874	8.02E-117	Anterior Gradient Protein 2-like [Manis pentadactyla]	.	.	.	.	O95994	321	4.00E-109	Anterior gradient protein 2 homolog	.	.	.	.	pfam13899	Thioredoxin_7	Thioredoxin-like. Thioredoxins are small enzymes that participate in redox reactions, via the reversible oxidation of an active centre disulfide bond.	GO:0048546|digestive tract morphogenesis;GO:0060480|lung goblet cell differentiation;GO:0070254|mucus secretion;GO:0060548|negative regulation of cell death;GO:0010811|positive regulation of cell-substrate adhesion;GO:0048639|positive regulation of developmental growth;GO:0045742|positive regulation of epidermal growth factor receptor signaling pathway;GO:0010628|positive regulation of gene expre…	GO:0005783|endoplasmic reticulum;GO:0005576|extracellular region;GO:0005615|extracellular space;	GO:0002162|dystroglycan binding;GO:0005154|epidermal growth factor receptor binding;GO:0042802|identical protein binding;	K20356	AGR2; anterior gradient protein 2
gene6788	24	28	15	16.93542073	11	12	11	2.014604027	1.010496303	0.045496654	NA	up	yes	FASLG	protein_coding	chrNC_009148.3:8587268-8594020:+	ref|NP_001159511.1|	997	1.96E-134	tumor necrosis factor ligand superfamily member 6 [Equus caballus] >XP_014708364.1 tumor necrosis factor ligand superfamily member 6 [Equus asinus] >XP_046539372.1 tumor necrosis factor ligand superfamily member 6 isoform X1 [Equus quagga] >CTQ86219.1 TPA: tumor necrosis factor ligand 1A [Equus caballus]	.	.	.	.	Q861W5	340	2.00E-115	Tumor necrosis factor ligand superfamily member 6	.	.	.	.	pfam00229	TNF	TNF(tumor Necrosis Factor) family.	GO:0006919|activation of cysteine-type endopeptidase activity involved in apoptotic process;GO:0008625|extrinsic apoptotic signaling pathway via death domain receptors;GO:0006955|immune response;GO:0097527|necroptotic signaling pathway;GO:0016525|negative regulation of angiogenesis;GO:0000122|negative regulation of transcription by RNA polymerase II;GO:2000353|positive regulation of endothelial c…	GO:0060205|cytoplasmic vesicle lumen;GO:0009897|external side of plasma membrane;GO:0070062|extracellular exosome;GO:0043202|lysosomal lumen;GO:0005634|nucleus;	GO:0005125|cytokine activity;GO:0005164|tumor necrosis factor receptor binding;	K04389	TNFSF6, FASL, CD178; tumor necrosis factor ligand superfamily member 6
gene6917	849	758	621	568.0939657	393	542	258	1.924840174	0.944738659	3.16E-06	0.000494946	up	yes	FAM129A	protein_coding	chrNC_009148.3:18855238-18998240:-	ref|XP_032948710.1|	3771	0	protein Niban 1 isoform X1 [Rhinolophus ferrumequinum] >KAF6292815.1 hypothetical protein mRhiFer1_004826 [Rhinolophus ferrumequinum]	.	.	.	.	Q9BZQ8	1347	0	Protein Niban 1	.	.	.	.	pfam07117	DUF1373	Protein of unknown function (DUF1373). This family consists of several hypothetical proteins which seem to be specific to Oryzias latipes (Japanese ricefish). Members of this family are typically around 200 residues in length. The function of this family is unknown.	GO:0001933|negative regulation of protein phosphorylation;GO:0001934|positive regulation of protein phosphorylation;GO:0045727|positive regulation of translation;GO:0034976|response to endoplasmic reticulum stress;	GO:0005737|cytoplasm;GO:0005829|cytosol;GO:0070062|extracellular exosome;GO:0016020|membrane;GO:0005886|plasma membrane;	.	.	.
gene6971	25	33	41	24.46817659	12	19	17	2.087759746	1.0619557	0.012279237	NA	up	yes	LOC111773478	lncRNA	chrNC_009148.3:24051635-24070766:+	.	.	.	.	.	.	.	.	.	.	.	.	.	.	.	.	pfam09692	Arb1	Argonaute siRNA chaperone (ARC) complex subunit Arb1. Arb1 is required for histone H3 Lys9 (H3-K9) methylation, heterochromatin, assembly and siRNA generation in fission yeast.	.	.	.	.	.
gene7193	356	268	209	208.3063523	132	204	86	2.036160119	1.025851016	0.00011172	0.004995065	up	yes	AIM2	protein_coding	chrNC_009148.3:34686501-34740744:+	gb|KAI5940570.1|	1165	2.52E-147	Interferon-inducible protein AIM2 [Manis javanica]	.	.	.	.	O14862	423	5.00E-136	Interferon-inducible protein AIM2	.	.	.	.	pfam02760	HIN	HIN-200/IF120x domain. This domain has no known function. It is found in one or two copies per protein, and is found associated with the PAAD/DAPIN domain pfam02758.	GO:0002218|activation of innate immune response;GO:0006915|apoptotic process;GO:0035458|cellular response to interferon-beta;GO:0071466|cellular response to xenobiotic stimulus;GO:0051607|defense response to virus;GO:0006955|immune response;GO:0006954|inflammatory response;GO:0045087|innate immune response;GO:0032088|negative regulation of NF-kappaB transcription factor activity;GO:0044546|NLRP3 …	GO:0097169|AIM2 inflammasome complex;GO:0005737|cytoplasm;GO:0005829|cytosol;GO:0005739|mitochondrion;GO:0005654|nucleoplasm;	GO:0003690|double-stranded DNA binding;GO:0042802|identical protein binding;	K12966	AIM2; absent in melanoma 2
gene7194	4239	3735	3521	3099.104873	2138	2988	2028	1.641338698	0.714872977	6.55E-08	4.00E-05	up	yes	LOC100057107	protein_coding	chrNC_009148.3:34743724-34808962:-	gb|TEA38015.1|	1269	2.28E-155	hypothetical protein DBR06_SOUSAS27910004 [Sousa chinensis]	.	.	.	.	Q5RD14	308	5.00E-87	Gamma-interferon-inducible protein 16	.	.	.	.	pfam02760	HIN	HIN-200/IF120x domain. This domain has no known function. It is found in one or two copies per protein, and is found associated with the PAAD/DAPIN domain pfam02758.	GO:0002218|activation of innate immune response;GO:0006915|apoptotic process;GO:0006914|autophagy;GO:0035458|cellular response to interferon-beta;GO:0006954|inflammatory response;GO:0045087|innate immune response;	GO:0005737|cytoplasm;GO:0005634|nucleus;	GO:0003677|DNA binding;	K20914	IFI16; gamma-interferon-inducible protein 16
gene7195	899	886	695	672.0946664	487	683	393	1.630720993	0.705509967	6.12E-05	0.003429407	up	yes	LOC100056988	protein_coding	chrNC_009148.3:34831470-34850429:-	gb|TEA38015.1|	1302	1.11E-168	hypothetical protein DBR06_SOUSAS27910004 [Sousa chinensis]	.	.	.	.	Q16666	297	3.00E-86	Gamma-interferon-inducible protein 16	.	.	.	.	pfam02760	HIN	HIN-200/IF120x domain. This domain has no known function. It is found in one or two copies per protein, and is found associated with the PAAD/DAPIN domain pfam02758.	GO:0097202|activation of cysteine-type endopeptidase activity;GO:0002218|activation of innate immune response;GO:0006914|autophagy;GO:0042149|cellular response to glucose starvation;GO:0035458|cellular response to interferon-beta;GO:0071479|cellular response to ionizing radiation;GO:0051607|defense response to virus;GO:0006954|inflammatory response;GO:0045087|innate immune response;GO:0072332|int…	GO:0005829|cytosol;GO:0016020|membrane;GO:0016607|nuclear speck;GO:0005730|nucleolus;GO:0005654|nucleoplasm;GO:0005634|nucleus;	GO:0003690|double-stranded DNA binding;GO:0042802|identical protein binding;GO:0003723|RNA binding;GO:0008134|transcription factor binding;	K20914	IFI16; gamma-interferon-inducible protein 16
gene7196	10203	9325	9084	7711.250288	4975	7278	5495	1.641694757	0.715185909	1.72E-08	1.33E-05	up	yes	MNDA	protein_coding	chrNC_009148.3:34854454-34908643:-	emb|CAD7679849.1|	1858	0	unnamed protein product [Nyctereutes procyonoides]	.	.	.	.	Q5RD14	608	0	Gamma-interferon-inducible protein 16	.	.	.	.	pfam02760	HIN	HIN-200/IF120x domain. This domain has no known function. It is found in one or two copies per protein, and is found associated with the PAAD/DAPIN domain pfam02758.	GO:0002218|activation of innate immune response;GO:0006915|apoptotic process;GO:0006914|autophagy;GO:0035458|cellular response to interferon-beta;GO:0006954|inflammatory response;GO:0045087|innate immune response;	GO:0005737|cytoplasm;GO:0005634|nucleus;	GO:0003677|DNA binding;	K20914	IFI16; gamma-interferon-inducible protein 16
gene7446	85	68	91	63.528349	33	45	59	1.787342109	0.837815802	0.004419711	0.043800984	up	yes	LOC100061178	protein_coding	chrNC_009148.3:41221201-41221830:-	ref|XP_014333471.1|	296	1.22E-31	PREDICTED: cornifin isoform X1 [Bos mutus] >XP_014333472.1 PREDICTED: cornifin isoform X1 [Bos mutus] >ELR56993.1 Cornifin alpha [Bos mutus]	.	.	.	.	Q62267	86.3	2.00E-19	Cornifin-B	.	.	.	.	pfam02389	Cornifin	Cornifin (SPRR) family. SPRR genes (formerly SPR) encode a novel class of polypeptides (small proline rich proteins) that are strongly induced during differentiation of human epidermal keratinocytes in vitro and in vivo. The most characteristic feature of the SPRR gene family resides in the structure of the central segments of the encoded polypeptides that are built up from tandemly repeated unit…	GO:0031424|keratinization;GO:0008360|regulation of cell shape;	GO:0001533|cornified envelope;GO:0005794|Golgi apparatus;GO:0048471|perinuclear region of cytoplasm;	GO:0005200|structural constituent of cytoskeleton;	.	.
gene7599	5	9	13	5.446753717	2	4	0	4.638349152	2.213611423	0.027114716	NA	up	yes	TRNAN-GUU	tRNA	chrNC_009148.3:44194376-44194449:-	gb|KFD65634.1|	124	4.80E-09	hypothetical protein M514_22229 [Trichuris suis] >KFD67224.1 hypothetical protein M514_20660 [Trichuris suis]	.	.	.	.	.	.	.	.	.	.	.	.	pfam15098	TMEM89	TMEM89 protein family. The function of this family of transmembrane proteins, TMEM89, has not, as yet, been determined. Members of this family are as yet uncharacterized. This family of proteins is found in eukaryotes. Proteins in this family are approximately 159 amino acids in length.	.	.	.	.	.
gene7609	14	16	21	11.35891918	4	5	8	3.013730015	1.591550179	0.010698943	NA	up	yes	LOC102150405	protein_coding	chrNC_009148.3:44308138-44310544:+	.	.	.	.	.	.	.	.	.	.	.	.	.	.	.	.	pfam12876	Cellulase-like	Sugar-binding cellulase-like. This is a putative cellulase family. The structure is a TIM-barrel.	.	.	.	.	.
gene7623	9	21	10	9.041567044	2	2	9	3.085797633	1.625643453	0.044836904	NA	up	yes	LIX1L	protein_coding	chrNC_009148.3:44464900-44488505:+	dbj|BAC34588.1|	1447	0	unnamed protein product, partial [Mus musculus]	.	.	.	.	Q8IVB5	555	0	LIX1-like protein	.	.	.	.	pfam14954	LIX1	Limb expression 1. This entry represents the limb expression 1 (LIX1) family.	GO:0097352|autophagosome maturation;	GO:0005737|cytoplasm;	.	K16673	LIX1L; LIX1-like protein
gene7675	213	175	159	146.425763	119	125	90	1.670783907	0.740525152	0.000167353	0.006284981	up	yes	FAM46C	protein_coding	chrNC_009148.3:48067037-48088282:-	gb|KAI5942542.1|	2075	0	Terminal nucleotidyltransferase 5C [Manis javanica]	.	.	.	.	Q4R8X4	792	0	Terminal nucleotidyltransferase 5C	.	.	.	.	pfam07984	NTP_transf_7	Nucleotidyltransferase. This family contains many hypothetical proteins. It also includes four nematode prion-like proteins. This domain has been identified as part of the nucleotidyltransferase superfamily.	GO:0048255|mRNA stabilization;GO:0045596|negative regulation of cell differentiation;	GO:0005813|centrosome;GO:0005737|cytoplasm;GO:0005634|nucleus;	GO:0004652|polynucleotide adenylyltransferase activity;GO:1990817|RNA adenylyltransferase activity;GO:0003723|RNA binding;	K23034	TENT5C, FAM46C; terminal nucleotidyltransferase 5C [EC:2.7.7.19]
gene7890	13	21	15	10.70554211	6	6	3	3.356795258	1.747084545	0.007290461	NA	up	yes	LOC111773576	lncRNA	chrNC_009148.3:63083589-63103272:+	.	.	.	.	.	.	.	.	.	.	.	.	.	.	.	.	pfam14296	O-ag_pol_Wzy	O-antigen polysaccharide polymerase Wzy. This family includes O-antigen polysaccharide polymerases. These enzymes link O-units via a glycosidic linkage to form a long O-antigen. These enzymes vary in specificity and sequence.	.	.	.	.	.
gene7919	93	113	141	94.32392414	59	83	78	1.594833879	0.673406158	0.005937651	0.052245232	up	yes	LOC102149260	lncRNA	chrNC_009148.3:67640175-67659775:+	.	.	.	.	.	.	.	.	.	.	.	.	.	.	.	.	pfam16161	DUF4867	Domain of unknown function (DUF4867). This family consists of uncharacterized proteins around 220 residues in length and is mainly found in various human gut Firmicutes and a few eubacteria species. It is also amply represented in human gut metagenomic datasets. Distant homology analysis and marginal HMM overlaps suggest this family is a distant homolog of Ureidoglycolate hydrolase pfam04115, but…	.	.	.	.	.
gene7951	32	19	13	14.84502764	4	13	8	2.612314706	1.385328709	0.022078991	NA	up	yes	C5H1orf146	protein_coding	chrNC_009148.3:69414636-69455205:-	ref|XP_032450033.1|	905	1.71E-120	uncharacterized protein C1orf146 homolog [Lynx canadensis] >XP_046938384.1 protein SPO16 homolog [Lynx rufus] >VFV27553.1 Hypothetical predicted protein [Lynx pardinus]	.	.	.	.	Q2TA05	336	4.00E-114	Protein SPO16 homolog	.	.	.	.	pfam15162	DUF4580	Domain of unknown function (DUF4580). This family of proteins is found in eukaryotes. Proteins in this family are typically between 63 and 185 amino acids in length.	GO:0007131|reciprocal meiotic recombination;GO:0007130|synaptonemal complex assembly;	GO:0005694|chromosome;	.	.	.
gene7976	237	169	200	163.5239878	127	145	108	1.620241427	0.696208801	0.000142033	0.00562704	up	yes	GBP5	protein_coding	chrNC_009148.3:71898095-71911161:+	ref|NP_001296181.1|	2735	0	guanylate-binding protein 5 [Equus caballus]	.	.	.	.	Q96PP8	781	0	Guanylate-binding protein 5	.	.	.	.	pfam02263	GBP	Guanylate-binding protein, N-terminal domain. Transcription of the anti-viral guanylate-binding protein (GBP) is induced by interferon-gamma during macrophage induction. This family contains GBP1 and GPB2, both GTPases capable of binding GTP, GDP and GMP.	GO:0071346|cellular response to type II interferon;GO:0006954|inflammatory response;GO:1900017|positive regulation of cytokine production involved in inflammatory response;GO:0045089|positive regulation of innate immune response;GO:0032731|positive regulation of interleukin-1 beta production;GO:0032741|positive regulation of interleukin-18 production;GO:1900227|positive regulation of NLRP3 inflam…	GO:0005737|cytoplasm;GO:0031410|cytoplasmic vesicle;GO:0005794|Golgi apparatus;GO:0000139|Golgi membrane;GO:0016020|membrane;GO:0048471|perinuclear region of cytoplasm;	GO:0005525|GTP binding;GO:0003924|GTPase activity;GO:0042802|identical protein binding;GO:0042803|protein homodimerization activity;	K20898	GBP5; guanylate-binding protein 5
gene7978	4878	4044	3996	3473.21434	2375	3422	2205	1.649450082	0.721985118	2.64E-07	0.000105531	up	yes	LOC105761007	protein_coding	chrNC_009148.3:71948905-71967433:+	ref|NP_001296185.1|	2894	0	uncharacterized protein LOC105761007 [Equus caballus] >XP_008506632.1 PREDICTED: interferon-induced guanylate-binding protein 2 [Equus przewalskii] >XP_008506633.1 PREDICTED: interferon-induced guanylate-binding protein 2 [Equus przewalskii] >XP_008506634.1 PREDICTED: interferon-induced guanylate-binding protein 2 [Equus przewalskii] >XP_014595486.1 uncharacterized protein LOC105761007 isoform X1…	.	.	.	.	P32456	942	0	Guanylate-binding protein 2	.	.	.	.	pfam02263	GBP	Guanylate-binding protein, N-terminal domain. Transcription of the anti-viral guanylate-binding protein (GBP) is induced by interferon-gamma during macrophage induction. This family contains GBP1 and GPB2, both GTPases capable of binding GTP, GDP and GMP.	GO:0071346|cellular response to type II interferon;GO:0071347|cellular response to interleukin-1;GO:0071356|cellular response to tumor necrosis factor;GO:0050830|defense response to Gram-positive bacterium;GO:0042832|defense response to protozoan;GO:0006955|immune response;GO:0034504|protein localization to nucleus;	GO:0005737|cytoplasm;GO:0031410|cytoplasmic vesicle;GO:0005829|cytosol;GO:0005794|Golgi apparatus;GO:0000139|Golgi membrane;GO:0005654|nucleoplasm;GO:0005634|nucleus;GO:0048471|perinuclear region of cytoplasm;	GO:0005525|GTP binding;GO:0003924|GTPase activity;GO:0042802|identical protein binding;GO:0042803|protein homodimerization activity;	K20897	GBP2; guanylate-binding protein 2
gene7980	254	239	156	178.6382277	177	138	108	1.573483875	0.653962394	0.005576819	0.050552421	up	yes	LOC100146267	protein_coding	chrNC_009148.3:72056636-72074055:+	gb|EPQ05952.1|	1540	0	Guanylate-binding protein 6 [Myotis brandtii]	.	.	.	.	Q8N8V2	473	2.00E-155	Guanylate-binding protein 7	.	.	.	.	pfam02263	GBP	Guanylate-binding protein, N-terminal domain. Transcription of the anti-viral guanylate-binding protein (GBP) is induced by interferon-gamma during macrophage induction. This family contains GBP1 and GPB2, both GTPases capable of binding GTP, GDP and GMP.	GO:0071346|cellular response to type II interferon;GO:0050830|defense response to Gram-positive bacterium;GO:0042832|defense response to protozoan;GO:0051607|defense response to virus;GO:0001818|negative regulation of cytokine production;GO:0046426|negative regulation of receptor signaling pathway via JAK-STAT;GO:0032480|negative regulation of type I interferon production;GO:0034345|negative regu…	GO:0031410|cytoplasmic vesicle;GO:0016020|membrane;	GO:0005525|GTP binding;GO:0003924|GTPase activity;	K20899	GBP1_3_4_7; guanylate-binding protein 1/3/4/7
gene8144	68	61	108	65.104001	48	55	53	1.529863565	0.613402998	0.029488091	0.134869094	up	yes	RAVER2	protein_coding	chrNC_009148.3:92811843-92905684:-	ref|XP_036111176.1|	2985	0	ribonucleoprotein PTB-binding 2 isoform X2 [Molossus molossus] >KAF6444939.1 ribonucleoprotein, PTB binding 2 [Molossus molossus]	.	.	.	.	Q9HCJ3	1118	0	Ribonucleoprotein PTB-binding 2	.	.	.	.	pfam00076	RRM_1	RNA recognition motif. (a.k.a. RRM, RBD, or RNP domain). The RRM motif is probably diagnostic of an RNA binding protein. RRMs are found in a variety of RNA binding proteins, including various hnRNP proteins, proteins implicated in regulation of alternative splicing, and protein components of snRNPs. The motif also appears in a few single stranded DNA binding proteins. The RRM structure consists o…	GO:0000381|regulation of alternative mRNA splicing, via spliceosome;	GO:0005737|cytoplasm;GO:0005634|nucleus;	GO:0003729|mRNA binding;GO:0003723|RNA binding;	.	.
gene8716	169	230	259	176.3810133	96	137	165	1.663795509	0.734478128	0.002499052	0.031777564	up	yes	A2ML1	protein_coding	chrNC_009149.3:36959094-37019643:+	ref|XP_032973390.1|	6343	0	alpha-2-macroglobulin-like protein 1 [Rhinolophus ferrumequinum] >KAF6338697.1 alpha-2-macroglobulin like 1 [Rhinolophus ferrumequinum]	.	.	.	.	A8K2U0	2405	0	Alpha-2-macroglobulin-like protein 1	.	.	.	.	pfam07678	A2M_comp	A-macroglobulin complement component. This family includes the complement components region of the alpha-2-macroglobulin family.	GO:0052548|regulation of endopeptidase activity;	GO:0070062|extracellular exosome;GO:0005615|extracellular space;	GO:0004866|endopeptidase inhibitor activity;GO:0030414|peptidase inhibitor activity;GO:0002020|protease binding;GO:0004867|serine-type endopeptidase inhibitor activity;	.	.
gene8731	52	60	55	45.59968321	30	53	25	1.586288656	0.665655321	0.045028356	NA	up	yes	LOC102147467	protein_coding	chrNC_009149.3:37700069-37719374:+	gb|AEB61061.1|	1244	2.54E-171	hypothetical protein, partial [Equus caballus]	.	.	.	.	P27812	127	1.00E-32	Killer cell lectin-like receptor subfamily B member 1B allele A	.	.	.	.	pfam00059	Lectin_C	Lectin C-type domain. This family includes both long and short form C-type	GO:0045953|negative regulation of natural killer cell mediated cytotoxicity;GO:0042269|regulation of natural killer cell mediated cytotoxicity;	GO:0009986|cell surface;GO:0009897|external side of plasma membrane;GO:0005886|plasma membrane;	GO:0030246|carbohydrate binding;GO:0042802|identical protein binding;GO:0038023|signaling receptor activity;	.	.
gene8885	4	6	4	2.702541455	1	0	1	7.09343985	2.826485409	0.049708631	NA	up	yes	GYS2	protein_coding	chrNC_009149.3:49005250-49058143:-	gb|KAF5912551.1|	3317	0	hypothetical protein HPG69_004223 [Diceros bicornis minor]	.	.	.	.	P54840	1231	0	Glycogen [starch] synthase, liver	YFR015c	642	0	COG0438	pfam05693	Glycogen_syn	Glycogen synthase. This family consists of the eukaryotic glycogen synthase proteins GYS1, GYS2 and GYS3. Glycogen synthase (GS) is the enzyme responsible for the synthesis of -1,4-linked glucose chains in glycogen. It is the rate limiting enzyme in the synthesis of the polysaccharide, and its activity is highly regulated through phosphorylation at multiple sites and also by allosteric effectors,…	GO:0006091|generation of precursor metabolites and energy;GO:0005978|glycogen biosynthetic process;GO:0009749|response to glucose;	GO:0005938|cell cortex;GO:0030864|cortical actin cytoskeleton;GO:0005737|cytoplasm;GO:0005856|cytoskeleton;GO:0005829|cytosol;GO:0043265|ectoplasm;	GO:0004373|glycogen (starch) synthase activity;GO:0061547|glycogen synthase activity, transferring glucose-1-phosphate;	K00693	GYS; glycogen synthase [EC:2.4.1.11]
gene8922	201	203	297	183.6749827	140	120	144	1.746351099	0.804343638	5.02E-05	0.00303067	up	yes	ARNTL2	protein_coding	chrNC_009149.3:53541006-53616204:+	ref|XP_002823102.1|	2445	0	aryl hydrocarbon receptor nuclear translocator-like protein 2 isoform X2 [Pongo abelii] >PNJ67210.1 ARNTL2 isoform 5 [Pongo abelii]	.	.	.	.	Q8WYA1	945	0	Aryl hydrocarbon receptor nuclear translocator-like protein 2	.	.	.	.	pfam14598	PAS_11	PAS domain. This family includes the PAS-B domain of NCOA1 (Nuclear receptor coactivator 1), which binds to an LXXLL motif in the C-terminal region of STAT6 (Signal transducer and activator of transcription 6).	GO:0032922|circadian regulation of gene expression;GO:0007623|circadian rhythm;GO:0009649|entrainment of circadian clock;GO:0042753|positive regulation of circadian rhythm;GO:0045893|positive regulation of DNA-templated transcription;GO:0045944|positive regulation of transcription by RNA polymerase II;GO:0006355|regulation of DNA-templated transcription;GO:0006357|regulation of transcription by R…	GO:0034751|aryl hydrocarbon receptor complex;GO:0000785|chromatin;GO:1990513|CLOCK-BMAL transcription complex;GO:0005737|cytoplasm;GO:0005730|nucleolus;GO:0005654|nucleoplasm;GO:0005634|nucleus;	GO:0003700|DNA-binding transcription factor activity;GO:0000981|DNA-binding transcription factor activity, RNA polymerase II-specific;GO:0070888|E-box binding;GO:0046983|protein dimerization activity;GO:0000978|RNA polymerase II cis-regulatory region sequence-specific DNA binding;	K09099	ARNTL2, BMAL2; aryl hydrocarbon receptor nuclear translocator-like protein 2
gene8954	1474	1508	1529	1248.069509	935	1100	954	1.533232213	0.616576215	2.86E-10	4.45E-07	up	yes	KIAA1551	protein_coding	chrNC_009149.3:57056045-57084685:+	gb|KAF5912598.1|	7362	0	hypothetical protein HPG69_004270 [Diceros bicornis minor]	.	.	.	.	Q9HCM1	2024	0	Retroelement silencing factor 1	.	.	.	.	pfam15395	DUF4617	Domain of unknown function (DUF4617). This family of proteins is found in eukaryotes. Proteins in this family are typically between 702 and 1745 amino acids in length.	GO:0045869|negative regulation of single stranded viral RNA replication via double stranded DNA intermediate;GO:0090309|positive regulation of DNA methylation-dependent heterochromatin formation;	GO:0005634|nucleus;	GO:0042393|histone binding;GO:1990226|histone methyltransferase binding;	.	.
gene9546	84	89	82	69.16559039	40	41	76	1.627895187	0.703007814	0.025836102	0.12511701	up	yes	LOC111774023	lncRNA	chrNC_009149.3:82389502-82395110:+	gb|KAF6474710.1|	131	3.27E-06	hypothetical protein HJG63_010880 [Rousettus aegyptiacus]	.	.	.	.	.	.	.	.	.	.	.	.	pfam01131	Topoisom_bac	DNA topoisomerase. This subfamily of topoisomerase is divided on the basis that these enzymes preferentially relax negatively supercoiled DNA, from a 5' phospho- tyrosine linkage in the enzyme-DNA covalent intermediate and has high affinity for single stranded DNA.	.	.	.	.	.
gene9555	372	370	369	308.8779615	229	277	239	1.51502233	0.599339058	1.00E-05	0.001097293	up	yes	GRIP1	protein_coding	chrNC_009149.3:82987906-83587299:-	emb|CAD7676867.1|	5562	0	unnamed protein product [Nyctereutes procyonoides]	.	.	.	.	Q9Y3R0	1982	0	Glutamate receptor-interacting protein 1	.	.	.	.	pfam00595	PDZ	PDZ domain (Also known as DHR or GLGF). PDZ domains are found in diverse signaling proteins.	GO:0016358|dendrite development;GO:0035556|intracellular signal transduction;GO:0098887|neurotransmitter receptor transport, endosome to postsynaptic membrane;GO:0150012|positive regulation of neuron projection arborization;	GO:0070161|anchoring junction;GO:0031410|cytoplasmic vesicle;GO:0005829|cytosol;GO:0030425|dendrite;GO:0005789|endoplasmic reticulum membrane;GO:0043005|neuron projection;GO:0043204|perikaryon;GO:0005886|plasma membrane;GO:0014069|postsynaptic density;GO:0045211|postsynaptic membrane;	GO:0008013|beta-catenin binding;GO:0035259|nuclear glucocorticoid receptor binding;GO:0008022|protein C-terminus binding;GO:0030159|signaling receptor complex adaptor activity;	K20251	GRIP; glutamate receptor-interacting protein
gene9959	12078	11255	9119	8999.478042	6752	8975	5938	1.535184085	0.618411661	1.74E-05	0.001641228	up	yes	BIRC3	protein_coding	chrNC_009150.3:12766575-12782672:+	ref|XP_013215700.1|	2809	0	baculoviral IAP repeat-containing protein 3 isoform X1 [Ictidomys tridecemlineatus] >XP_040141072.1 baculoviral IAP repeat-containing protein 3 isoform X1 [Ictidomys tridecemlineatus] >KAG3286427.1 baculoviral IAP repeat containing 3 [Ictidomys tridecemlineatus]	.	.	.	.	Q13489	989	0	Baculoviral IAP repeat-containing protein 3	.	.	.	.	pfam00653	BIR	Inhibitor of Apoptosis domain. BIR stands for 'Baculovirus Inhibitor of apoptosis protein Repeat'. It is found repeated in inhibitor of apoptosis proteins (IAPs), and in fact it is also known as IAP repeat. These domains characteristically have a number of invariant residues, including 3 conserved cysteines and one conserved histidine that coordinate a zinc ion. They are usually made up of 4-5 al…	GO:0007166|cell surface receptor signaling pathway;GO:0007249|I-kappaB kinase/NF-kappaB signaling;GO:0043066|negative regulation of apoptotic process;GO:0060546|negative regulation of necroptotic process;GO:0038061|NIK/NF-kappaB signaling;GO:0043123|positive regulation of I-kappaB kinase/NF-kappaB signaling;GO:0031398|positive regulation of protein ubiquitination;GO:0042981|regulation of apoptoti…	GO:0005737|cytoplasm;GO:0005829|cytosol;GO:0045121|membrane raft;GO:0005654|nucleoplasm;GO:0005634|nucleus;GO:0032991|protein-containing complex;	GO:0043027|cysteine-type endopeptidase inhibitor activity involved in apoptotic process;GO:0046872|metal ion binding;GO:0044877|protein-containing complex binding;GO:0016740|transferase activity;GO:0061630|ubiquitin protein ligase activity;GO:0004842|ubiquitin-protein transferase activity;	K16060	BIRC2_3; baculoviral IAP repeat-containing protein 2/3
gene9972	198	245	288	196.9919726	128	171	154	1.634452403	0.708807365	0.000209304	0.007384792	up	yes	MMP13	protein_coding	chrNC_009150.3:13286889-13298659:-	ref|NP_001075273.1|	2475	0	collagenase 3 precursor [Equus caballus] >XP_008534985.1 PREDICTED: collagenase 3 [Equus przewalskii] >O18927.1 RecName: Full=Collagenase 3; AltName: Full=Matrix metalloproteinase-13; Short=MMP-13; Flags: Precursor [Equus caballus] >AAB86893.1 matrix metalloproteinase 13 [Equus caballus]	.	.	.	.	O18927	957	0	Collagenase 3	.	.	.	.	pfam00413	Peptidase_M10	Matrixin. The members of this family are enzymes that cleave peptides. These proteases require zinc for catalysis.	GO:0060349|bone morphogenesis;GO:0030574|collagen catabolic process;GO:0022617|extracellular matrix disassembly;GO:0030198|extracellular matrix organization;GO:0006508|proteolysis;	GO:0031012|extracellular matrix;GO:0005576|extracellular region;	GO:0005509|calcium ion binding;GO:0005518|collagen binding;GO:0004175|endopeptidase activity;GO:0004222|metalloendopeptidase activity;GO:0008270|zinc ion binding;	K07994	MMP13; matrix metalloproteinase-13 (collagenase 3) [EC:3.4.24.-]
gene10473	29	32	29	39.01641301	49	58	39	0.629423129	-0.667897903	0.037575464	NA	down	yes	PALM3	protein_coding	chrNC_009150.3:46082251-46090735:+	ref|XP_031293299.1|	1033	8.69E-125	paralemmin-3 isoform X1 [Camelus dromedarius] >KAB1259323.1 Paralemmin-3 [Camelus dromedarius]	.	.	.	.	A6NDB9	296	9.00E-86	Paralemmin-3	.	.	.	.	pfam15709	DUF4670	Domain of unknown function (DUF4670). This family of proteins is found in eukaryotes. Proteins in this family are typically between 373 and 763 amino acids in length.	GO:0001960|negative regulation of cytokine-mediated signaling pathway;GO:0008360|regulation of cell shape;GO:0032496|response to lipopolysaccharide;GO:0008063|Toll signaling pathway;	GO:0005737|cytoplasm;GO:0005886|plasma membrane;	GO:0005524|ATP binding;	.	.
gene1103	1	6	3	9.25884873	17	8	20	0.224328449	-2.156315502	0.006828134	NA	down	yes	LOC111775217	lncRNA	chrNC_009144.3:94309069-94319599:-	pir|T29097|	214	4.39E-18	pro-pol-dUTPase polyprotein - murine endogenous retrovirus ERV-L (fragment) [Murine endogenous retrovirus ERV-L] >CAA73251.1 Pro-Pol-dUTPase polyprotein, partial [Mus musculus]	.	.	.	.	.	.	.	.	.	.	.	.	pfam15479	DUF4639	Domain of unknown function (DUF4639). This family of proteins is found in eukaryotes. Proteins in this family are typically between 161 and 601 amino acids in length.	.	.	.	.	.
gene11668	92	74	63	97.46354408	140	132	89	0.648743059	-0.624280897	0.009726152	0.069778228	down	yes	ADORA2A	protein_coding	chrNC_009151.3:2892334-2909602:+	ref|NP_001075366.1|	2028	0	adenosine receptor A2a [Equus caballus] >XP_023502347.1 adenosine receptor A2a isoform X1 [Equus caballus] >Q6TLI7.1 RecName: Full=Adenosine receptor A2a [Equus caballus] >AAQ95165.1 adenosine A2A receptor [Equus caballus]	.	.	.	.	Q6TLI7	785	0	Adenosine receptor A2a	.	.	.	.	pfam00001	7tm_1	7 transmembrane receptor (rhodopsin family). This family contains, amongst other G-protein-coupled receptors (GCPRs), members of the opsin family, which have been considered to be typical members of the rhodopsin superfamily. They share several motifs, mainly the seven transmembrane helices, GCPRs of the rhodopsin superfamily. All opsins bind a chromophore, such as 11-cis-retinal. The function of…	GO:0007189|adenylate cyclase-activating G protein-coupled receptor signaling pathway;GO:0097190|apoptotic signaling pathway;GO:0042755|eating behavior;GO:0001973|G protein-coupled adenosine receptor signaling pathway;GO:0007186|G protein-coupled receptor signaling pathway;GO:0060080|inhibitory postsynaptic potential;GO:0007626|locomotory behavior;GO:0046636|negative regulation of alpha-beta T cel…	GO:0098794|postsynapse;	GO:0019899|enzyme binding;GO:0001609|G protein-coupled adenosine receptor activity;GO:0004930|G protein-coupled receptor activity;GO:0042802|identical protein binding;GO:0008289|lipid binding;	K04266	ADORA2A, ADOR; adenosine receptor A2a
gene11721	1	2	1	5.194468042	15	10	3	0.148262387	-2.753775448	0.011301251	NA	down	yes	LOC106783473	lncRNA	chrNC_009151.3:4203684-4209066:-	.	.	.	.	.	.	.	.	.	.	.	.	.	.	.	.	pfam15449	Retinal	Retinal protein. This family of proteins is found in the photoreceptor cells of the retina. Mutations of the gene encoding this protein have been associated with retinal disorders such as retinitis pigmentosa and late-onset progressive retinal atrophy. The function of this family of proteins is unknown, but it is likely to be important in the development and function of the retina.	.	.	.	.	.
gene12502	86	65	50	106.2335692	200	180	68	0.464370516	-1.106651719	0.001073453	0.019052974	down	yes	FHOD3	protein_coding	chrNC_009151.3:59843368-60297976:+	ref|XP_036084955.1|	5943	0	FH1/FH2 domain-containing protein 3 isoform X7 [Rousettus aegyptiacus] >KAF6422368.1 formin homology 2 domain containing 3 [Rousettus aegyptiacus]	.	.	.	.	Q2V2M9	1006	0	FH1/FH2 domain-containing protein 3	.	.	.	.	pfam02181	FH2	Formin Homology 2 Domain.	GO:0051639|actin filament network formation;GO:0055003|cardiac myofibril assembly;GO:0030866|cortical actin cytoskeleton organization;GO:0030837|negative regulation of actin filament polymerization;GO:0045214|sarcomere organization;	GO:0005737|cytoplasm;GO:0005856|cytoskeleton;GO:0030018|Z disc;	GO:0051015|actin filament binding;	.	.
gene12582	41	35	39	48.80741067	55	71	54	0.649285655	-0.62307476	0.029482954	NA	down	yes	CFAP53	protein_coding	chrNC_009151.3:72190663-72228978:-	ref|XP_019792619.2|	2011	0	cilia- and flagella-associated protein 53 [Tursiops truncatus] >TEA30188.1 hypothetical protein DBR06_SOUSAS4810064 [Sousa chinensis]	.	.	.	.	F1N7G5	660	0	Cilia- and flagella-associated protein 53	.	.	.	.	pfam13868	TPH	Trichohyalin-plectin-homology domain. This family is a mixtrue of two different families of eukaryotic proteins. Trichoplein or mitostatin, was first defined as a meiosis-specific nuclear structural protein. It has since been linked with mitochondrial movement. It is associated with the mitochondrial outer membrane, and over-expression leads to reduction in mitochondrial motility whereas lack of …	GO:0060271|cilium assembly;GO:0003341|cilium movement;	GO:0005879|axonemal microtubule;	.	.	.
gene1302	69	45	53	70.56900065	102	70	86	0.653743274	-0.613203896	0.024595098	0.12221742	down	yes	LOC111767453	protein_coding	chrNC_009144.3:115261304-115283109:-	gb|OBS73964.1|	1461	0	hypothetical protein A6R68_15498, partial [Neotoma lepida]	.	.	.	.	Q7L576	488	8.00E-158	Cytoplasmic FMR1-interacting protein 1	.	.	.	.	pfam05994	FragX_IP	Cytoplasmic Fragile-X interacting family. CYFIP1/2 (Cytoplasmic fragile X mental retardation interacting protein) like proteins for a highly conserved protein family. The function of CYFIPs is unclear, but CYFIP interaction with fragile X mental retardation interacting protein (FMRP) involves the domain of FMRP which also mediating homo- and heteromerization.	GO:0048675|axon extension;GO:0007411|axon guidance;GO:0000902|cell morphogenesis;GO:0030031|cell projection assembly;GO:0032869|cellular response to insulin stimulus;GO:0050890|cognition;GO:0097484|dendrite extension;GO:0030032|lamellipodium assembly;GO:0099563|modification of synaptic structure;GO:1903422|negative regulation of synaptic vesicle recycling;GO:2000601|positive regulation of Arp2/3 …	GO:0044295|axonal growth cone;GO:0090724|central region of growth cone;GO:0005829|cytosol;GO:0044294|dendritic growth cone;GO:0043197|dendritic spine;GO:0060076|excitatory synapse;GO:0070062|extracellular exosome;GO:0005576|extracellular region;GO:0032433|filopodium tip;GO:0005925|focal adhesion;GO:0030027|lamellipodium;GO:0005845|mRNA cap binding complex;GO:0043005|neuron projection;GO:0043025|n…	GO:0051015|actin filament binding;GO:0000340|RNA 7-methylguanosine cap binding;GO:0031267|small GTPase binding;GO:0045182|translation regulator activity;	K05749	CYFIP; cytoplasmic FMR1 interacting protein
gene13282	9	10	5	13.69353012	31	16	12	0.418408348	-1.25701646	0.036865194	NA	down	yes	FAM83A	protein_coding	chrNC_009152.3:67763516-67787570:+	ref|XP_010987062.2|	1892	0	protein FAM83A [Camelus dromedarius] >KAB1257911.1 Protein FAM83A [Camelus dromedarius]	.	.	.	.	Q8K2P2	660	0	Protein FAM83A	.	.	.	.	pfam07894	DUF1669	Protein of unknown function (DUF1669). This family is composed of sequences derived from hypothetical eukaryotic proteins of unknown function. Some members of this family are annotated as being potential phospholipases but no literature was found to support this.	GO:0008283|cell population proliferation;GO:0007173|epidermal growth factor receptor signaling pathway;GO:0007165|signal transduction;	GO:0005737|cytoplasm;	GO:0042802|identical protein binding;GO:0036312|phosphatidylinositol 3-kinase regulatory subunit binding;GO:0019901|protein kinase binding;	.	.
gene13493	36	37	49	57.09835009	87	85	53	0.552863076	-0.855005873	0.002989919	NA	down	yes	KIFC2	protein_coding	chrNC_009152.3:85211682-85219832:+	gb|KAF5928741.1|	2657	0	hypothetical protein HPG69_006017, partial [Diceros bicornis minor]	.	.	.	.	O08672	914	0	Kinesin-like protein KIFC2	ECU10g0320	186	4.00E-49	COG5059	pfam00225	Kinesin	Kinesin motor domain.	GO:0007018|microtubule-based movement;GO:0090307|mitotic spindle assembly;	GO:0005737|cytoplasm;GO:0005871|kinesin complex;GO:0005874|microtubule;GO:0005815|microtubule organizing center;GO:0072686|mitotic spindle;GO:0005634|nucleus;	GO:0005524|ATP binding;GO:0016887|ATP hydrolysis activity;GO:0008017|microtubule binding;GO:0003777|microtubule motor activity;	.	.
gene13733	163	123	120	176.9083829	243	239	182	0.6229888	-0.682721867	0.000211502	0.007417264	down	yes	SPRED3	protein_coding	chrNC_009153.3:9601992-9610617:+	ref|XP_035559228.1|	1119	8.82E-137	sprouty-related, EVH1 domain-containing protein 3 isoform X2 [Canis lupus dingo] >XP_048965780.1 sprouty-related, EVH1 domain-containing protein 3 isoform X2 [Canis lupus dingo] >XP_855400.2 sprouty-related, EVH1 domain-containing protein 3 isoform X5 [Canis lupus familiaris] >CAD7692690.1 unnamed protein product [Nyctereutes procyonoides]	.	.	.	.	Q2MJR0	427	6.00E-134	Sprouty-related, EVH1 domain-containing protein 3	.	.	.	.	pfam05210	Sprouty	Sprouty protein (Spry). This family consists of eukaryotic Sprouty protein homologs. Sprouty proteins have been revealed as inhibitors of the Ras/mitogen-activated protein kinase (MAPK) cascade, a pathway crucial for developmental processes initiated by activation of various receptor tyrosine kinases. The sprouty gene has found to be expressed in the the brain, cochlea, nasal organs, teeth, saliv…	GO:0010719|negative regulation of epithelial to mesenchymal transition;GO:0070373|negative regulation of ERK1 and ERK2 cascade;GO:1902747|negative regulation of lens fiber cell differentiation;GO:0043409|negative regulation of MAPK cascade;GO:0030512|negative regulation of transforming growth factor beta receptor signaling pathway;	GO:0005886|plasma membrane;	GO:0019901|protein kinase binding;	K04703	SPRED; sprouty-related, EVH1 domain-containing protein
gene13904	7	11	5	12.99553587	16	20	19	0.426824001	-1.228286792	0.032600121	NA	down	yes	LOC111775429	protein_coding	chrNC_009153.3:14004364-14006322:+	.	.	.	.	.	.	.	.	.	.	.	.	.	.	.	.	pfam15498	Dendrin	Nephrin and CD2AP-binding protein, Dendrin. Dendrin is a family of eukaryotic proteins found in the podocytes of the kidneys. Dendrin, originally identified in telencephalic dendrites, is a constituent of the slit diaphragm, SD, complex of podocytes, where it directly binds to nephrin and CD2AP. Kidney podocytes and their slit diaphragms (SDs) form the final barrier to urinary protein loss. SD pr…	.	.	.	.	.
gene13966	73	53	44	75.56196669	125	114	51	0.604044599	-0.72727302	0.026331679	0.126881746	down	yes	CEACAM19	protein_coding	chrNC_009153.3:15534378-15549071:+	gb|AUZ17062.1|	1198	2.28E-156	carcinoembryonic antigen-related cell adhesion molecule 19 transcript variant 1 [Equus caballus]	.	.	.	.	Q7Z692	405	3.00E-132	Carcinoembryonic antigen-related cell adhesion molecule 19	.	.	.	.	pfam07686	V-set	Immunoglobulin V-set domain. This domain is found in antibodies as well as neural protein P0 and CTL4 amongst others.	GO:0007157|heterophilic cell-cell adhesion via plasma membrane cell adhesion molecules;	GO:0009986|cell surface;	.	K16825	CEACAM19, CEAL1; carcinoembryonic antigen-related cell adhesion molecule 19
gene14132	39	40	73	64.07147676	92	66	77	0.650698386	-0.619939121	0.040310612	0.162192577	down	yes	RASIP1	protein_coding	chrNC_009153.3:19008497-19021290:-	gb|KAF5925906.1|	3578	0	hypothetical protein HPG69_000397 [Diceros bicornis minor]	.	.	.	.	Q5U651	1308	0	Ras-interacting protein 1	.	.	.	.	pfam01843	DIL	DIL domain. The DIL domain has no known function.	GO:0001525|angiogenesis;GO:0048754|branching morphogenesis of an epithelial tube;GO:0010507|negative regulation of autophagy;GO:1905709|negative regulation of membrane permeability;GO:0035024|negative regulation of Rho protein signal transduction;GO:2000299|negative regulation of Rho-dependent protein serine/threonine kinase activity;GO:0033625|positive regulation of integrin activation;GO:004308…	GO:0005911|cell-cell junction;GO:0005795|Golgi stack;GO:0048471|perinuclear region of cytoplasm;GO:0032991|protein-containing complex;	GO:0051020|GTPase binding;GO:0042803|protein homodimerization activity;	.	.
gene1439	195	154	156	213.5250499	315	267	205	0.65416064	-0.612283137	0.000712252	0.014896975	down	yes	LARP6	protein_coding	chrNC_009144.3:123422604-123442036:+	ref|XP_002825664.1|	2041	0	la-related protein 6 isoform X1 [Pongo abelii] >PNJ42986.1 LARP6 isoform 1 [Pongo abelii]	.	.	.	.	Q9BRS8	786	0	La-related protein 6	.	.	.	.	pfam05383	La	La domain. This presumed domain is found at the N-terminus of La RNA-binding proteins as well as other proteins. The function of this region is uncertain.	GO:0032967|positive regulation of collagen biosynthetic process;GO:1902416|positive regulation of mRNA binding;GO:0045727|positive regulation of translation;GO:0006396|RNA processing;	GO:0005737|cytoplasm;GO:0005634|nucleus;GO:0005844|polysome;GO:1990904|ribonucleoprotein complex;	GO:0048027|mRNA 5'-UTR binding;GO:0003729|mRNA binding;GO:0017022|myosin binding;GO:0003723|RNA binding;GO:0035613|RNA stem-loop binding;GO:1990825|sequence-specific mRNA binding;	K18733	LARP6; la-related protein 6
gene1456	24	39	16	36.63505106	42	47	51	0.576543378	-0.794498938	0.043668357	NA	down	yes	LOC111776019	lncRNA	chrNC_009144.3:125241785-125245560:-	ref|XP_021583555.1|	250	8.38E-22	acidic leucine-rich nuclear phosphoprotein 32 family member A isoform X1 [Ictidomys tridecemlineatus] >KAG3262157.1 acidic nuclear phosphoprotein 32 family member A, transcript variant X1 [Ictidomys tridecemlineatus]	.	.	.	.	.	.	.	.	.	.	.	.	pfam15505	DUF4648	Domain of unknown function (DUF4648). This family of proteins is found in eukaryotes. Proteins in this family are typically between 115 and 207 amino acids in length.	.	.	.	.	.
gene15478	1	2	2	4.592330653	10	8	5	0.2224674	-2.168334153	0.031747269	NA	down	yes	CACNG4	protein_coding	chrNC_009154.3:13922995-13981453:+	ref|XP_032944941.1|	1450	0	voltage-dependent calcium channel gamma-4 subunit [Rhinolophus ferrumequinum] >KAF6298159.1 calcium voltage-gated channel auxiliary subunit gamma 4 [Rhinolophus ferrumequinum]	.	.	.	.	Q9UBN1	560	0	Voltage-dependent calcium channel gamma-4 subunit	.	.	.	.	pfam00822	PMP22_Claudin	PMP-22/EMP/MP20/Claudin family.	GO:0099590|neurotransmitter receptor internalization;GO:0098943|neurotransmitter receptor transport, postsynaptic endosome to lysosome;GO:2000969|positive regulation of AMPA receptor activity;GO:0051968|positive regulation of synaptic transmission, glutamatergic;GO:0098970|postsynaptic neurotransmitter receptor diffusion trapping;GO:2000311|regulation of AMPA receptor activity;GO:0098962|regulati…	GO:0032281|AMPA glutamate receptor complex;GO:0044297|cell body;GO:0009986|cell surface;GO:0030666|endocytic vesicle membrane;GO:0098978|glutamatergic synapse;GO:1990454|L-type voltage-gated calcium channel complex;GO:0005886|plasma membrane;GO:0098839|postsynaptic density membrane;GO:0036477|somatodendritic compartment;	GO:0005246|calcium channel regulator activity;GO:0016247|channel regulator activity;GO:0035255|ionotropic glutamate receptor binding;GO:0005245|voltage-gated calcium channel activity;	K04869	CACNG4; voltage-dependent calcium channel gamma-4
gene16315	105	94	64	111.3318015	130	148	129	0.658690128	-0.602328167	0.009656904	0.069668948	down	yes	HIC1	protein_coding	chrNC_009154.3:45964963-45970888:+	emb|CAH6785921.1|	2315	0	Hic1 [Phodopus roborovskii]	.	.	.	.	Q14526	821	0	Hypermethylated in cancer 1 protein	.	.	.	.	pfam00651	BTB	BTB/POZ domain. The BTB (for BR-C, ttk and bab) or POZ (for Pox virus and Zinc finger) domain is present near the N-terminus of a fraction of zinc finger (pfam00096) proteins and in proteins that contain the pfam01344 motif such as Kelch and a family of pox virus proteins. The BTB/POZ domain mediates homomeric dimerisation and in some instances heteromeric dimerisation. The structure of the dimer…	GO:0008630|intrinsic apoptotic signaling pathway in response to DNA damage;GO:0000122|negative regulation of transcription by RNA polymerase II;GO:0030178|negative regulation of Wnt signaling pathway;GO:0043517|positive regulation of DNA damage response, signal transduction by p53 class mediator;GO:0006355|regulation of DNA-templated transcription;GO:0006357|regulation of transcription by RNA pol…	GO:0000785|chromatin;GO:0005654|nucleoplasm;GO:0005634|nucleus;	GO:0003700|DNA-binding transcription factor activity;GO:0000981|DNA-binding transcription factor activity, RNA polymerase II-specific;GO:0001227|DNA-binding transcription repressor activity, RNA polymerase II-specific;GO:0042826|histone deacetylase binding;GO:0046872|metal ion binding;GO:0000978|RNA polymerase II cis-regulatory region sequence-specific DNA binding;GO:0043565|sequence-specific DNA…	.	.
gene16387	181	149	153	209.6047263	294	278	213	0.626755275	-0.674025862	4.50E-05	0.002866887	down	yes	SPNS2	protein_coding	chrNC_009154.3:48255475-48291648:+	ref|XP_015994284.2|	2395	0	protein spinster homolog 2 isoform X2 [Rousettus aegyptiacus] >KAF6454437.1 hypothetical protein HJG63_000152 [Rousettus aegyptiacus]	.	.	.	.	Q91VM4	733	0	Sphingosine-1-phosphate transporter SPNS2	.	.	.	.	pfam07690	MFS_1	Major Facilitator Superfamily.	GO:0001782|B cell homeostasis;GO:0060348|bone development;GO:0006869|lipid transport;GO:0048535|lymph node development;GO:0002260|lymphocyte homeostasis;GO:0072676|lymphocyte migration;GO:0048073|regulation of eye pigmentation;GO:0002920|regulation of humoral immune response;GO:2000404|regulation of T cell migration;GO:0007605|sensory perception of sound;GO:0006665|sphingolipid metabolic process;…	GO:0010008|endosome membrane;GO:0016020|membrane;GO:0005886|plasma membrane;	GO:0046624|sphingolipid transporter activity;GO:0022857|transmembrane transporter activity;	.	.
gene16459	50	40	34	53.04881352	75	72	50	0.642996251	-0.637117769	0.030314844	NA	down	yes	SLC16A11	protein_coding	chrNC_009154.3:50406770-50409307:-	gb|KAI5280830.1|	961	2.87E-121	Monocarboxylate Transporter 11 [Manis pentadactyla]	.	.	.	.	Q5NC32	351	8.00E-113	Monocarboxylate transporter 11	.	.	.	.	pfam07690	MFS_1	Major Facilitator Superfamily.	GO:0006629|lipid metabolic process;GO:0015718|monocarboxylic acid transport;	GO:0005789|endoplasmic reticulum membrane;GO:0005886|plasma membrane;	GO:0008028|monocarboxylic acid transmembrane transporter activity;GO:0050833|pyruvate transmembrane transporter activity;GO:0015293|symporter activity;	K08188	SLC16A11; MFS transporter, MCT family, solute carrier family 16 (monocarboxylic acid transporters), member 11
gene16523	0	0	0	1.52574721	2	2	5	0.060846936	-4.038671572	0.034194339	NA	down	yes	LOC111775797	guide_RNA	chrNC_009154.3:51167454-51167593:+	.	.	.	.	.	.	.	.	.	.	.	.	.	.	.	.	pfam07990	NABP	Nucleic acid binding protein NABP. Many members of this family are putative nucleic acid binding proteins. One member of this family has been partially characterized and contains two putative phosphorylation sites and a possible dimerisation / leucine zipper domain.	.	.	.	.	.
gene16533	19	16	24	28.03178133	43	38	30	0.539412406	-0.890539392	0.018778431	NA	down	yes	LOC106782890	pseudogene	chrNC_009154.3:51304605-51313445:+	gb|KAG8507141.1|	599	3.16E-101	Arachidonate 15-lipoxygenase B, partial [Galemys pyrenaicus]	.	.	.	.	O15296	159	3.00E-74	Polyunsaturated fatty acid lipoxygenase ALOX15B	.	.	.	.	pfam01477	PLAT	PLAT/LH2 domain. This domain is found in a variety of membrane or lipid associated proteins. It is called the PLAT (Polycystin-1, Lipoxygenase, Alpha-Toxin) domain or LH2 (Lipoxygenase homology) domain. The known structure of pancreatic lipase shows this domain binds to procolipase pfam01114, which mediates membrane association. So it appears possible that this domain mediates membrane attachment…	GO:0006915|apoptotic process;GO:0019369|arachidonic acid metabolic process;GO:1901696|cannabinoid biosynthetic process;GO:0071926|endocannabinoid signaling pathway;GO:0051122|hepoxilin biosynthetic process;GO:0043651|linoleic acid metabolic process;GO:0006629|lipid metabolic process;GO:0034440|lipid oxidation;GO:2001303|lipoxin A4 biosynthetic process;GO:0019372|lipoxygenase pathway;GO:0045786|ne…	GO:0005912|adherens junction;GO:0005856|cytoskeleton;GO:0005829|cytosol;GO:0070062|extracellular exosome;GO:0019898|extrinsic component of membrane;GO:0005925|focal adhesion;GO:0016020|membrane;GO:0005634|nucleus;GO:0005886|plasma membrane;	GO:0050473|arachidonate 15-lipoxygenase activity;GO:0036403|arachidonate 8(S)-lipoxygenase activity;GO:0005509|calcium ion binding;GO:0005506|iron ion binding;GO:0016165|linoleate 13S-lipoxygenase activity;GO:1990136|linoleate 9S-lipoxygenase activity;GO:0008289|lipid binding;GO:0016702|oxidoreductase activity, acting on single donors with incorporation of molecular oxygen, incorporation of two a…	K08022	ALOX15B; arachidonate 15-lipoxygenase (second type) / 8-lipoxygenase (S-type) [EC:1.13.11.33 1.13.11.-]
gene16534	797	747	782	983.834218	1473	1150	996	0.654364127	-0.611834435	2.29E-06	0.000436551	down	yes	ALOX12B	protein_coding	chrNC_009154.3:51313436-51325324:-	emb|CAD7689731.1|	3474	0	unnamed protein product [Nyctereutes procyonoides]	.	.	.	.	O75342	1302	0	Arachidonate 12-lipoxygenase, 12R-type	.	.	.	.	pfam00305	Lipoxygenase	Lipoxygenase.	GO:0019369|arachidonic acid metabolic process;GO:0046513|ceramide biosynthetic process;GO:0061436|establishment of skin barrier;GO:0051122|hepoxilin biosynthetic process;GO:0043651|linoleic acid metabolic process;GO:0034440|lipid oxidation;GO:0019372|lipoxygenase pathway;GO:0010628|positive regulation of gene expression;GO:0043410|positive regulation of MAPK cascade;GO:0070257|positive regulation…	GO:0005829|cytosol;GO:0043231|intracellular membrane-bounded organelle;GO:0048471|perinuclear region of cytoplasm;	GO:0106237|arachidonate 12(R)-lipoxygenase activity;GO:0004052|arachidonate 12(S)-lipoxygenase activity;GO:0047677|arachidonate 8(R)-lipoxygenase activity;GO:0005506|iron ion binding;GO:0016853|isomerase activity;GO:1990136|linoleate 9S-lipoxygenase activity;GO:0016829|lyase activity;GO:0016702|oxidoreductase activity, acting on single donors with incorporation of molecular oxygen, incorporation …	K08021	ALOX12B; arachidonate 12-lipoxygenase (R-type) [EC:1.13.11.-]
gene16803	2	7	5	10.06388953	14	12	20	0.307063411	-1.703391483	0.014521765	NA	down	yes	TSPAN18	protein_coding	chrNC_009155.3:9527525-9695592:+	gb|KAI5936378.1|	824	1.39E-100	Tetraspanin-18 [Manis javanica]	.	.	.	.	Q96SJ8	303	3.00E-95	Tetraspanin-18	.	.	.	.	pfam00335	Tetraspannin	Tetraspanin family.	.	.	.	K17353	TSPAN18; tetraspanin-18
gene16869	89	71	61	94.21084962	122	119	106	0.647742351	-0.62650802	0.005626194	0.050627022	down	yes	LOC111775906	protein_coding	chrNC_009155.3:12297825-12320244:+	.	.	.	.	.	.	.	.	.	.	.	.	.	.	.	.	pfam15096	G6B	G6B family.	.	.	.	.	.
gene17765	87	50	36	79.13081481	154	98	56	0.577954495	-0.790972188	0.035641356	0.150423648	down	yes	ALDH3B1	protein_coding	chrNC_009155.3:31107901-31126423:+	ref|XP_005864400.2|	2216	0	PREDICTED: aldehyde dehydrogenase family 3 member B1 isoform X1 [Myotis brandtii] >XP_005864401.1 PREDICTED: aldehyde dehydrogenase family 3 member B1 isoform X1 [Myotis brandtii] >XP_014393599.1 PREDICTED: aldehyde dehydrogenase family 3 member B1 isoform X1 [Myotis brandtii] >XP_014393600.1 PREDICTED: aldehyde dehydrogenase family 3 member B1 isoform X1 [Myotis brandtii] >XP_014393601.1 PREDICT…	.	.	.	.	P43353	842	0	Aldehyde dehydrogenase family 3 member B1	alr3672	436	4.00E-145	COG1012	pfam00171	Aldedh	Aldehyde dehydrogenase family. This family of dehydrogenases act on aldehyde substrates. Members use NADP as a cofactor. The family includes the following members: The prototypical members are the aldehyde dehydrogenases EC:1.2.1.3. Succinate-semialdehyde dehydrogenase EC:1.2.1.16. Lactaldehyde dehydrogenase EC:1.2.1.22. Benzaldehyde dehydrogenase EC:1.2.1.28. Methylmalonate-semialdehyde dehydrog…	GO:0006066|alcohol metabolic process;GO:0046185|aldehyde catabolic process;GO:0006081|cellular aldehyde metabolic process;GO:0034599|cellular response to oxidative stress;GO:0006068|ethanol catabolic process;GO:0006629|lipid metabolic process;GO:0006979|response to oxidative stress;GO:0030148|sphingolipid biosynthetic process;	GO:0005737|cytoplasm;GO:0005829|cytosol;GO:0070062|extracellular exosome;GO:0005886|plasma membrane;GO:0030667|secretory granule membrane;GO:0035579|specific granule membrane;GO:0031982|vesicle;	GO:0004028|3-chloroallyl aldehyde dehydrogenase activity;GO:0004029|aldehyde dehydrogenase (NAD+) activity;GO:0004030|aldehyde dehydrogenase [NAD(P)+] activity;GO:0018479|benzaldehyde dehydrogenase (NAD+) activity;GO:0018477|benzaldehyde dehydrogenase (NADP+) activity;	K00129	ALDH3; aldehyde dehydrogenase (NAD(P)+) [EC:1.2.1.5]
gene17788	45	27	44	49.39574919	74	64	46	0.640028178	-0.643792673	0.037367065	NA	down	yes	LOC111775989	lncRNA	chrNC_009155.3:32108973-32132825:-	gb|KAB0350887.1|	205	7.05E-21	hypothetical protein FD754_015744 [Muntiacus muntjak]	.	.	.	.	O00370	78.6	2.00E-12	LINE-1 retrotransposable element ORF2 protein	.	.	.	.	pfam03154	Atrophin-1	Atrophin-1 family. Atrophin-1 is the protein product of the dentatorubral-pallidoluysian atrophy (DRPLA) gene. DRPLA OMIM:125370 is a progressive neurodegenerative disorder. It is caused by the expansion of a CAG repeat in the DRPLA gene on chromosome 12p. This results in an extended polyglutamine region in atrophin-1, that is thought to confer toxicity to the protein, possibly through altering i…	GO:0006310|DNA recombination;GO:0090305|nucleic acid phosphodiester bond hydrolysis;GO:0032199|reverse transcription involved in RNA-mediated transposition;GO:0032197|transposition, RNA-mediated;	.	GO:0046872|metal ion binding;GO:0003964|RNA-directed DNA polymerase activity;GO:0009036|type II site-specific deoxyribonuclease activity;	.	.
gene17896	56	67	90	89.39474316	80	106	137	0.66106891	-0.597127428	0.035769941	0.150823638	down	yes	MUC6	protein_coding	chrNC_009155.3:35968105-35990415:-	gb|KAF5928717.1|	5512	0	hypothetical protein HPG69_013811, partial [Diceros bicornis minor]	.	.	.	.	Q6W4X9	1996	0	Mucin-6	.	.	.	.	pfam00094	VWD	von Willebrand factor type D domain. Luciferin monooxygenase from Vargula hilgendorfii contains a vwd domain. Its function is unrelated but the similarity is very strong by several methods.	GO:0030277|maintenance of gastrointestinal epithelium;	GO:0031012|extracellular matrix;GO:0005615|extracellular space;GO:0005796|Golgi lumen;GO:0005886|plasma membrane;	GO:0005201|extracellular matrix structural constituent;	K22023	MUC6; mucin-6
gene18441	54	39	67	67.11135259	103	78	66	0.655930805	-0.608384464	0.027943849	0.13058462	down	yes	LOC102150216	lncRNA	chrNC_009156.3:23354395-23359283:-	.	.	.	.	.	.	.	.	.	.	.	.	.	.	.	.	pfam00889	EF_TS	Elongation factor TS.	.	.	.	.	.
gene18849	28	51	37	51.33198294	81	49	62	0.615145448	-0.701000526	0.038818914	NA	down	yes	LOC102148774	lncRNA	chrNC_009156.3:43057280-43065599:+	gb|KFO90505.1|	131	8.95E-08	hypothetical protein N320_11655, partial [Buceros rhinoceros silvestris]	.	.	.	.	.	.	.	.	.	.	.	.	pfam03154	Atrophin-1	Atrophin-1 family. Atrophin-1 is the protein product of the dentatorubral-pallidoluysian atrophy (DRPLA) gene. DRPLA OMIM:125370 is a progressive neurodegenerative disorder. It is caused by the expansion of a CAG repeat in the DRPLA gene on chromosome 12p. This results in an extended polyglutamine region in atrophin-1, that is thought to confer toxicity to the protein, possibly through altering i…	.	.	.	.	.
gene18883	2	3	3	5.925056965	11	10	7	0.291646449	-1.777707585	0.035779121	NA	down	yes	LOC111776164	protein_coding	chrNC_009156.3:43456858-43468412:+	gb|KAF6439821.1|	391	1.47E-40	axin 1 [Rousettus aegyptiacus]	.	.	.	.	.	.	.	.	.	.	.	.	pfam07174	FAP	Fibronectin-attachment protein (FAP). This family contains bacterial fibronectin-attachment proteins (FAP). Family members are rich in alanine and proline, are approximately 300 long, and seem to be restricted to mycobacteria. These proteins contain a fibronectin-binding motif that allows mycobacteria to bind to fibronectin in the extracellular matrix.	.	.	.	.	.
gene19169	27	31	35	40.63331938	69	46	38	0.619207374	-0.691505443	0.041581561	NA	down	yes	LOC111767754	lncRNA	chrNC_009157.3:23349427-23392348:+	gb|KAF6081744.1|	160	3.81E-10	hypothetical protein HJG60_008763 [Phyllostomus discolor]	.	.	.	.	.	.	.	.	.	.	.	.	pfam03035	RNA_capsid	Calicivirus putative RNA polymerase/capsid protein.	.	.	.	.	.
gene19219	18	19	10	22.67827107	35	24	30	0.537358253	-0.896043852	0.0456841	NA	down	yes	ARSI	protein_coding	chrNC_009157.3:27018533-27024797:+	gb|KAG8504474.1|	2749	0	Arylsulfatase I [Galemys pyrenaicus]	.	.	.	.	Q32KH7	1051	0	Arylsulfatase I	STM0035	159	4.00E-40	COG3119	pfam00884	Sulfatase	Sulfatase.	.	GO:0005783|endoplasmic reticulum;GO:0005576|extracellular region;	GO:0046872|metal ion binding;GO:0008484|sulfuric ester hydrolase activity;	K12375	ARSI_J; arylsulfatase I/J [EC:3.1.6.-]
gene19921	60	42	27	57.42877289	85	84	50	0.604872121	-0.725297927	0.03146242	NA	down	yes	RNF187	protein_coding	chrNC_009157.3:93950839-93953889:-	ref|NP_001157737.1|	745	1.25E-94	E3 ubiquitin-protein ligase RNF187 [Bos taurus] >DAA28353.1 TPA: ring finger protein 187 [Bos taurus]	.	.	.	.	Q5TA31	284	8.00E-92	E3 ubiquitin-protein ligase RNF187	.	.	.	.	pfam00097	zf-C3HC4	Zinc finger, C3HC4 type (RING finger). The C3HC4 type zinc-finger (RING finger) is a cysteine-rich domain of 40 to 60 residues that coordinates two zinc ions, and has the consensus sequence: C-X2-C-X(9-39)-C-X(1-3)-H-X(2-3)-C-X2-C-X(4-48)-C-X2-C where X is any amino acid. Many proteins containing a RING finger play a key role in the ubiquitination pathway.	GO:0045087|innate immune response;GO:0008284|positive regulation of cell population proliferation;GO:0045893|positive regulation of DNA-templated transcription;GO:0043161|proteasome-mediated ubiquitin-dependent protein catabolic process;GO:0051865|protein autoubiquitination;GO:0070936|protein K48-linked ubiquitination;GO:0016567|protein ubiquitination;GO:0010468|regulation of gene expression;	GO:0005737|cytoplasm;GO:0005829|cytosol;GO:0005654|nucleoplasm;GO:0005634|nucleus;	GO:0046872|metal ion binding;GO:0061630|ubiquitin protein ligase activity;GO:0004842|ubiquitin-protein transferase activity;	K15709	RNF187; E3 ubiquitin-protein ligase RNF187 [EC:2.3.2.27]
gene19964	31	45	54	58.24693727	67	87	68	0.59485967	-0.749378725	0.009450602	NA	down	yes	LOC100054137	protein_coding	chrNC_009158.3:3395457-3455883:+	gb|KAF6430183.1|	702	1.66E-83	hypothetical protein HJG59_015532 [Molossus molossus]	.	.	.	.	Q03386	265	3.00E-74	Ral guanine nucleotide dissociation stimulator	.	.	.	.	pfam00617	RasGEF	RasGEF domain. Guanine nucleotide exchange factor for Ras-like small GTPases.	GO:0043547|positive regulation of GTPase activity;GO:0007265|Ras protein signal transduction;GO:0007264|small GTPase mediated signal transduction;	GO:0005903|brush border;GO:0005829|cytosol;GO:0005634|nucleus;GO:0005886|plasma membrane;	GO:0030695|GTPase regulator activity;GO:0005085|guanyl-nucleotide exchange factor activity;	K08732	RALGDS; ral guanine nucleotide dissociation stimulator
gene20274	3	9	8	12.05727966	25	15	13	0.385797867	-1.37408293	0.028791243	NA	down	yes	LBX2	protein_coding	chrNC_009158.3:29557342-29561774:+	gb|KAF5915071.1|	822	6.31E-100	hypothetical protein HPG69_003572 [Diceros bicornis minor]	.	.	.	.	Q6XYB7	277	2.00E-84	Transcription factor LBX2	.	.	.	.	pfam00046	Homeobox	Homeobox domain.	GO:0042692|muscle cell differentiation;GO:1904105|positive regulation of convergent extension involved in gastrulation;GO:2000052|positive regulation of non-canonical Wnt signaling pathway;GO:0006357|regulation of transcription by RNA polymerase II;	GO:0000785|chromatin;GO:0005634|nucleus;	GO:0000981|DNA-binding transcription factor activity, RNA polymerase II-specific;GO:1990837|sequence-specific double-stranded DNA binding;	K09353	LBX; homeobox protein LBX
gene20857	48	50	54	65.48093922	96	82	66	0.634113524	-0.657186948	0.009919921	0.070299413	down	yes	FAM84A	protein_coding	chrNC_009158.3:80936308-80943042:-	emb|VFV32996.1|	1387	3.84E-173	Hypothetical predicted protein, partial [Lynx pardinus]	.	.	.	.	Q9D650	514	5.00E-166	Protein LRATD1	.	.	.	.	pfam04970	LRAT	Lecithin retinol acyltransferase. The full-length members of this family, are representatives of a novel class II tumor-suppressor family, designated as H-REV107-like. This domain is the catalytic N-terminal proline-rich region of the protein. The downstream region is a putative C-terminal transmembrane domain which is found to be crucial for cellular localization, but not necessary for the enzym…	GO:0000902|cell morphogenesis;GO:0048870|cell motility;	GO:0005737|cytoplasm;	.	K22805	FAM84A, NSE1; protein FAM84A
gene21303	6	8	6	11.18294355	19	19	10	0.428041338	-1.224177963	0.044613681	NA	down	yes	IQCF1	protein_coding	chrNC_009159.3:37268077-37269986:+	gb|KAF5927949.1|	762	1.05E-99	hypothetical protein HPG69_013779 [Diceros bicornis minor]	.	.	.	.	Q3SYS7	260	3.00E-85	IQ domain-containing protein F1	.	.	.	.	pfam00612	IQ	IQ calmodulin-binding motif. Calmodulin-binding motif.	GO:2000344|positive regulation of acrosome reaction;GO:0060474|positive regulation of flagellated sperm motility involved in capacitation;	GO:0001669|acrosomal vesicle;	GO:0005516|calmodulin binding;	.	.
gene21441	118	117	122	152.2760435	180	192	188	0.646081653	-0.630211587	0.00025179	0.008259235	down	yes	LOC100064912	protein_coding	chrNC_009159.3:41402449-41405870:-	gb|KAB1264238.1|	832	4.19E-103	Death domain-containing membrane protein NRADD [Camelus dromedarius]	.	.	.	.	Q8K5A9	248	7.00E-75	Death domain-containing membrane protein NRADD	.	.	.	.	pfam00531	Death	Death domain.	GO:0006915|apoptotic process;GO:0007420|brain development;GO:0001701|in utero embryonic development;GO:0010942|positive regulation of cell death;GO:0007266|Rho protein signal transduction;	GO:0044298|cell body membrane;GO:0009986|cell surface;GO:0030027|lamellipodium;GO:0016020|membrane;GO:0032589|neuron projection membrane;GO:0005641|nuclear envelope lumen;GO:0005634|nucleus;GO:0005886|plasma membrane;	GO:0015026|coreceptor activity;GO:0005035|death receptor activity;GO:0048406|nerve growth factor binding;GO:0005166|neurotrophin p75 receptor binding;	.	.
gene21480	286	258	285	348.199926	462	428	383	0.661135047	-0.596983101	1.70E-06	0.000346785	down	yes	TMEM158	protein_coding	chrNC_009159.3:42913421-42924392:+	ref|XP_029099279.1|	736	8.93E-85	transmembrane protein 158 [Monodon monoceros] >XP_032506442.1 transmembrane protein 158 [Phocoena sinus] >TKC43172.1 hypothetical protein EI555_001294 [Monodon monoceros]	.	.	.	.	A2VDX9	279	6.00E-82	Transmembrane protein 158	.	.	.	.	pfam05502	Dynactin_p62	Dynactin p62 family. Dynactin is a multi-subunit complex and a required cofactor for most, or all, of the cellular processes powered by the microtubule-based motor cytoplasmic dynein. p62 binds directly to the Arp1 subunit of dynactin.	.	.	GO:0042277|peptide binding;	.	.
gene21484	34	37	25	42.16328127	54	57	47	0.620206472	-0.689179515	0.030124954	NA	down	yes	CLEC3B	protein_coding	chrNC_009159.3:43087313-43096221:-	ref|XP_014921025.2|	917	5.23E-124	tetranectin [Acinonyx jubatus] >XP_025772348.1 tetranectin [Puma concolor] >XP_030161505.1 tetranectin [Lynx canadensis] >XP_045348556.1 tetranectin [Leopardus geoffroyi] >XP_047701056.1 tetranectin [Prionailurus viverrinus] >VFV17212.1 tetranectin precursor [Lynx pardinus]	.	.	.	.	Q2KIS7	357	1.00E-123	Tetranectin	.	.	.	.	pfam00059	Lectin_C	Lectin C-type domain. This family includes both long and short form C-type	GO:0030282|bone mineralization;GO:0001503|ossification;GO:0010756|positive regulation of plasminogen activation;	GO:0005737|cytoplasm;GO:0005615|extracellular space;GO:0001652|granular component;	GO:0005509|calcium ion binding;GO:0030246|carbohydrate binding;GO:0008201|heparin binding;	K17520	CLEC3B; C-type lectin domain family 3 member B
gene21808	193	188	122	219.0373796	356	271	194	0.629795527	-0.667044585	0.004759124	0.046036589	down	yes	LOC106781844	lncRNA	chrNC_009159.3:75126135-75135254:+	gb|KAF6081787.1|	136	6.67E-06	hypothetical protein HJG60_008806 [Phyllostomus discolor]	.	.	.	.	.	.	.	.	.	.	.	.	pfam14650	FAM75	FAM75 family.	.	.	.	.	.
gene22094	104	65	38	98.89268617	184	153	59	0.541980711	-0.883686587	0.023602404	0.119538927	down	yes	DCLK1	protein_coding	chrNC_009160.3:14589508-14967812:-	ref|XP_003503005.1|	1625	0	serine/threonine-protein kinase DCLK1 isoform X1 [Cricetulus griseus] >XP_005077952.1 serine/threonine-protein kinase DCLK1 isoform X8 [Mesocricetus auratus] >XP_021087362.1 serine/threonine-protein kinase DCLK1 isoform X8 [Mesocricetus auratus] >XP_027250799.1 serine/threonine-protein kinase DCLK1 isoform X1 [Cricetulus griseus] >XP_036046594.1 serine/threonine-protein kinase DCLK1 isoform X6 [O…	.	.	.	.	Q9JLM8	617	0	Serine/threonine-protein kinase DCLK1	.	.	.	.	pfam03607	DCX	Doublecortin.	GO:0048675|axon extension;GO:0007409|axonogenesis;GO:0007420|brain development;GO:0021952|central nervous system projection neuron axonogenesis;GO:0048813|dendrite morphogenesis;GO:0030900|forebrain development;GO:0035556|intracellular signal transduction;GO:1900181|negative regulation of protein localization to nucleus;GO:0001764|neuron migration;GO:0048812|neuron projection morphogenesis;GO:001…	GO:0030424|axon;GO:0030426|growth cone;GO:0014069|postsynaptic density;	GO:0005524|ATP binding;GO:0004672|protein kinase activity;GO:0106310|protein serine kinase activity;GO:0004674|protein serine/threonine kinase activity;	K08805	DCLK1_2; doublecortin-like kinase 1/2 [EC:2.7.11.1]
gene23169	1	1	1	3.713379246	13	6	1	0.155500083	-2.685012743	0.039163376	NA	down	yes	LOC111768951	snoRNA	chrNC_009161.3:80591196-80591274:+	.	.	.	.	.	.	.	.	.	.	.	.	.	.	.	.	pfam11649	T4_neck-protein	Virus neck protein. This family of protein represents gene product 14, a major component of the neck in T4-like viruses along with gene product 13. Gene product 14 is rich is beta-sheets. The formation of the neck to the head of the bacteriophage is crucial for the tail attachment.	.	.	.	.	.
gene23218	21	24	22	30.70488514	30	40	47	0.578362111	-0.789955051	0.037107012	NA	down	yes	LOC100050155	pseudogene	chrNC_009162.3:1210268-1211070:-	gb|AAH24813.2|	722	3.55E-94	Prelid1 protein, partial [Mus musculus]	.	.	.	.	Q8R107	281	2.00E-93	PRELI domain-containing protein 1, mitochondrial	.	.	.	.	pfam04707	PRELI	PRELI-like family. This family includes a conserved region found in the PRELI protein and yeast YLR168C gene MSF1 product. The function of this protein is unknown, though it is thought to be involved in intra-mitochondrial protein sorting. This region is also found in a number of other eukaryotic proteins.	GO:0006915|apoptotic process;GO:0043066|negative regulation of apoptotic process;GO:0010917|negative regulation of mitochondrial membrane potential;GO:0090201|negative regulation of release of cytochrome c from mitochondria;GO:0015914|phospholipid transport;GO:1901857|positive regulation of cellular respiration;GO:0010950|positive regulation of endopeptidase activity;GO:2001140|positive regulatio…	GO:0005758|mitochondrial intermembrane space;GO:0005739|mitochondrion;GO:0005654|nucleoplasm;GO:0032991|protein-containing complex;	GO:1990050|phosphatidic acid transfer activity;	.	.
gene2348	55	55	49	68.6499912	79	97	79	0.634516208	-0.656271077	0.007929043	0.062135212	down	yes	NFATC4	protein_coding	chrNC_009144.3:164052917-164064654:+	emb|CAD7691360.1|	3176	0	unnamed protein product [Nyctereutes procyonoides]	.	.	.	.	Q14934	1184	0	Nuclear factor of activated T-cells, cytoplasmic 4	.	.	.	.	pfam00554	RHD_DNA_bind	Rel homology DNA-binding domain. Proteins containing the Rel homology domain (RHD) are eukaryotic transcription factors. The RHD is composed of two structural domains. This is the N-terminal DNA-binding domain that is similar to that found in P53. The C-terminal domain has an immunoglobulin-like fold (See pfam16179) that functions as a dimerisation domain.	GO:0031547|brain-derived neurotrophic factor receptor signaling pathway;GO:0001569|branching involved in blood vessel morphogenesis;GO:0033173|calcineurin-NFAT signaling cascade;GO:0045333|cellular respiration;GO:0071285|cellular response to lithium ion;GO:0034644|cellular response to UV;GO:0048813|dendrite morphogenesis;GO:0007507|heart development;GO:0006954|inflammatory response;GO:0008630|int…	GO:0000785|chromatin;GO:0005829|cytosol;GO:0016607|nuclear speck;GO:0005634|nucleus;GO:0005667|transcription regulator complex;	GO:0000981|DNA-binding transcription factor activity, RNA polymerase II-specific;GO:0001227|DNA-binding transcription repressor activity, RNA polymerase II-specific;GO:0042975|peroxisome proliferator activated receptor binding;GO:0000978|RNA polymerase II cis-regulatory region sequence-specific DNA binding;GO:1990837|sequence-specific double-stranded DNA binding;	K17334	NFATC4, NFAT3; nuclear factor of activated T-cells, cytoplasmic 4
gene23872	2	0	4	5.932545047	11	9	10	0.199803099	-2.323349134	0.01393984	NA	down	yes	FAM50B	protein_coding	chrNC_009163.3:4608065-4630263:+	ref|XP_002924925.1|	1237	1.04E-164	protein FAM50B isoform X1 [Ailuropoda melanoleuca] >EFB15689.1 hypothetical protein PANDA_014342, partial [Ailuropoda melanoleuca]	ref|XM_025744422.1|	115	2.27E-51	Tilletiopsis washingtonensis XAP5-domain-containing protein (FA09DRAFT_341259), partial mRNA	Q9WTJ8	461	1.00E-156	Protein FAM50B	.	.	.	.	pfam04921	XAP5	XAP5, circadian clock regulator. This protein is found in a wide range of eukaryotes. It is a nuclear protein and is suggested to be DNA binding. In plants, this family is essential for correct circadian clock functioning by acting as a light-quality regulator coordinating the activities of blue and red light signalling pathways during plant growth - inhibiting growth in red light but promoting g…	GO:0006325|chromatin organization;	GO:0045171|intercellular bridge;GO:0030496|midbody;GO:0005654|nucleoplasm;GO:0005634|nucleus;	.	K13119	FAM50, XAP5; protein FAM50
gene24826	17	14	17	29.77772134	56	53	25	0.367175705	-1.445457493	0.00048884	NA	down	yes	UNC5CL	protein_coding	chrNC_009163.3:41331888-41343992:-	emb|VCX42522.1|	2283	0	unnamed protein product [Gulo gulo]	.	.	.	.	Q8IV45	857	0	UNC5C-like protein	.	.	.	.	pfam00791	ZU5	ZU5 domain. Domain present in ZO-1 and Unc5-like netrin receptors Domain of unknown function.	GO:0043123|positive regulation of I-kappaB kinase/NF-kappaB signaling;GO:0046330|positive regulation of JNK cascade;	GO:0005737|cytoplasm;GO:0016020|membrane;	GO:0005042|netrin receptor activity;GO:0008233|peptidase activity;	.	.
gene24851	21	30	27	38.20631286	48	45	58	0.522171219	-0.937405154	0.0065272	NA	down	yes	PRICKLE4	protein_coding	chrNC_009163.3:41996910-42002826:+	gb|KAF5929707.1|	1384	0	hypothetical protein HPG69_002430 [Diceros bicornis minor]	.	.	.	.	Q2TBC4	369	4.00E-119	Prickle-like protein 4	.	.	.	.	pfam00412	LIM	LIM domain. This family represents two copies of the LIM structural domain.	GO:0030036|actin cytoskeleton organization;GO:0007507|heart development;GO:0061061|muscle structure development;	GO:0005912|adherens junction;GO:0031941|filamentous actin;GO:0005634|nucleus;GO:0001725|stress fiber;GO:0030018|Z disc;	GO:0003779|actin binding;GO:0051371|muscle alpha-actinin binding;GO:0008270|zinc ion binding;	K04511	PRICKLE; prickle
gene24930	85	80	62	95.45723659	137	141	74	0.663330941	-0.592199272	0.025671134	0.12457798	down	yes	RUNX2	protein_coding	chrNC_009163.3:44914203-45229724:+	gb|EAX04281.1|	2756	0	runt-related transcription factor 2, isoform CRA_e [Homo sapiens]	.	.	.	.	Q08775	880	0	Runt-related transcription factor 2	.	.	.	.	pfam00853	Runt	Runt domain.	GO:0030509|BMP signaling pathway;GO:0048469|cell maturation;GO:0008283|cell population proliferation;GO:0071773|cellular response to BMP stimulus;GO:0002063|chondrocyte development;GO:0002062|chondrocyte differentiation;GO:0048701|embryonic cranial skeleton morphogenesis;GO:0035115|embryonic forelimb morphogenesis;GO:0001958|endochondral ossification;GO:0050673|epithelial cell proliferation;GO:00…	GO:0000785|chromatin;GO:0005737|cytoplasm;GO:0005829|cytosol;GO:0005654|nucleoplasm;GO:0005634|nucleus;GO:0032991|protein-containing complex;GO:0005667|transcription regulator complex;	GO:0005524|ATP binding;GO:0043425|bHLH transcription factor binding;GO:0003682|chromatin binding;GO:0031490|chromatin DNA binding;GO:0000987|cis-regulatory region sequence-specific DNA binding;GO:0001228|DNA-binding transcription activator activity, RNA polymerase II-specific;GO:0003700|DNA-binding transcription factor activity;GO:0000981|DNA-binding transcription factor activity, RNA polymerase …	K09278	RUNX2, AML3; runt-related transcription factor 2
gene25279	11	13	15	19.14108876	35	23	19	0.51585175	-0.954971585	0.042294446	NA	down	yes	LOC100071129	protein_coding	chrNC_009164.3:4283521-4308368:-	gb|KAI5180842.1|	976	2.50E-122	Myocyte-Specific Enhancer Factor 2B [Manis pentadactyla]	.	.	.	.	Q02080	307	9.00E-96	Myocyte-specific enhancer factor 2B	YPL089c	87.8	4.00E-17	COG5068	pfam00319	SRF-TF	SRF-type transcription factor (DNA-binding and dimerisation domain).	GO:0030154|cell differentiation;GO:0007517|muscle organ development;GO:0045944|positive regulation of transcription by RNA polymerase II;GO:0006357|regulation of transcription by RNA polymerase II;	GO:0030054|cell junction;GO:0000785|chromatin;GO:0005829|cytosol;GO:0005654|nucleoplasm;GO:0005634|nucleus;GO:0005667|transcription regulator complex;	GO:0001228|DNA-binding transcription activator activity, RNA polymerase II-specific;GO:0003700|DNA-binding transcription factor activity;GO:0000981|DNA-binding transcription factor activity, RNA polymerase II-specific;GO:0042826|histone deacetylase binding;GO:0046983|protein dimerization activity;GO:0000978|RNA polymerase II cis-regulatory region sequence-specific DNA binding;GO:1990837|sequence-…	K09261	MEF2B; MADS-box transcription enhancer factor 2B
gene25912	15	13	16	23.42749303	37	26	34	0.45778043	-1.127272307	0.007581473	NA	down	yes	LOC100067561	protein_coding	chrNC_009165.3:21642830-21664003:+	gb|KAB0351382.1|	1433	0	hypothetical protein FD754_016239 [Muntiacus muntjak]	.	.	.	.	Q5TFQ8	528	5.00E-172	Signal-regulatory protein beta-1 isoform 3	.	.	.	.	pfam07686	V-set	Immunoglobulin V-set domain. This domain is found in antibodies as well as neural protein P0 and CTL4 amongst others.	.	.	.	K06551	SIRPA_B1_G, CD172; signal-regulatory protein alpha/beta1/gamma
gene25958	14	10	13	19.0111944	27	19	31	0.482491575	-1.051424344	0.027376208	NA	down	yes	LOC102148686	lncRNA	chrNC_009165.3:23269179-23277222:-	.	.	.	.	.	.	.	.	.	.	.	.	.	.	.	.	pfam05488	PAAR_motif	PAAR motif. This motif is found usually in pairs in a family of bacterial membrane proteins. It is also found as a triplet of tandem repeats comprising the entire length in a another family of hypothetical proteins.	.	.	.	.	.
gene26128	0	1	0	2.325169171	6	3	4	0.083772941	-3.57737187	0.028726282	NA	down	yes	ADIG	protein_coding	chrNC_009165.3:29681258-29690130:+	gb|KAF6421624.1|	602	1.87E-69	adipogenin [Rousettus aegyptiacus]	.	.	.	.	Q30C86	138	2.00E-36	Adipogenin	.	.	.	.	pfam15202	Adipogenin	Adipogenin. This family of proteins is involved in the stimulation of adipocyte differentiation and development.	GO:0050873|brown fat cell differentiation;GO:0045600|positive regulation of fat cell differentiation;GO:0007283|spermatogenesis;GO:0050872|white fat cell differentiation;	GO:0005737|cytoplasm;GO:0005811|lipid droplet;GO:0005634|nucleus;	.	K21409	ADIG; adipogenin
gene26433	35	30	37	43.2969934	54	52	53	0.64901522	-0.623675784	0.037050095	NA	down	yes	LOC102148701	lncRNA	chrNC_009165.3:50363396-50364739:+	.	.	.	.	.	.	.	.	.	.	.	.	.	.	.	.	pfam04523	Herpes_U30	Herpes virus tegument protein U30. This family is named after the human herpesvirus protein, but has been characterized in cytomegalovirus as UL47. Cytomegalovirus UL47 is a component of the tegument, which is a protein layer surrounding the viral capsid. UL47 co-precipitates with UL48 and UL69 tegument proteins, and the major capsid protein UL86. A UL47-containing complex is thought to be involv…	.	.	.	.	.
gene26499	7	2	3	9.863995831	17	18	13	0.25395547	-1.977352547	0.004623611	NA	down	yes	LOC111770236	lncRNA	chrNC_009166.3:2114084-2117274:-	.	.	.	.	.	.	.	.	.	.	.	.	.	.	.	.	pfam14011	ESX-1_EspG	EspG family. This family of proteins contains the the EspG1, EspG2 and EspG3 proteins from M. tuberculosis. These proteins are involved in the ESAT-6 secretion system 1 (ESX-1) of Mycobacterium tuberculosis which is important for virulence and intercellular spread. Proteins in this family are typically between 254 and 295 amino acids in length.	.	.	.	.	.
gene26646	2	5	1	9.560090856	22	16	12	0.164896534	-2.600367025	0.000856133	NA	down	yes	APBA1	protein_coding	chrNC_009166.3:20439542-20655211:+	gb|KAI5934404.1|	3931	0	Amyloid-beta A4 precursor protein-binding family A member 1 [Manis javanica]	.	.	.	.	Q02410	1485	0	Amyloid-beta A4 precursor protein-binding family A member 1	.	.	.	.	pfam00640	PID	Phosphotyrosine interaction domain (PTB/PID).	GO:0008088|axo-dendritic transport;GO:0007155|cell adhesion;GO:0007268|chemical synaptic transmission;GO:0014051|gamma-aminobutyric acid secretion;GO:0014047|glutamate secretion;GO:0001701|in utero embryonic development;GO:0006886|intracellular protein transport;GO:0007626|locomotory behavior;GO:0035264|multicellular organism growth;GO:0007399|nervous system development;GO:0065003|protein-contain…	GO:0005737|cytoplasm;GO:0005829|cytosol;GO:0043197|dendritic spine;GO:0098978|glutamatergic synapse;GO:0005794|Golgi apparatus;GO:0005634|nucleus;GO:0048471|perinuclear region of cytoplasm;GO:0005886|plasma membrane;GO:0048787|presynaptic active zone membrane;GO:0098685|Schaffer collateral - CA1 synapse;GO:0008021|synaptic vesicle;	GO:0001540|amyloid-beta binding;	K04531	APBA1, X11; amyloid beta A4 precursor protein-binding family A member 1
gene26970	36	40	33	49.14541254	54	72	61	0.593045821	-0.753784518	0.010552746	NA	down	yes	LOC111770229	protein_coding	chrNC_009166.3:53814999-53826019:-	gb|KAF5912909.1|	1062	3.65E-141	hypothetical protein HPG69_007902 [Diceros bicornis minor]	.	.	.	.	A8MTI9	297	2.00E-94	Putative serine protease 47	mlr3307	80.9	6.00E-16	COG5640	pfam00089	Trypsin	Trypsin.	GO:0006508|proteolysis;	GO:0005615|extracellular space;	GO:0004252|serine-type endopeptidase activity;	.	.
gene27247	97	55	62	96.40526412	176	127	70	0.587802712	-0.76659608	0.015251428	0.09108448	down	yes	PAPLN	protein_coding	chrNC_009167.3:18800399-18841953:+	gb|KAF6352003.1|	4501	0	papilin, proteoglycan like sulfated glycoprotein [Rhinolophus ferrumequinum]	.	.	.	.	O95428	1667	0	Papilin	.	.	.	.	pfam16626	Papilin_u7	Linking region between Kunitz_BPTI and I-set on papilin. Papilin_u7 is a conserved region of natively unstructured residues on proteoglycan-like sulfated glycoprotein - papilin 0 in higher eukaryotes. It links the Kunitz_BPTI, pfam00014, and I-set domains pfam07679. The function is not known.	GO:0030198|extracellular matrix organization;	GO:0031012|extracellular matrix;GO:0005576|extracellular region;	GO:0004222|metalloendopeptidase activity;GO:0004867|serine-type endopeptidase inhibitor activity;	.	.
gene27635	16	18	10	21.60016495	32	28	26	0.522339387	-0.936940602	0.033878704	NA	down	yes	MOK	protein_coding	chrNC_009167.3:44351406-44416275:-	ref|XP_046309114.1|	1904	0	MAPK/MAK/MRK overlapping kinase isoform X5 [Marmota monax] >KAI6049591.1 MOK [Marmota monax] >KAI6059819.1 MOK [Marmota monax]	.	.	.	.	Q9UQ07	735	0	MAPK/MAK/MRK overlapping kinase	.	.	.	.	pfam00069	Pkinase	Protein kinase domain.	GO:0035556|intracellular signal transduction;GO:0006468|protein phosphorylation;GO:0007165|signal transduction;	GO:0097546|ciliary base;GO:0005929|cilium;GO:0005737|cytoplasm;GO:0005634|nucleus;	GO:0005524|ATP binding;GO:0004693|cyclin-dependent protein serine/threonine kinase activity;GO:0046872|metal ion binding;GO:0004672|protein kinase activity;GO:0106310|protein serine kinase activity;GO:0004674|protein serine/threonine kinase activity;	K08830	RAGE, MOK; renal tumor antigen [EC:2.7.11.22]
gene27686	43	33	36	47.57675363	63	49	62	0.649989716	-0.621511202	0.039676399	NA	down	yes	LOC106782533	lncRNA	chrNC_009167.3:46611679-46621080:-	.	.	.	.	.	.	.	.	.	.	.	.	.	.	.	.	pfam15782	GREB1	Gene regulated by oestrogen in breast cancer. GREB1 (gene regulated by estrogen in breast cancer 1) was first identified as an oestrogen-regulated gene expressed in breast cancer. Its exact function is not known but its expression is regulated by the coordinated binding of oestrogen-receptors to distal sites interacting with Pol II to activate gene transcription from core promoters located at a c…	.	.	.	.	.
gene28508	12	17	15	21.86080163	33	38	18	0.508121535	-0.976754486	0.03079238	NA	down	yes	LOC111770640	lncRNA	chrNC_009168.3:39478457-39482211:-	.	.	.	.	.	.	.	.	.	.	.	.	.	.	.	.	pfam15822	MISS	MAPK-interacting and spindle-stabilizing protein-like. MISS is a family of eukaryotic MAPK-interacting and spindle-stabilizing protein-like proteins. MISS is rich in prolines and has four potential MAPK-phosphorylation sites, a MAPK-docking site, a PEST sequence (PEST motif) and a bipartite nuclear localization signal. The endogenous protein accumulates during mouse meiotic maturation and is foun…	.	.	.	.	.
gene29737	8	9	6	14.30279095	20	21	22	0.37075593	-1.431458326	0.007882579	NA	down	yes	LOC100070895	protein_coding	chrNC_009171.3:39637904-39643320:-	gb|ALF38101.1|	1940	0	CYP2D50 [Equus caballus]	.	.	.	.	Q01361	628	0	Cytochrome P450 2D14	alr1450	86.3	1.00E-16	COG2124	pfam00067	p450	Cytochrome P450. Cytochrome P450s are haem-thiolate proteins involved in the oxidative degradation of various compounds. They are particularly well known for their role in the degradation of environmental toxins and mutagens. They can be divided into 4 classes, according to the method by which electrons from NAD(P)H are delivered to the catalytic site. Sequence conservation is relatively low with…	GO:0019369|arachidonic acid metabolic process;GO:0006082|organic acid metabolic process;GO:0006805|xenobiotic metabolic process;	GO:0005737|cytoplasm;GO:0005789|endoplasmic reticulum membrane;GO:0043231|intracellular membrane-bounded organelle;	GO:0070330|aromatase activity;GO:0020037|heme binding;GO:0005506|iron ion binding;GO:0016712|oxidoreductase activity, acting on paired donors, with incorporation or reduction of molecular oxygen, reduced flavin or flavoprotein as one donor, and incorporation of one atom of oxygen;GO:0008395|steroid hydroxylase activity;	K07414	CYP2D; cytochrome P450 family 2 subfamily D [EC:1.14.14.1]
gene30422	2	0	0	2.826929243	4	5	6	0.133974207	-2.899972823	0.04879923	NA	down	yes	LHX9	protein_coding	chrNC_009173.3:26888568-26904339:+	ref|XP_005608096.1|	1939	0	LIM/homeobox protein Lhx9 isoform X1 [Equus caballus] >XP_008538059.1 PREDICTED: LIM/homeobox protein Lhx9 isoform X1 [Equus przewalskii] >XP_014684868.1 LIM/homeobox protein Lhx9 isoform X1 [Equus asinus] >KAF5913999.1 hypothetical protein HPG69_010157 [Diceros bicornis minor]	.	.	.	.	Q9NQ69	749	0	LIM/homeobox protein Lhx9	ECU03g1170	56.2	1.00E-07	COG5576	pfam00046	Homeobox	Homeobox domain.	GO:0008283|cell population proliferation;GO:0097380|dorsal spinal cord interneuron anterior axon guidance;GO:0008585|female gonad development;GO:0035262|gonad morphogenesis;GO:0008584|male gonad development;GO:0045892|negative regulation of DNA-templated transcription;GO:0030182|neuron differentiation;GO:0006357|regulation of transcription by RNA polymerase II;	GO:0000785|chromatin;GO:0005634|nucleus;	GO:0000981|DNA-binding transcription factor activity, RNA polymerase II-specific;GO:0046872|metal ion binding;GO:0000977|RNA polymerase II transcription regulatory region sequence-specific DNA binding;GO:1990837|sequence-specific double-stranded DNA binding;	K09373	LHX2_9; LIM homeobox protein 2/9
gene30509	46	21	9	39.75406502	78	50	37	0.472633673	-1.081205678	0.027632194	NA	down	yes	ADORA1	protein_coding	chrNC_009173.3:31228974-31259296:+	ref|XP_015339351.1|	1249	6.52E-163	adenosine receptor A1 isoform X1 [Marmota marmota marmota] >XP_027801510.1 adenosine receptor A1 [Marmota flaviventris] >XP_046319640.1 adenosine receptor A1 isoform X1 [Marmota monax] >XP_046319646.1 adenosine receptor A1 isoform X1 [Marmota monax] >XP_046319655.1 adenosine receptor A1 isoform X1 [Marmota monax] >XP_048665679.1 adenosine receptor A1 isoform X1 [Marmota marmota marmota] >KAI60515…	.	.	.	.	P30542	484	2.00E-162	Adenosine receptor A1	.	.	.	.	pfam00001	7tm_1	7 transmembrane receptor (rhodopsin family). This family contains, amongst other G-protein-coupled receptors (GCPRs), members of the opsin family, which have been considered to be typical members of the rhodopsin superfamily. They share several motifs, mainly the seven transmembrane helices, GCPRs of the rhodopsin superfamily. All opsins bind a chromophore, such as 11-cis-retinal. The function of…	GO:0007193|adenylate cyclase-inhibiting G protein-coupled receptor signaling pathway;GO:0097190|apoptotic signaling pathway;GO:0007267|cell-cell signaling;GO:0050890|cognition;GO:0050965|detection of temperature stimulus involved in sensory perception of pain;GO:0060079|excitatory postsynaptic potential;GO:0055089|fatty acid homeostasis;GO:0007186|G protein-coupled receptor signaling pathway;GO:0…	GO:0030673|axolemma;GO:0016323|basolateral plasma membrane;GO:0044305|calyx of Held;GO:0030425|dendrite;GO:0043197|dendritic spine;GO:0005783|endoplasmic reticulum;GO:0043025|neuronal cell body;GO:0005886|plasma membrane;GO:0014069|postsynaptic density;GO:0048786|presynaptic active zone;GO:0045202|synapse;GO:0043195|terminal bouton;	GO:0001609|G protein-coupled adenosine receptor activity;GO:0004930|G protein-coupled receptor activity;GO:0001664|G protein-coupled receptor binding;GO:0031683|G-protein beta/gamma-subunit complex binding;GO:0031072|heat shock protein binding;GO:0032795|heterotrimeric G-protein binding;GO:0099582|neurotransmitter receptor activity involved in regulation of presynaptic cytosolic calcium ion conce…	K04265	ADORA1; adenosine receptor A1
gene30758	756	630	629	845.1047057	1233	1028	833	0.663852553	-0.591065251	1.66E-05	0.001575669	down	yes	PLCXD1	protein_coding	chrNC_009175.3:29222-41301:+	gb|KAF5920776.1|	1230	2.08E-152	hypothetical protein HPG69_010310 [Diceros bicornis minor]	.	.	.	.	Q9NUJ7	465	5.00E-148	PI-PLC X domain-containing protein 1	.	.	.	.	pfam04817	Umbravirus_LDM	Umbravirus long distance movement (LDM) family. The long distance movement protein of Umbraviruses mediates the movement of viral RNA through the phloem of infected plants.	GO:0006629|lipid metabolic process;	GO:0005737|cytoplasm;	GO:0008081|phosphoric diester hydrolase activity;	.	.
gene30761	29	17	33	38.16924284	50	61	42	0.52316867	-0.934651948	0.006581308	NA	down	yes	LOC102148365	protein_coding	chrNC_009175.3:69559-74401:+	emb|VCX38562.1|	310	1.28E-28	unnamed protein product, partial [Gulo gulo]	.	.	.	.	.	.	.	.	.	.	.	.	pfam05297	Herpes_LMP1	Herpesvirus latent membrane protein 1 (LMP1). This family consists of several latent membrane protein 1 or LMP1s mostly from Epstein-Barr virus. LMP1 of EBV is a 62-65 kDa plasma membrane protein possessing six membrane spanning regions, a short cytoplasmic N-terminus and a long cytoplasmic carboxy tail of 200 amino acids. EBV latent membrane protein 1 (LMP1) is essential for EBV-mediated transfo…	.	.	.	.	.
gene30785	15	15	11	21.28898471	27	38	23	0.47694407	-1.068108001	0.016316615	NA	down	yes	LOC100064629	protein_coding	chrNC_009175.3:1161209-1191051:-	gb|KAF5920761.1|	2512	0	hypothetical protein HPG69_010295 [Diceros bicornis minor]	.	.	.	.	P51689	686	0	Arylsulfatase D	STM0035	116	1.00E-26	COG3119	pfam14707	Sulfatase_C	C-terminal region of aryl-sulfatase.	.	GO:0005788|endoplasmic reticulum lumen;GO:0005764|lysosome;	GO:0004065|arylsulfatase activity;GO:0046872|metal ion binding;	K12374	ARSD_F_H; arylsulfatase D/F/H [EC:3.1.6.-]
gene31637	0	0	0	2.23989485	6	7	1	0.041021918	-4.60746124	0.00893469	NA	down	yes	LOC106781383	pseudogene	chrNC_009175.3:102182694-102183580:+	ref|XP_032966737.1|	598	5.58E-114	tyrosine-protein kinase Fer isoform X1 [Rhinolophus ferrumequinum] >XP_032966738.1 tyrosine-protein kinase Fer isoform X1 [Rhinolophus ferrumequinum] >XP_032966739.1 tyrosine-protein kinase Fer isoform X1 [Rhinolophus ferrumequinum] >KAF6356894.1 FER tyrosine kinase [Rhinolophus ferrumequinum]	.	.	.	.	Q9TTY2	231	1.00E-114	Tyrosine-protein kinase Fer	SPy1625_1	39.7	1.00E-07	COG0515	pfam07714	Pkinase_Tyr	Protein tyrosine kinase.	GO:0031532|actin cytoskeleton reorganization;GO:0008283|cell population proliferation;GO:0030335|positive regulation of cell migration;GO:0051092|positive regulation of NF-kappaB transcription factor activity;GO:0042058|regulation of epidermal growth factor receptor signaling pathway;	GO:0070161|anchoring junction;GO:0005938|cell cortex;GO:0042995|cell projection;GO:0005856|cytoskeleton;GO:0005634|nucleus;GO:0005886|plasma membrane;	GO:0005524|ATP binding;GO:0005154|epidermal growth factor receptor binding;GO:0008289|lipid binding;GO:0004715|non-membrane spanning protein tyrosine kinase activity;	K08889	FER, TYK3; tyrosine-protein kinase Fer [EC:2.7.10.2]
gene31765	14	14	15	26.22479932	50	36	30	0.377477862	-1.40553606	0.00061193	NA	down	yes	SOX3	protein_coding	chrNC_009175.3:115862500-115864910:-	ref|NP_001180681.1|	1106	5.72E-141	transcription factor SOX-3 [Macaca mulatta] >XP_045239641.1 transcription factor SOX-3 [Macaca fascicularis]	.	.	.	.	P41225	425	7.00E-139	Transcription factor SOX-3	.	.	.	.	pfam00505	HMG_box	HMG (high mobility group) box.	GO:0009653|anatomical structure morphogenesis;GO:0030154|cell differentiation;GO:0007417|central nervous system development;GO:0060324|face development;GO:0021854|hypothalamus development;GO:0045665|negative regulation of neuron differentiation;GO:0000122|negative regulation of transcription by RNA polymerase II;GO:0021983|pituitary gland development;GO:0045944|positive regulation of transcriptio…	GO:0000785|chromatin;GO:0005654|nucleoplasm;	GO:0003677|DNA binding;GO:0000981|DNA-binding transcription factor activity, RNA polymerase II-specific;GO:0000978|RNA polymerase II cis-regulatory region sequence-specific DNA binding;GO:1990837|sequence-specific double-stranded DNA binding;	K09267	SOX1S; transcription factor SOX1/3/14/21 (SOX group B)
gene31835	45	48	71	68.51368485	97	85	69	0.662772693	-0.593413933	0.024926048	0.122706347	down	yes	LOC100065268	protein_coding	chrNC_009175.3:122770758-122779460:+	gb|EPY73972.1|	922	7.94E-109	melanoma-associated antigen 10-like protein [Camelus ferus]	.	.	.	.	P43363	312	1.00E-92	Melanoma-associated antigen 10	.	.	.	.	pfam01454	MAGE	MAGE family. The MAGE (melanoma antigen-encoding gene) family are expressed in a wide variety of tumors but not in normal cells, with the exception of the male germ cells, placenta, and, possibly, cells of the developing embryo. The cellular function of this family is unknown. This family also contains the yeast protein, Nse3. The Nse3 protein is part of the Smc5-6 complex. Nse3 has been demonstr…	GO:0000122|negative regulation of transcription by RNA polymerase II;	GO:0005829|cytosol;GO:0005654|nucleoplasm;GO:0005634|nucleus;	GO:0042826|histone deacetylase binding;	.	.
gene31838	41	30	41	47.59846374	65	60	51	0.64523216	-0.632109747	0.029508135	NA	down	yes	LOC106781075	protein_coding	chrNC_009175.3:122826201-122841711:+	gb|KAF6433735.1|	134	3.78E-06	hypothetical protein HJG59_008816 [Molossus molossus]	.	.	.	.	.	.	.	.	.	.	.	.	pfam15279	SOBP	Sine oculis-binding protein. SOBP is associated with syndromic and nonsyndromic intellectual disability. It carries a zinc-finger of the zf-C2H2 type at the N-terminus, and a highly characteristic C-terminal PhPhPhPhPhPh motif. The deduced 873-amino acid protein contains an N-terminal nuclear localization signal (NLS), followed by 2 FCS-type zinc finger motifs, a proline-rich region (PR1), a puta…	.	.	.	.	.
gene31839	42	26	47	51.2878984	77	64	55	0.593518752	-0.752634483	0.012543744	NA	down	yes	LOC102147975	protein_coding	chrNC_009175.3:122845466-122854353:-	gb|TKC33311.1|	439	2.89E-43	hypothetical protein EI555_008333 [Monodon monoceros]	.	.	.	.	Q9UBD0	170	5.00E-43	Heat shock transcription factor, X-linked	.	.	.	.	pfam00447	HSF_DNA-bind	HSF-type DNA-binding.	GO:0006357|regulation of transcription by RNA polymerase II;	GO:0000785|chromatin;GO:0005737|cytoplasm;GO:0005634|nucleus;	GO:0003700|DNA-binding transcription factor activity;GO:0000981|DNA-binding transcription factor activity, RNA polymerase II-specific;GO:0000978|RNA polymerase II cis-regulatory region sequence-specific DNA binding;	.	.
gene31902	34	29	34	41.28548677	43	58	51	0.646462924	-0.629360464	0.04396435	NA	down	yes	PDZD4	protein_coding	chrNC_009175.3:126311682-126344483:-	ref|XP_028378590.1|	3651	0	PDZ domain-containing protein 4 isoform X1 [Phyllostomus discolor] >KAF6091206.1 PDZ domain containing 4 [Phyllostomus discolor]	.	.	.	.	Q9QY39	1352	0	PDZ domain-containing protein 4	.	.	.	.	pfam00595	PDZ	PDZ domain (Also known as DHR or GLGF). PDZ domains are found in diverse signaling proteins.	.	GO:0005938|cell cortex;	.	K15682	PDZRN3_4, LNX3_4; ligand of Numb protein X 3/4 [EC:2.3.2.27]
gene3193	2	2	0	5.554921085	11	5	13	0.139050356	-2.846320657	0.007761989	NA	down	yes	LOC111772413	lncRNA	chrNC_009145.3:30676726-30683697:+	gb|KAF5924632.1|	167	1.17E-10	hypothetical protein HPG69_004504, partial [Diceros bicornis minor]	.	.	.	.	.	.	.	.	.	.	.	.	pfam10497	zf-4CXXC_R1	Zinc-finger domain of monoamine-oxidase A repressor R1. R1 is a transcription factor repressor that inhibits monoamine oxidase A gene expression. This domain is a four-CXXC zinc finger putative DNA-binding domain found at the C-terminal end of R1. The domain carries 12 cysteines of which four pairs are of the CXXC type.	.	.	.	.	.
gene32087	19	17	11	22.48469362	33	25	30	0.542301521	-0.882832878	0.043097305	NA	down	yes	LOC111771791	protein_coding	chrNW_019642403.1:243837-270477:-	gb|PNJ55121.1|	1760	0	CGNL1 isoform 4 [Pongo abelii]	.	.	.	.	Q0VF96	674	0	Cingulin-like protein 1	.	.	.	.	pfam01576	Myosin_tail_1	Myosin tail. The myosin molecule is a multi-subunit complex made up of two heavy chains and four light chains it is a fundamental contractile protein found in all eukaryote cell types. This family consists of the coiled-coil myosin heavy chain tail region. The coiled-coil is composed of the tail from two molecules of myosin. These can then assemble into the macromolecular thick filament. The coil…	GO:0007015|actin filament organization;GO:0051058|negative regulation of small GTPase mediated signal transduction;GO:0051497|negative regulation of stress fiber assembly;GO:0150105|protein localization to cell-cell junction;	GO:0005923|bicellular tight junction;GO:0016459|myosin complex;GO:0032991|protein-containing complex;	.	K21110	CGNL1; cingulin-like protein 1
gene3215	102	81	85	113.0682427	135	131	146	0.657596385	-0.604725727	0.00348575	0.038624513	down	yes	LOC111772417	protein_coding	chrNC_009145.3:31340708-31342307:-	gb|EDL80792.1|	508	1.61E-63	similar to HT014 (predicted), isoform CRA_b [Rattus norvegicus]	.	.	.	.	Q9GZP4	200	2.00E-63	PITH domain-containing protein 1	.	.	.	.	pfam06201	PITH	PITH domain. This family was formerly known as DUF1000. The full-length, Txnl1, protein which is a probable component of the 26S proteasome, uses its C-terminal, PITH, domain to associate specifically with the 26S proteasome. PITH derives from proteasome-interacting thioredoxin domain.	GO:0061956|penetration of cumulus oophorus;GO:0007341|penetration of zona pellucida;GO:0045893|positive regulation of DNA-templated transcription;GO:0045654|positive regulation of megakaryocyte differentiation;GO:0061136|regulation of proteasomal protein catabolic process;GO:0007286|spermatid development;	GO:0005737|cytoplasm;GO:0005634|nucleus;GO:0097598|sperm cytoplasmic droplet;	.	.	.
gene32158	31	29	42	44.16560532	71	46	48	0.625641774	-0.676591251	0.036700974	NA	down	yes	LOC102149989	lncRNA	chrNW_019642730.1:678-7078:+	gb|KAF6437935.1|	145	8.51E-09	hypothetical protein HJG59_008656 [Molossus molossus]	.	.	.	.	.	.	.	.	.	.	.	.	pfam02994	Transposase_22	L1 transposable element.	.	.	.	.	.
gene326	27	22	17	29.50526172	35	43	34	0.600295389	-0.736255509	0.049051528	NA	down	yes	PDZD7	protein_coding	chrNC_009144.3:29053506-29072398:+	gb|KAI5763376.1|	3456	0	PDZD7 [Gulo gulo luscus] >KAI5763498.1 PDZD7 [Gulo gulo luscus]	.	.	.	.	Q9H5P4	1332	0	PDZ domain-containing protein 7	.	.	.	.	pfam00595	PDZ	PDZ domain (Also known as DHR or GLGF). PDZ domains are found in diverse signaling proteins.	GO:0060117|auditory receptor cell development;GO:0060088|auditory receptor cell stereocilium organization;GO:0050910|detection of mechanical stimulus involved in sensory perception of sound;GO:0051649|establishment of localization in cell;GO:0045184|establishment of protein localization;GO:0060113|inner ear receptor cell differentiation;GO:0007605|sensory perception of sound;	GO:0005929|cilium;GO:0005615|extracellular space;GO:0005654|nucleoplasm;GO:0005634|nucleus;GO:0005886|plasma membrane;GO:0002141|stereocilia ankle link;GO:0002142|stereocilia ankle link complex;GO:0032420|stereocilium;GO:0032426|stereocilium tip;GO:1990696|USH2 complex;	GO:0042802|identical protein binding;	K21882	PDZD7; PDZ domain-containing protein 7
gene32824	10	34	13	36.09238402	54	57	49	0.367195189	-1.445380939	0.001104531	NA	down	yes	LOC111772184	lncRNA	chrNW_019644982.1:20795-56372:+	emb|VCW69445.1|	195	3.38E-14	unnamed protein product [Gulo gulo]	.	.	.	.	.	.	.	.	.	.	.	.	pfam08692	Pet20	Mitochondrial protein Pet20. Pet20 is a mitochondrial protein which is thought to play a role in the correct assembly/maintenance of mitochondrial components.	.	.	.	.	.
gene3503	129	89	71	125.1746414	185	170	114	0.630795592	-0.664755517	0.008699718	0.065345107	down	yes	MEGF6	protein_coding	chrNC_009145.3:46718631-46820967:+	emb|CAD7689372.1|	6084	0	unnamed protein product [Nyctereutes procyonoides]	.	.	.	.	Q80V70	2219	0	Multiple epidermal growth factor-like domains protein 6	.	.	.	.	pfam03157	Glutenin_hmw	High molecular weight glutenin subunit. Members of this family include high molecular weight subunits of glutenin. This group of gluten proteins is thought to be largely responsible for the elastic properties of gluten, and hence, doughs. Indeed, glutenin high molecular weight subunits are classified as elastomeric proteins, because the glutenin network can withstand significant deformations with…	.	GO:0062023|collagen-containing extracellular matrix;GO:0005576|extracellular region;	GO:0005509|calcium ion binding;	.	.
gene3510	2	3	8	8.364908848	18	11	9	0.345989142	-1.531201332	0.042747551	NA	down	yes	TTC34	protein_coding	chrNC_009145.3:47448692-47475189:+	gb|KAF5918964.1|	3713	0	hypothetical protein HPG69_010769 [Diceros bicornis minor]	.	.	.	.	.	.	.	.	.	.	.	.	pfam15449	Retinal	Retinal protein. This family of proteins is found in the photoreceptor cells of the retina. Mutations of the gene encoding this protein have been associated with retinal disorders such as retinitis pigmentosa and late-onset progressive retinal atrophy. The function of this family of proteins is unknown, but it is likely to be important in the development and function of the retina.	.	.	.	.	.
gene3520	137	95	121	148.3073094	223	160	160	0.658393867	-0.602977198	0.003480164	0.038624513	down	yes	PLCH2	protein_coding	chrNC_009145.3:47648532-47734676:-	gb|OWK08300.1|	5447	0	hypothetical protein Celaphus_00011034 [Cervus elaphus hippelaphus]	.	.	.	.	A2AP18	1955	0	1-phosphatidylinositol 4,5-bisphosphate phosphodiesterase eta-2	.	.	.	.	pfam00388	PI-PLC-X	Phosphatidylinositol-specific phospholipase C, X domain. This associates with pfam00387 to form a single structural unit.	GO:0016042|lipid catabolic process;GO:0046488|phosphatidylinositol metabolic process;GO:0048015|phosphatidylinositol-mediated signaling;	GO:0005737|cytoplasm;GO:0005886|plasma membrane;	GO:0005509|calcium ion binding;GO:0004435|phosphatidylinositol phospholipase C activity;GO:0004629|phospholipase C activity;	K19006	PLCH; phosphatidylinositol phospholipase C, eta [EC:3.1.4.11]
gene3536	55	56	51	77.403349	113	92	99	0.540674894	-0.887166729	0.000221648	0.007680265	down	yes	MMP23B	protein_coding	chrNC_009145.3:48364899-48367468:-	ref|XP_030180932.1|	1535	0	matrix metalloproteinase-23 [Lynx canadensis] >XP_043429492.1 matrix metalloproteinase-23 [Prionailurus bengalensis] >XP_045331251.1 matrix metalloproteinase-23 isoform X1 [Leopardus geoffroyi] >XP_047725225.1 matrix metalloproteinase-23 [Prionailurus viverrinus] >VFV29606.1 matrix metalloproteinase-23-like [Lynx pardinus]	.	.	.	.	Q2TBM7	590	0	Matrix metalloproteinase-23	.	.	.	.	pfam00413	Peptidase_M10	Matrixin. The members of this family are enzymes that cleave peptides. These proteases require zinc for catalysis.	GO:0030574|collagen catabolic process;GO:0030198|extracellular matrix organization;GO:0006508|proteolysis;	GO:0005789|endoplasmic reticulum membrane;GO:0031012|extracellular matrix;GO:0005615|extracellular space;	GO:0004222|metalloendopeptidase activity;GO:0008270|zinc ion binding;	K08001	MMP23; matrix metalloproteinase-23 (CA-MMP) [EC:3.4.24.-]
gene3858	19	39	32	40.59279804	49	62	44	0.594003434	-0.751456822	0.032830008	NA	down	yes	TIGD4	protein_coding	chrNC_009145.3:81105275-81117529:+	ref|XP_032989440.1|	2521	0	tigger transposable element-derived protein 4 [Rhinolophus ferrumequinum] >XP_032989441.1 tigger transposable element-derived protein 4 [Rhinolophus ferrumequinum] >XP_032989442.1 tigger transposable element-derived protein 4 [Rhinolophus ferrumequinum] >XP_032989443.1 tigger transposable element-derived protein 4 [Rhinolophus ferrumequinum] >KAF6307281.1 tigger transposable element derived 4 [Rh…	.	.	.	.	Q8IY51	934	0	Tigger transposable element-derived protein 4	.	.	.	.	pfam03184	DDE_1	DDE superfamily endonuclease. This family of proteins are related to pfam00665 and are probably endonucleases of the DDE superfamily. Transposase proteins are necessary for efficient DNA transposition. This domain is a member of the DDE superfamily, which contain three carboxylate residues that are believed to be responsible for coordinating metal ions needed for catalysis. The catalytic activity…	.	GO:0005634|nucleus;	GO:0003677|DNA binding;	.	.
gene3999	0	0	0	1.804583707	4	4	3	0.05112806	-4.289740908	0.015526941	NA	down	yes	LOC111772568	lncRNA	chrNC_009145.3:105110466-105124336:+	.	.	.	.	.	.	.	.	.	.	.	.	.	.	.	.	pfam10245	MRP-S22	Mitochondrial 28S ribosomal protein S22. This is the conserved N-terminus and central portion of the mitochondrial small subunit 28S ribosomal protein S22. Mammalian mitochondria carry out the synthesis of 13 polypeptides that are essential for oxidative phosphorylation and, hence, for the synthesis of the majority of the ATP used by eukaryotic organisms. The number of proteins produced by prokar…	.	.	.	.	.
gene4577	15	9	12	20.22224441	38	37	13	0.420419454	-1.250098666	0.014802723	NA	down	yes	SLC38A8	protein_coding	chrNC_009146.3:32032479-32063428:-	gb|KAF5918563.1|	1734	0	hypothetical protein HPG69_004998 [Diceros bicornis minor]	.	.	.	.	A6NNN8	635	0	Putative sodium-coupled neutral amino acid transporter 8	YEL064c	73.2	7.00E-12	COG0814	pfam01490	Aa_trans	Transmembrane amino acid transporter protein. This transmembrane region is found in many amino acid transporters including UNC-47 and MTR. UNC-47 encodes a vesicular amino butyric acid (GABA) transporter, (VGAT). UNC-47 is predicted to have 10 transmembrane domains. MTR is a N system amino acid transporter system protein involved in methyltryptophan resistance. Other members of this family includ…	GO:0003333|amino acid transmembrane transport;GO:0006814|sodium ion transport;	.	GO:0015179|L-amino acid transmembrane transporter activity;	K14994	SLC38A7_8; solute carrier family 38 (sodium-coupled neutral amino acid transporter), member 7/8
gene4813	0	0	1	2.094724059	3	7	2	0.092531979	-3.433904145	0.043401295	NA	down	yes	HSD17B13	protein_coding	chrNC_009146.3:51797410-51813377:+	ref|XP_010981419.1|	1443	0	17-beta-hydroxysteroid dehydrogenase 13 [Camelus dromedarius] >KAB1282877.1 17-beta-hydroxysteroid dehydrogenase 13 [Camelus dromedarius]	.	.	.	.	Q7Z5P4	521	0	17-beta-hydroxysteroid dehydrogenase 13	BS_yqjQ	111	3.00E-27	COG0300	pfam00106	adh_short	short chain dehydrogenase. This family contains a wide variety of dehydrogenases.	GO:0046889|positive regulation of lipid biosynthetic process;	GO:0005829|cytosol;GO:0005783|endoplasmic reticulum;GO:0005811|lipid droplet;	GO:0016616|oxidoreductase activity, acting on the CH-OH group of donors, NAD or NADP as acceptor;GO:0016229|steroid dehydrogenase activity;	.	.
gene5401	148	112	71	144.7217594	267	194	88	0.62428465	-0.679724101	0.04459865	0.171936608	down	yes	SORCS2	protein_coding	chrNC_009146.3:116821036-117304910:+	gb|KAI2533665.1|	4918	0	sortilin related VPS10 domain containing receptor 2 [Homo sapiens]	.	.	.	.	Q96PQ0	1887	0	VPS10 domain-containing receptor SorCS2	.	.	.	.	pfam15902	Sortilin-Vps10	Sortilin, neurotensin receptor 3,. Sortilin, also known in mammals as neurotensin receptor-3, is the archetypical member of a Vps10-domain (Vps10-D) that binds neurotrophic factors and neuropeptides. This domain constitutes the entire luminal part of Sortilin and is activated in the trans-Golgi network by enzymatic propeptide cleavage. The structure of the domain has been determined as a ten-blad…	GO:0006886|intracellular protein transport;GO:0060292|long-term synaptic depression;GO:0007218|neuropeptide signaling pathway;	GO:0070161|anchoring junction;GO:0005829|cytosol;GO:0043197|dendritic spine;GO:0031901|early endosome membrane;GO:0043231|intracellular membrane-bounded organelle;GO:0016020|membrane;GO:0043204|perikaryon;GO:0098839|postsynaptic density membrane;GO:0055038|recycling endosome membrane;	GO:0008188|neuropeptide receptor activity;	.	.
gene589	30	35	30	41.2059491	61	61	33	0.629070287	-0.668706874	0.047255655	NA	down	yes	EGR2	protein_coding	chrNC_009144.3:52383099-52389727:-	gb|KAF5927885.1|	1643	0	hypothetical protein HPG69_009251 [Diceros bicornis minor]	.	.	.	.	A1XSY8	626	0	E3 SUMO-protein ligase EGR2	.	.	.	.	pfam11928	DUF3446	Domain of unknown function (DUF3446). This presumed domain is functionally uncharacterized. This domain is found in eukaryotes. This domain is typically between 80 to 99 amino acids in length. This domain is found associated with pfam00096. This domain has a single completely conserved residue P that may be functionally important.	GO:0035904|aorta development;GO:0035284|brain segmentation;GO:0071310|cellular response to organic substance;GO:0021612|facial nerve structural organization;GO:0045444|fat cell differentiation;GO:0008045|motor neuron axon guidance;GO:0042552|myelination;GO:0045893|positive regulation of DNA-templated transcription;GO:0031643|positive regulation of myelination;GO:0014040|positive regulation of Sch…	GO:0005737|cytoplasm;GO:0005654|nucleoplasm;GO:0005634|nucleus;	GO:0003682|chromatin binding;GO:0001228|DNA-binding transcription activator activity, RNA polymerase II-specific;GO:0003700|DNA-binding transcription factor activity;GO:0000981|DNA-binding transcription factor activity, RNA polymerase II-specific;GO:0046872|metal ion binding;GO:0000978|RNA polymerase II cis-regulatory region sequence-specific DNA binding;GO:0061629|RNA polymerase II-specific DNA-…	K12496	EGR2; early growth response protein 2
gene6806	0	0	0	2.008968323	5	2	5	0.046101784	-4.439033603	0.011495745	NA	down	yes	LOC111773710	snoRNA	chrNC_009148.3:9555010-9555074:-	.	.	.	.	.	.	.	.	.	.	.	.	.	.	.	.	pfam08449	UAA	UAA transporter family. This family includes transporters with a specificity for UDP-N-acetylglucosamine.	.	.	.	.	.
gene7170	191	193	260	270.741724	360	315	315	0.657771265	-0.604342111	0.000111881	0.004995065	down	yes	IGSF9	protein_coding	chrNC_009148.3:33977678-33996424:+	gb|KAB0359342.1|	4439	0	hypothetical protein FD754_003498 [Muntiacus muntjak]	.	.	.	.	Q9P2J2	1645	0	Protein turtle homolog A	.	.	.	.	pfam07679	I-set	Immunoglobulin I-set domain.	GO:0007411|axon guidance;GO:0016358|dendrite development;GO:0070593|dendrite self-avoidance;GO:0007156|homophilic cell adhesion via plasma membrane adhesion molecules;GO:0050807|regulation of synapse organization;	GO:0070161|anchoring junction;GO:0030424|axon;GO:0030425|dendrite;GO:0060077|inhibitory synapse;GO:0005886|plasma membrane;	GO:0098632|cell-cell adhesion mediator activity;	K22655	IGSF9; immunoglobulin superfamily member 9
gene7469	2	0	2	4.223116421	14	5	3	0.184626206	-2.43732075	0.039269181	NA	down	yes	LOC111773521	lncRNA	chrNC_009148.3:41652700-41672835:-	.	.	.	.	.	.	.	.	.	.	.	.	.	.	.	.	pfam05317	Thermopsin	Thermopsin. This family consists of several thermopsin proteins from archaebacteria. Thermopsin is a thermostable acid protease which is capable of hydrolysing the following bonds: Leu-Val, Leu-Tyr, Phe-Phe, Phe-Tyr, and Tyr-Thr. The specificity of thermopsin is therefore similar to that of pepsin, that is, it prefers large hydrophobic residues at both sides of the scissile bond.	.	.	.	.	.
gene7525	19	19	21	29.42270684	34	49	36	0.504127323	-0.988139947	0.007862057	NA	down	yes	ANXA9	protein_coding	chrNC_009148.3:42866572-42875579:-	gb|KAF5916187.1|	914	3.10E-114	hypothetical protein HPG69_010546, partial [Diceros bicornis minor]	.	.	.	.	O76027	321	1.00E-101	Annexin A9	.	.	.	.	pfam00191	Annexin	Annexin. This family of annexins also includes giardin that has been shown to function as an annexin.	GO:0098609|cell-cell adhesion;	GO:0009986|cell surface;GO:0005829|cytosol;GO:0005615|extracellular space;GO:0005634|nucleus;GO:0005886|plasma membrane;GO:0045202|synapse;GO:0031982|vesicle;	GO:0015464|acetylcholine receptor activity;GO:0005262|calcium channel activity;GO:0005509|calcium ion binding;GO:0005544|calcium-dependent phospholipid binding;GO:0005546|phosphatidylinositol-4,5-bisphosphate binding;GO:0001786|phosphatidylserine binding;GO:0019834|phospholipase A2 inhibitor activity;GO:0005543|phospholipid binding;GO:0002020|protease binding;GO:0046790|virion binding;	K17090	ANXA9; annexin A9
gene7630	1	0	1	2.864420083	4	3	8	0.131504301	-2.926818106	0.04387775	NA	down	yes	LOC111773539	lncRNA	chrNC_009148.3:44529589-44543466:-	.	.	.	.	.	.	.	.	.	.	.	.	.	.	.	.	pfam12144	Med12-PQL	Eukaryotic Mediator 12 catenin-binding domain. This domain is found in eukaryotes, and is typically between 325 and 354 amino acids in length. Both development and carcinogenesis are driven by signal transduction within the canonical Wnt/beta-catenin pathway through both programmed and unprogrammed changes in gene transcription. Beta-catenin physically and functionally targets this PQL (proline-,…	.	.	.	.	.
gene7789	166	140	167	198.8548893	261	296	177	0.657917335	-0.604021769	0.000933332	0.017559346	down	yes	KCNC4	protein_coding	chrNC_009148.3:54566310-54588839:-	gb|OBS70828.1|	2568	0	hypothetical protein A6R68_00615, partial [Neotoma lepida]	.	.	.	.	Q03721	929	0	Potassium voltage-gated channel subfamily C member 4	DR0830	59.7	3.00E-08	COG1226	pfam00520	Ion_trans	Ion transport protein. This family contains sodium, potassium and calcium ion channels. This family is 6 transmembrane helices in which the last two helices flank a loop which determines ion selectivity. In some sub-families (e.g. Na channels) the domain is repeated four times, whereas in others (e.g. K channels) the protein forms as a tetramer in the membrane.	GO:0007268|chemical synaptic transmission;GO:0071805|potassium ion transmembrane transport;GO:0006813|potassium ion transport;GO:0051260|protein homooligomerization;GO:0034765|regulation of ion transmembrane transport;	GO:0030424|axon;GO:0032590|dendrite membrane;GO:0032809|neuronal cell body membrane;GO:0005886|plasma membrane;GO:0045202|synapse;GO:0008076|voltage-gated potassium channel complex;	GO:0005251|delayed rectifier potassium channel activity;GO:0005267|potassium channel activity;GO:0005249|voltage-gated potassium channel activity;	K04890	KCNC4, KV3.4; potassium voltage-gated channel Shaw-related subfamily C member 4
gene7904	15	10	9	17.76733316	37	22	15	0.4701371	-1.088846561	0.036819497	NA	down	yes	LOC111773581	lncRNA	chrNC_009148.3:66872991-66891416:+	.	.	.	.	.	.	.	.	.	.	.	.	.	.	.	.	pfam01603	B56	Protein phosphatase 2A regulatory B subunit (B56 family). Protein phosphatase 2A (PP2A) is a major intracellular protein phosphatase that regulates multiple aspects of cell growth and metabolism. The ability of this widely distributed heterotrimeric enzyme to act on a diverse array of substrates is largely controlled by the nature of its regulatory B subunit. There are multiple families of B subu…	.	.	.	.	.
gene8458	18	23	18	27.46425046	36	42	29	0.563687068	-0.827033624	0.031043016	NA	down	yes	LOC102148210	lncRNA	chrNC_009149.3:23694563-23709038:-	.	.	.	.	.	.	.	.	.	.	.	.	.	.	.	.	pfam05350	GSK-3_bind	Glycogen synthase kinase-3 binding. Glycogen synthase kinase-3 (GSK-3) sequentially phosphorylates four serine residues on glycogen synthase (GS), in the sequence SxxxSxxxSxxx-SxxxS(p), by recognising and phosphorylating the first serine in the sequence motif SxxxS(P) (where S(p) represents a phosphoserine). Interaction of GSK-3 with a peptide derived from GSK-3 binding protein (this family) prev…	.	.	.	.	.
gene8653	5	2	5	7.965749216	14	17	6	0.331722612	-1.59195074	0.036841633	NA	down	yes	LOC111773908	lncRNA	chrNC_009149.3:35170351-35174499:+	.	.	.	.	.	.	.	.	.	.	.	.	.	.	.	.	pfam03901	Glyco_transf_22	Alg9-like mannosyltransferase family. Members of this family are mannosyltransferase enzymes. At least some members are localized in endoplasmic reticulum and involved in GPI anchor biosynthesis.	.	.	.	.	.
gene897	1	2	4	5.415707827	8	11	7	0.273329048	-1.871289304	0.040178645	NA	down	yes	LOC111774730	lncRNA	chrNC_009144.3:80373467-80387120:+	.	.	.	.	.	.	.	.	.	.	.	.	.	.	.	.	pfam13741	MRP-S25	Mitochondrial ribosomal protein S25. This is the family of fungal 37S mitochondrial ribosomal S25 proteins.	.	.	.	.	.
gene9125	68	41	40	64.00933951	99	58	79	0.63798286	-0.64841043	0.040807444	0.163257815	down	yes	AQP5	protein_coding	chrNC_009149.3:68497502-68501274:+	ref|XP_036157969.1|	1047	4.77E-139	aquaporin-5 [Myotis myotis] >KAF6367539.1 aquaporin 5 [Myotis myotis]	.	.	.	.	A8W649	397	1.00E-134	Aquaporin-5	SMc01870	97.4	5.00E-22	COG0580	pfam00230	MIP	Major intrinsic protein. MIP (Major Intrinsic Protein) family proteins exhibit essentially two distinct types of channel properties: (1) specific water transport by the aquaporins, and (2) small neutral solutes transport, such as glycerol by the glycerol facilitators.	GO:0048593|camera-type eye morphogenesis;GO:0015670|carbon dioxide transport;GO:0071476|cellular hypotonic response;GO:0042476|odontogenesis;GO:0030157|pancreatic juice secretion;GO:0051289|protein homotetramerization;GO:0046541|saliva secretion;GO:0006833|water transport;	GO:0016324|apical plasma membrane;GO:0009925|basal plasma membrane;GO:0030659|cytoplasmic vesicle membrane;GO:0005783|endoplasmic reticulum;GO:0005902|microvillus;GO:0005886|plasma membrane;	GO:0042802|identical protein binding;GO:0015250|water channel activity;	K09867	AQP5; aquaporin-5
gene9171	6	5	3	9.24644455	17	14	11	0.340577717	-1.553944046	0.021936028	NA	down	yes	LOC100062757	pseudogene	chrNC_009149.3:70231688-70232273:-	gb|KAI2565692.1|	665	5.88E-87	methyltransferase like 7A, partial [Homo sapiens] >KAI4065944.1 methyltransferase like 7A, partial [Homo sapiens]	.	.	.	.	Q9H8H3	261	4.00E-86	Putative methyltransferase-like protein 7A	.	.	.	.	pfam08241	Methyltransf_11	Methyltransferase domain. Members of this family are SAM dependent methyltransferases.	GO:0032259|methylation;	GO:0005783|endoplasmic reticulum;GO:0005576|extracellular region;GO:0005811|lipid droplet;GO:0016020|membrane;GO:1904724|tertiary granule lumen;	GO:0008168|methyltransferase activity;	.	.
gene9484	13	7	4	13.29942511	24	22	11	0.432891802	-1.207921616	0.047612328	NA	down	yes	GLI1	protein_coding	chrNC_009149.3:75986883-75997378:+	ref|NP_001157332.2|	4892	0	zinc finger protein GLI1 [Equus caballus] >XP_008531760.1 PREDICTED: zinc finger protein GLI1 isoform X1 [Equus przewalskii] >XP_008531761.1 PREDICTED: zinc finger protein GLI1 isoform X1 [Equus przewalskii] >XP_014596227.2 zinc finger protein GLI1 isoform X1 [Equus caballus] >XP_014596228.2 zinc finger protein GLI1 isoform X1 [Equus caballus] >XP_014596229.2 zinc finger protein GLI1 isoform X1 […	.	.	.	.	P08151	1724	0	Zinc finger protein GLI1	.	.	.	.	pfam13465	zf-H2C2_2	Zinc-finger double domain.	GO:0021696|cerebellar cortex morphogenesis;GO:0048546|digestive tract morphogenesis;GO:0009953|dorsal/ventral pattern formation;GO:0009913|epidermal cell differentiation;GO:0097421|liver regeneration;GO:0030324|lung development;GO:0090090|negative regulation of canonical Wnt signaling pathway;GO:1990787|negative regulation of hh target transcription factor activity;GO:0060032|notochord regression…	GO:0005930|axoneme;GO:0097546|ciliary base;GO:0097542|ciliary tip;GO:0005737|cytoplasm;GO:0005829|cytosol;GO:1990788|GLI-SUFU complex;GO:0005654|nucleoplasm;GO:0005634|nucleus;	GO:0003682|chromatin binding;GO:0003677|DNA binding;GO:0001228|DNA-binding transcription activator activity, RNA polymerase II-specific;GO:0000981|DNA-binding transcription factor activity, RNA polymerase II-specific;GO:0046872|metal ion binding;GO:0008017|microtubule binding;GO:0000978|RNA polymerase II cis-regulatory region sequence-specific DNA binding;GO:0000977|RNA polymerase II transcriptio…	K16797	GLI1; zinc finger protein GLI1
gene9585	1	2	2	4.2918387	8	7	6	0.242323284	-2.044995059	0.044539383	NA	down	yes	LOC111774033	lncRNA	chrNC_009149.3:85421268-85450386:-	.	.	.	.	.	.	.	.	.	.	.	.	.	.	.	.	pfam15685	GGN	Gametogenetin. GGN is a family of proteins largely found in mammals. It reacts with POG in the maturation of sperm and is expressed virtually only in the testis. It is found to be associated with the intracellular membrane, binds with GGNBP1 and may be involved in vesicular trafficking.	.	.	.	.	.
gene9646	25	16	13	25.77517884	40	27	34	0.541419916	-0.885180137	0.036828487	NA	down	yes	LOC111774158	lncRNA	chrNC_009150.3:417457-421453:+	.	.	.	.	.	.	.	.	.	.	.	.	.	.	.	.	pfam02547	Queuosine_synth	Queuosine biosynthesis protein. Queuosine (Q) biosynthesis protein, or S-adenosylmethionine:tRNA -ribosyltransferase-isomerase, is required for the synthesis of the queuosine precursor (oQ). It catalyzes the transfer and isomerisation of the ribose moiety from AdoMet to the 7-aminomethyl group of 7-deazaguanine (preQ1-tRNA) to form epoxyqueuosine (oQ-tRNA). Q is a hypermodified nucleoside usually…	.	.	.	.	.
gene9655	27	24	29	35.09603054	42	57	34	0.613291274	-0.705355671	0.039869833	NA	down	yes	ARHGAP45	protein_coding	chrNC_009150.3:509090-522727:+	ref|XP_036170105.1|	4157	0	rho GTPase-activating protein 45 isoform X4 [Myotis myotis] >KAF6347801.1 Rho GTPase activating protein 45 [Myotis myotis]	.	.	.	.	Q92619	1534	0	Rho GTPase-activating protein 45	.	.	.	.	pfam00620	RhoGAP	RhoGAP domain. GTPase activator proteins towards Rho/Rac/Cdc42-like small GTPases.	GO:0090630|activation of GTPase activity;GO:0051056|regulation of small GTPase mediated signal transduction;GO:0007165|signal transduction;	GO:0035578|azurophil granule lumen;GO:0005829|cytosol;GO:0005576|extracellular region;GO:0016020|membrane;GO:0005886|plasma membrane;GO:0032587|ruffle membrane;GO:0034774|secretory granule lumen;	GO:0005096|GTPase activator activity;GO:0046872|metal ion binding;	K20644	ARHGAP29_45; Rho GTPase-activating protein 29/45
gene9661	80	72	70	99.61580598	150	141	91	0.594127997	-0.751154322	0.00110261	0.019363235	down	yes	LOC111774427	protein_coding	chrNC_009150.3:633336-638431:-	gb|KAB1259566.1|	1401	0	Voltage-dependent calcium channel beta subunit-associated regulatory protein [Camelus dromedarius]	.	.	.	.	Q8N350	519	1.00E-173	Voltage-dependent calcium channel beta subunit-associated regulatory protein	.	.	.	.	pfam03154	Atrophin-1	Atrophin-1 family. Atrophin-1 is the protein product of the dentatorubral-pallidoluysian atrophy (DRPLA) gene. DRPLA OMIM:125370 is a progressive neurodegenerative disorder. It is caused by the expansion of a CAG repeat in the DRPLA gene on chromosome 12p. This results in an extended polyglutamine region in atrophin-1, that is thought to confer toxicity to the protein, possibly through altering i…	GO:1903170|negative regulation of calcium ion transmembrane transport;GO:0045955|negative regulation of calcium ion-dependent exocytosis;GO:1901386|negative regulation of voltage-gated calcium channel activity;	GO:0070161|anchoring junction;GO:0030426|growth cone;GO:0005886|plasma membrane;GO:0030141|secretory granule;GO:0030672|synaptic vesicle membrane;	GO:0044325|transmembrane transporter binding;	.	.
1 neurocalcin-delta isoform X1 [Mus musculus] >XP_036015389.1 neurocalcin-delta isoform X1 [Mus musculus] >XP_036015390.1 neurocalcin-delta isoform X1 [Mus musculus] >XP_036015391.1 neurocalcin-delta isoform X1 [Mus musculus] >XP_036015392.1 neurocalcin-delta isoform X1 [Mus musculus] >XP_036015393.1 neurocalcin-delta isoform X1 [Mus musculus] >XP_036015394.1 neurocalcin-delta isoform X1 [Mus mus…	.	.	.	.	Q5PQN0	402	1.00E-130	Neurocalcin-delta	SPAC18B11.04	248	1.00E-74	COG5126	pfam13499	EF-hand_7	EF-hand domain pair.	GO:0019722|calcium-mediated signaling;GO:0003073|regulation of systemic arterial blood pressure;	GO:0005829|cytosol;	GO:0003779|actin binding;GO:0043014|alpha-tubulin binding;GO:0005509|calcium ion binding;GO:0030276|clathrin binding;GO:0015631|tubulin binding;	K19695	NCALD; neurocalcin delta
cal protein FD755_011364 [Muntiacus reevesi] >KAF0875425.1 RAB30 protein, partial [Crocuta crocuta] >KAF4009599.1 hypothetical protein G4228_000861 [Cervus hanglu yarkandensis] >KAF5927067.1 hypothetical protein HPG69_018333 [Diceros bicornis minor] >KAI5763682.1 RAB30 [Gulo gulo luscus] >OBS59686.1 hypothetical protein A6R68_09185 [Neotoma lepida] >TEA26124.1 hypothetical protein DBR06_SOUSAS851…	.	.	.	.	Q923S9	420	1.00E-133	Ras-related protein Rab-30	.	.	.	.	pfam00071	Ras	Ras family. Includes sub-families Ras, Rab, Rac, Ral, Ran, Rap Ypt1 and more. Shares P-loop motif with GTP_EFTU, arf and myosin_head. See pfam00009 pfam00025, pfam00063. As regards Rab GTPases, these are important regulators of vesicle formation, motility and fusion. They share a fold in common with all Ras GTPases: this is a six-stranded beta-sheet surrounded by five alpha-helices.	GO:0007030|Golgi organization;GO:0032482|Rab protein signal transduction;GO:0016192|vesicle-mediated transport;	GO:0005801|cis-Golgi network;GO:0031985|Golgi cisterna;GO:0043231|intracellular membrane-bounded organelle;GO:0016020|membrane;GO:0005802|trans-Golgi network;	GO:0005525|GTP binding;GO:0003924|GTPase activity;	K07917	RAB30; Ras-related protein Rab-30
gene1	405	373	471	414.2997118	444	432	375	1.012326886	0.01767522	0.883335361	0.937786146	up	no	LOC111772506	protein_coding	chrNC_009144.3:27578-65523:-	emb|CAD7686657.1|	1851	0	unnamed protein product [Nyctereutes procyonoides]	.	.	.	.	Q9BY31	603	0	Zinc finger protein 717	.	.	.	.	pfam01352	KRAB	KRAB box. The KRAB domain (or Kruppel-associated box) is present in about a third of zinc finger proteins containing C2H2 fingers. The KRAB domain is found to be involved in protein-protein interactions. The KRAB domain is generally encoded by two exons. The regions coded by the two exons are known as KRAB-A and KRAB-B. The A box plays an important role in repression by binding to corepressors, w…	GO:0006357|regulation of transcription by RNA polymerase II;	GO:0005634|nucleus;	GO:0001228|DNA-binding transcription activator activity, RNA polymerase II-specific;GO:0046872|metal ion binding;GO:0000978|RNA polymerase II cis-regulatory region sequence-specific DNA binding;	.	.
gene10000	1	0	1	0.482135159	0	1	0	1.850317397	0.887772767	0.755498185	NA	up	no	RAB39A	protein_coding	chrNC_009150.3:17570325-17593348:+	ref|NP_059986.1|	1152	1.15E-158	ras-related protein Rab-39A [Homo sapiens] >XP_001103335.1 ras-related protein Rab-39A [Macaca mulatta] >XP_003253140.1 ras-related protein Rab-39A [Nomascus leucogenys] >XP_003802988.1 ras-related protein Rab-39A [Otolemur garnettii] >XP_003828396.1 ras-related protein Rab-39A [Pan paniscus] >XP_003910693.1 ras-related protein Rab-39A [Papio anubis] >XP_005579586.1 ras-related protein Rab-39A [M…	.	.	.	.	Q14964	448	2.00E-158	Ras-related protein Rab-39A	.	.	.	.	pfam00071	Ras	Ras family. Includes sub-families Ras, Rab, Rac, Ral, Ran, Rap Ypt1 and more. Shares P-loop motif with GTP_EFTU, arf and myosin_head. See pfam00009 pfam00025, pfam00063. As regards Rab GTPases, these are important regulators of vesicle formation, motility and fusion. They share a fold in common with all Ras GTPases: this is a six-stranded beta-sheet surrounded by five alpha-helices.	GO:0006914|autophagy;GO:0090383|phagosome acidification;GO:0090385|phagosome-lysosome fusion;GO:0015031|protein transport;GO:0032482|Rab protein signal transduction;GO:0016192|vesicle-mediated transport;	GO:0005829|cytosol;GO:0005794|Golgi apparatus;GO:0000139|Golgi membrane;GO:0005764|lysosome;GO:0045335|phagocytic vesicle;GO:0030670|phagocytic vesicle membrane;GO:0005886|plasma membrane;	GO:0005525|GTP binding;GO:0003924|GTPase activity;	K07924	RAB39A; Ras-related protein Rab-39A
gene10001	905	964	928	809.5746648	699	733	637	1.375278352	0.459723646	7.20E-06	0.000871033	up	no	CUL5	protein_coding	chrNC_009150.3:17654636-17725155:+	ref|XP_019574279.1|	4035	0	PREDICTED: cullin-5 isoform X1 [Rhinolophus sinicus] >XP_032976627.1 cullin-5 isoform X1 [Rhinolophus ferrumequinum] >KAF6332844.1 cullin 5 [Rhinolophus ferrumequinum]	.	.	.	.	Q93034	1558	0	Cullin-5	SPAC17G6.12	239	2.00E-64	COG5647	pfam00888	Cullin	Cullin family.	GO:0038128|ERBB2 signaling pathway;GO:0000082|G1/S transition of mitotic cell cycle;GO:0097193|intrinsic apoptotic signaling pathway;GO:0016567|protein ubiquitination;GO:0031146|SCF-dependent proteasomal ubiquitin-dependent protein catabolic process;	GO:0031466|Cul5-RING ubiquitin ligase complex;GO:0031461|cullin-RING ubiquitin ligase complex;GO:0005829|cytosol;GO:0019005|SCF ubiquitin ligase complex;GO:0090734|site of DNA damage;	GO:0005262|calcium channel activity;GO:0030674|protein-macromolecule adaptor activity;GO:0038023|signaling receptor activity;GO:0031625|ubiquitin protein ligase binding;GO:0004842|ubiquitin-protein transferase activity;	K10612	CUL5; cullin 5
gene10002	1030	1015	1048	971.0410124	963	938	850	1.142014966	0.191581557	0.035449968	0.15012937	up	no	ACAT1	protein_coding	chrNC_009150.3:17735106-17757492:+	gb|ELR50505.1|	1923	0	Acetyl-CoA acetyltransferase, mitochondrial, partial [Bos mutus]	.	.	.	.	Q29RZ0	744	0	Acetyl-CoA acetyltransferase, mitochondrial	SPBC215.09c	392	1.00E-130	COG0183	pfam00108	Thiolase_N	Thiolase, N-terminal domain. Thiolase is reported to be structurally related to beta-ketoacyl synthase (pfam00109), and also chalcone synthase.	GO:0006085|acetyl-CoA biosynthetic process;GO:0046356|acetyl-CoA catabolic process;GO:0015937|coenzyme A biosynthetic process;GO:0006635|fatty acid beta-oxidation;GO:0006550|isoleucine catabolic process;GO:0046952|ketone body catabolic process;GO:1902860|propionyl-CoA biosynthetic process;	GO:0005739|mitochondrion;	GO:0003985|acetyl-CoA C-acetyltransferase activity;GO:0030955|potassium ion binding;	K00626	ACAT, atoB; acetyl-CoA C-acetyltransferase [EC:2.3.1.9]
gene10003	650	839	961	730.0127735	650	689	605	1.279296962	0.355351194	0.011758924	0.078446891	up	no	NPAT	protein_coding	chrNC_009150.3:17771604-17823433:-	gb|KAF5921128.1|	6823	0	hypothetical protein HPG69_018528 [Diceros bicornis minor]	.	.	.	.	Q14207	2296	0	Protein NPAT	.	.	.	.	pfam15712	NPAT_C	NPAT C terminus.	GO:0001701|in utero embryonic development;GO:0045893|positive regulation of DNA-templated transcription;GO:0045944|positive regulation of transcription by RNA polymerase II;GO:0010468|regulation of gene expression;GO:0000083|regulation of transcription involved in G1/S transition of mitotic cell cycle;	GO:0015030|Cajal body;GO:0005737|cytoplasm;GO:0097504|Gemini of coiled bodies;GO:0005654|nucleoplasm;GO:0005634|nucleus;	GO:0008022|protein C-terminus binding;GO:0003713|transcription coactivator activity;GO:0003712|transcription coregulator activity;GO:0003714|transcription corepressor activity;	.	.
gene10004	2486	2523	2904	2506.309226	2591	2426	2172	1.117088389	0.159743342	0.069276828	0.218847558	up	no	ATM	protein_coding	chrNC_009150.3:17823679-17939814:+	ref|NP_001296132.2|	16307	0	serine-protein kinase ATM [Equus caballus]	.	.	.	.	Q13315	5680	0	Serine-protein kinase ATM	.	.	.	.	pfam02259	FAT	FAT domain. The FAT domain is named after FRAP, ATM and TRRAP.	GO:0007420|brain development;GO:0006974|cellular response to DNA damage stimulus;GO:0071480|cellular response to gamma radiation;GO:0071500|cellular response to nitrosative stress;GO:0071300|cellular response to retinoic acid;GO:0071481|cellular response to X-ray;GO:0090398|cellular senescence;GO:0008340|determination of adult lifespan;GO:0000077|DNA damage checkpoint signaling;GO:0006977|DNA dam…	GO:0005813|centrosome;GO:0005737|cytoplasm;GO:0031410|cytoplasmic vesicle;GO:0005829|cytosol;GO:1990391|DNA repair complex;GO:0043231|intracellular membrane-bounded organelle;GO:0005730|nucleolus;GO:0005654|nucleoplasm;GO:0005634|nucleus;GO:0005782|peroxisomal matrix;GO:0005819|spindle;	GO:0016303|1-phosphatidylinositol-3-kinase activity;GO:0005524|ATP binding;GO:0003677|DNA binding;GO:0004677|DNA-dependent protein kinase activity;GO:0035173|histone kinase activity;GO:0042802|identical protein binding;GO:0047485|protein N-terminus binding;GO:0106310|protein serine kinase activity;GO:0004674|protein serine/threonine kinase activity;GO:0044877|protein-containing complex binding;	K04728	ATM, TEL1; serine-protein kinase ATM [EC:2.7.11.1]
gene10005	10	3	5	5.456545967	3	7	5	1.212724478	0.278251818	0.747046456	NA	up	no	C7H11orf65	protein_coding	chrNC_009150.3:17945042-18032467:-	gb|KAI5271319.1|	1182	2.14E-148	Protein Mfi [Manis pentadactyla]	.	.	.	.	Q8NCR3	439	2.00E-140	Protein MFI	.	.	.	.	pfam10318	7TM_GPCR_Srh	Serpentine type 7TM GPCR chemoreceptor Srh. Chemoreception is mediated in Caenorhabditis elegans by members of the seven-transmembrane G-protein-coupled receptor class (7TM GPCRs) of proteins which are of the serpentine type. Srh is part of the Str superfamily of chemoreceptors. Chemoperception is one of the central senses of soil nematodes like C. elegans which are otherwise 'blind' and 'deaf'.	GO:0090258|negative regulation of mitochondrial fission;GO:1903215|negative regulation of protein targeting to mitochondrion;	GO:0005829|cytosol;GO:0005741|mitochondrial outer membrane;	.	.	.
gene10006	917	823	983	858.0377679	849	899	707	1.126949658	0.17242307	0.07958847	0.237009483	up	no	KDELC2	protein_coding	chrNC_009150.3:18038199-18057368:-	gb|KAF5921131.1|	2530	0	hypothetical protein HPG69_018531 [Diceros bicornis minor]	.	.	.	.	Q7Z4H8	944	0	Protein O-glucosyltransferase 3	.	.	.	.	pfam05686	Glyco_transf_90	Glycosyl transferase family 90. This family of glycosyl transferases are specifically (mannosyl) glucuronoxylomannan/galactoxylomannan -beta 1,2-xylosyltransferases, EC:2.4.2.-.	GO:0018242|protein O-linked glycosylation via serine;	GO:0012505|endomembrane system;GO:0005788|endoplasmic reticulum lumen;	GO:0140561|EGF-domain serine glucosyltransferase activity;GO:0140562|EGF-domain serine xylosyltransferase activity;GO:0046527|glucosyltransferase activity;GO:0035251|UDP-glucosyltransferase activity;GO:0035252|UDP-xylosyltransferase activity;	.	.
gene10007	1000	985	886	843.5835707	738	880	592	1.329001446	0.410342674	0.001679857	0.025031809	up	no	EXPH5	protein_coding	chrNC_009150.3:18064405-18134548:-	gb|KAF5921132.1|	7242	0	hypothetical protein HPG69_018532, partial [Diceros bicornis minor]	.	.	.	.	Q8NEV8	2263	0	Exophilin-5	.	.	.	.	pfam15324	TALPID3	Hedgehog signalling target. TALPID3 is a family of eukaryotic proteins that are targets for Hedgehog signalling. Mutations in this gene noticed first in chickens lead to multiple abnormalities of development.	GO:0006886|intracellular protein transport;GO:0003334|keratinocyte development;GO:0071985|multivesicular body sorting pathway;GO:0045921|positive regulation of exocytosis;GO:0050714|positive regulation of protein secretion;	GO:0005768|endosome;	GO:0031267|small GTPase binding;	K22236	EXPH5; exophilin-5
gene10008	982	916	942	890.7669698	838	926	761	1.143759191	0.193783337	0.042405602	0.167032313	up	no	DDX10	protein_coding	chrNC_009150.3:18193727-18469360:+	ref|XP_016016058.1|	3604	0	probable ATP-dependent RNA helicase DDX10 [Rousettus aegyptiacus] >KAF6464772.1 DEAD-box helicase 10 [Rousettus aegyptiacus]	.	.	.	.	Q13206	1339	0	Probable ATP-dependent RNA helicase DDX10	SPAC1093.05	545	6.00E-177	COG0513	pfam00270	DEAD	DEAD/DEAH box helicase. Members of this family include the DEAD and DEAH box helicases. Helicases are involved in unwinding nucleic acids. The DEAD box helicases are involved in various aspects of RNA metabolism, including nuclear transcription, pre mRNA splicing, ribosome biogenesis, nucleocytoplasmic transport, translation, RNA decay and organellar gene expression.	GO:0097065|anterior head development;GO:0006364|rRNA processing;	GO:0005634|nucleus;	GO:0005524|ATP binding;GO:0016887|ATP hydrolysis activity;GO:0003723|RNA binding;GO:0003724|RNA helicase activity;	K14776	DDX10, DBP4; ATP-dependent RNA helicase DDX10/DBP4 [EC:3.6.4.13]
gene10014	431	407	404	353.0435075	282	343	258	1.432454582	0.518489397	9.34E-05	0.004520983	up	no	ZC3H12C	protein_coding	chrNC_009150.3:19399267-19466872:+	ref|XP_032976508.1|	4142	0	probable ribonuclease ZC3H12C isoform X3 [Rhinolophus ferrumequinum] >KAF6334720.1 zinc finger CCCH-type containing 12C [Rhinolophus ferrumequinum]	.	.	.	.	Q9C0D7	1546	0	Probable ribonuclease ZC3H12C	.	.	.	.	pfam11977	RNase_Zc3h12a	Zc3h12a-like Ribonuclease NYN domain. This domain is found in the Zc3h12a protein which has shown to be a ribonuclease that controls the stability of a set of inflammatory genes. It has been suggested that this domain belongs to the PIN domain superfamily. This domain has also been identified as part of the NYN domain family.	GO:0090502|RNA phosphodiester bond hydrolysis, endonucleolytic;	GO:0036464|cytoplasmic ribonucleoprotein granule;GO:0005634|nucleus;	GO:0004521|endoribonuclease activity;GO:0046872|metal ion binding;GO:0003729|mRNA binding;	K18668	ZC3H12, MCPIP; ribonuclease ZC3H12 [EC:3.1.-.-]
gene10015	2495	2492	2716	2426.158143	2383	2440	2089	1.132289046	0.179242291	0.019203588	0.104893612	up	no	RDX	protein_coding	chrNC_009150.3:19482743-19565045:-	gb|ERE77002.1|	2425	0	radixin [Cricetulus griseus]	.	.	.	.	Q32LP2	937	0	Radixin	.	.	.	.	pfam00769	ERM	Ezrin/radixin/moesin family. This family of proteins contain a band 4.1 domain (pfam00373), at their amino terminus. This family represents the rest of these proteins.	GO:0051693|actin filament capping;GO:0061028|establishment of endothelial barrier;GO:1903392|negative regulation of adherens junction organization;GO:0045792|negative regulation of cell size;GO:0034260|negative regulation of GTPase activity;GO:0034111|negative regulation of homotypic cell-cell adhesion;GO:0030335|positive regulation of cell migration;GO:2000643|positive regulation of early endoso…	GO:0005912|adherens junction;GO:0045177|apical part of cell;GO:0016324|apical plasma membrane;GO:0032154|cleavage furrow;GO:0005737|cytoplasm;GO:0005856|cytoskeleton;GO:0030175|filopodium;GO:0005925|focal adhesion;GO:0005902|microvillus;GO:0005886|plasma membrane;	GO:0003779|actin binding;GO:0051117|ATPase binding;GO:0050839|cell adhesion molecule binding;	K05762	RDX; radixin
gene10017	751	707	776	720.5248698	655	785	666	1.076651678	0.106551579	0.307828471	0.523786703	up	no	FDX1	protein_coding	chrNC_009150.3:19649714-19680109:+	ref|NP_999230.1|	629	3.17E-77	adrenodoxin, mitochondrial precursor [Sus scrofa] >P00258.2 RecName: Full=Adrenodoxin, mitochondrial; AltName: Full=Adrenal ferredoxin; AltName: Full=Ferredoxin-1; Flags: Precursor [Sus scrofa] >AAA31030.1 ferredoxin [Sus scrofa]	.	.	.	.	P00258	246	2.00E-77	Adrenodoxin, mitochondrial	RC0261	114	3.00E-29	COG0633	pfam00111	Fer2	2Fe-2S iron-sulfur cluster binding domain.	GO:0071320|cellular response to cAMP;GO:1904322|cellular response to forskolin;GO:0008203|cholesterol metabolic process;GO:0022900|electron transport chain;GO:0042446|hormone biosynthetic process;GO:0140647|P450-containing electron transport chain;GO:0051353|positive regulation of oxidoreductase activity;GO:0006694|steroid biosynthetic process;	GO:0005759|mitochondrial matrix;GO:0005739|mitochondrion;	GO:0051537|2 iron, 2 sulfur cluster binding;GO:0009055|electron transfer activity;GO:0046872|metal ion binding;	K22070	FDX1, ADX; ferredoxin-1, mitochondrial
gene10026	0	0	5	0.956075749	0	1	0	4.539853672	2.182645797	0.402236086	NA	up	no	BTG4	protein_coding	chrNC_009150.3:20580607-20594325:-	gb|KAF5921151.1|	1121	2.41E-150	hypothetical protein HPG69_018551 [Diceros bicornis minor]	.	.	.	.	Q9NY30	380	2.00E-128	Protein BTG4	.	.	.	.	pfam07742	BTG	BTG family.	GO:0008285|negative regulation of cell population proliferation;GO:0045930|negative regulation of mitotic cell cycle;GO:0030182|neuron differentiation;GO:0051726|regulation of cell cycle;	GO:0005737|cytoplasm;GO:0005634|nucleus;	.	K14443	TOB; protein Tob/BTG
gene10030	121	110	154	116.6066694	99	98	119	1.225951902	0.293902378	0.171010202	0.368975171	up	no	LAYN	protein_coding	chrNC_009150.3:20626009-20652002:+	emb|VFV27154.1|	1617	0	layilin-like isoform 2 [Lynx pardinus]	.	.	.	.	Q9Z209	595	0	Layilin	.	.	.	.	pfam00059	Lectin_C	Lectin C-type domain. This family includes both long and short form C-type	.	GO:0009986|cell surface;GO:0001726|ruffle;	GO:0030246|carbohydrate binding;	K10077	LAYN; layilin
gene10033	4048	4111	4397	3861.346845	3517	3800	3365	1.193309766	0.254968594	0.000839469	0.016488254	up	no	PPP2R1B	protein_coding	chrNC_009150.3:20815271-20848002:-	gb|KAI5766562.1|	3016	0	PPP2R1B [Gulo gulo luscus] >KAI5766715.1 PPP2R1B [Gulo gulo luscus]	.	.	.	.	P54613	1164	0	Serine/threonine-protein phosphatase 2A 65 kDa regulatory subunit A beta isoform (Fragment)	.	.	.	.	pfam13646	HEAT_2	HEAT repeats. This family includes multiple HEAT repeats.	GO:0006470|protein dephosphorylation;	GO:0005737|cytoplasm;GO:0000159|protein phosphatase type 2A complex;	GO:0019888|protein phosphatase regulator activity;	.	.
gene10034	507	463	478	463.3723123	474	425	439	1.096733177	0.133212576	0.269796746	0.483758382	up	no	ALG9	protein_coding	chrNC_009150.3:20860344-20951625:-	ref|NP_001339346.1|	2903	0	alpha-1,2-mannosyltransferase ALG9 isoform f [Homo sapiens] >EAW67157.1 asparagine-linked glycosylation 9 homolog (yeast, alpha- 1,2-mannosyltransferase), isoform CRA_f [Homo sapiens]	.	.	.	.	Q9H6U8	1098	0	Alpha-1,2-mannosyltransferase ALG9	.	.	.	.	pfam03901	Glyco_transf_22	Alg9-like mannosyltransferase family. Members of this family are mannosyltransferase enzymes. At least some members are localized in endoplasmic reticulum and involved in GPI anchor biosynthesis.	GO:0006488|dolichol-linked oligosaccharide biosynthetic process;GO:0006487|protein N-linked glycosylation;	GO:0005789|endoplasmic reticulum membrane;GO:0016020|membrane;	GO:0000026|alpha-1,2-mannosyltransferase activity;GO:0052926|dol-P-Man:Man(6)GlcNAc(2)-PP-Dol alpha-1,2-mannosyltransferase activity;GO:0052918|dol-P-Man:Man(8)GlcNAc(2)-PP-Dol alpha-1,2-mannosyltransferase activity;GO:0000030|mannosyltransferase activity;	K03846	ALG9; alpha-1,2-mannosyltransferase [EC:2.4.1.259 2.4.1.261]
gene10036	81	102	83	84.2945575	96	88	58	1.126503103	0.171851287	0.491939277	0.687920868	up	no	FDXACB1	protein_coding	chrNC_009150.3:20954785-20958779:-	gb|KAF5921154.1|	3127	0	hypothetical protein HPG69_018554 [Diceros bicornis minor]	.	.	.	.	Q9BRP7	1119	0	Ferredoxin-fold anticodon-binding domain-containing protein 1	SPCC736.03c_2	68.2	2.00E-12	COG0072	pfam10354	DUF2431	Domain of unknown function (DUF2431). This is the N-terminal domain of a family of proteins found from plants to humans. The function is not known.	GO:0070475|rRNA base methylation;	GO:0005737|cytoplasm;	GO:0070042|rRNA (uridine-N3-)-methyltransferase activity;	.	.
gene10037	115	111	118	107.1214286	112	107	83	1.159389949	0.213365884	0.282657813	0.497813022	up	no	CRYAB	protein_coding	chrNC_009150.3:20964634-20968038:-	gb|KAF0873562.1|	1073	5.80E-147	CRYAB protein, partial [Crocuta crocuta]	.	.	.	.	P02510	345	9.00E-119	Alpha-crystallin B chain	.	.	.	.	pfam00011	HSP20	Hsp20/alpha crystallin family. Not only do small heat-shock-proteins occur in eukaryotes and prokaryotes but they have also now been shown to occur in cyanobacterial phages as well as their bacterial hosts.	GO:0043066|negative regulation of apoptotic process;GO:0045892|negative regulation of DNA-templated transcription;GO:0032387|negative regulation of intracellular transport;GO:0042026|protein refolding;GO:0009408|response to heat;	GO:0005737|cytoplasm;GO:0005576|extracellular region;GO:0005764|lysosome;GO:0005634|nucleus;GO:0032991|protein-containing complex;	GO:0046872|metal ion binding;GO:0042803|protein homodimerization activity;GO:0005212|structural constituent of eye lens;GO:0051082|unfolded protein binding;	K09542	CRYAB; crystallin, alpha B
gene10039	729	558	481	531.3041372	510	505	414	1.261114541	0.334699315	0.037148873	0.153953631	up	no	C7H11orf52	protein_coding	chrNC_009150.3:20973623-20980226:+	ref|XP_036115673.1|	493	5.94E-59	uncharacterized protein C11orf52 homolog [Molossus molossus] >KAF6437040.1 hypothetical protein HJG59_001663 [Molossus molossus]	.	.	.	.	Q96A22	175	9.00E-52	Uncharacterized protein C11orf52	.	.	.	.	pfam15147	DUF4578	Domain of unknown function (DUF4578). This family of proteins is found in eukaryotes. Proteins in this family are typically between 44 and 137 amino acids in length.	.	GO:0070062|extracellular exosome;	.	.	.
gene1004	4086	3614	4469	4008.850038	4266	4063	3678	1.026763487	0.038103898	0.640997864	0.79223093	up	no	FAM213A	protein_coding	chrNC_009144.3:89604927-89625491:-	ref|XP_021555181.1|	977	6.86E-129	peroxiredoxin-like 2A isoform X2 [Neomonachus schauinslandi] >XP_021555182.1 peroxiredoxin-like 2A isoform X2 [Neomonachus schauinslandi] >XP_034878943.1 peroxiredoxin-like 2A isoform X2 [Mirounga leonina] >XP_034878950.1 peroxiredoxin-like 2A isoform X2 [Mirounga leonina] >XP_034878956.1 peroxiredoxin-like 2A isoform X2 [Mirounga leonina] >XP_045734172.1 peroxiredoxin-like 2A isoform X2 [Miroung…	.	.	.	.	Q9BRX8	376	4.00E-127	Peroxiredoxin-like 2A	.	.	.	.	pfam13911	AhpC-TSA_2	AhpC/TSA antioxidant enzyme. This family contains proteins related to alkyl hydro-peroxide reductase (AhpC) and thiol specific antioxidant (TSA).	GO:0045670|regulation of osteoclast differentiation;	GO:0005737|cytoplasm;GO:0005576|extracellular region;	GO:0016209|antioxidant activity;	.	.
gene10042	1617	1619	2083	1676.73696	1563	1585	1626	1.124493661	0.169275529	0.134355833	0.319002355	up	no	DLAT	protein_coding	chrNC_009150.3:21052736-21093564:+	emb|VFV27138.1|	2665	0	dihydrolipoyllysine-residue acetyltransferase [Lynx pardinus]	ref|XM_007417487.1|	36	3.86E-07	Melampsora larici-populina 98AG31 uncharacterized protein (MELLADRAFT_50754), mRNA	P10515	986	0	Dihydrolipoyllysine-residue acetyltransferase component of pyruvate dehydrogenase complex, mitochondrial	SPCC794.07	402	6.00E-126	COG0508	pfam00198	2-oxoacid_dh	2-oxoacid dehydrogenases acyltransferase (catalytic domain). These proteins contain one to three copies of a lipoyl binding domain followed by the catalytic domain.	GO:0006086|acetyl-CoA biosynthetic process from pyruvate;GO:0006006|glucose metabolic process;GO:0006099|tricarboxylic acid cycle;	GO:0043231|intracellular membrane-bounded organelle;GO:0005759|mitochondrial matrix;GO:0005967|mitochondrial pyruvate dehydrogenase complex;GO:0005739|mitochondrion;GO:0045254|pyruvate dehydrogenase complex;	GO:0004742|dihydrolipoyllysine-residue acetyltransferase activity;GO:0042802|identical protein binding;	K00627	DLAT, aceF, pdhC; pyruvate dehydrogenase E2 component (dihydrolipoamide acetyltransferase) [EC:2.3.1.12]
gene10044	676	629	718	634.9417766	569	698	539	1.138373748	0.186974297	0.091564029	0.255315473	up	no	NKAPD1	protein_coding	chrNC_009150.3:21101138-21110810:+	ref|XP_006733353.1|	909	1.31E-110	uncharacterized protein NKAPD1 isoform X1 [Leptonychotes weddellii] >XP_021552202.1 LOW QUALITY PROTEIN: uncharacterized protein NKAPD1 [Neomonachus schauinslandi] >XP_030883973.1 uncharacterized protein NKAPD1 isoform X1 [Leptonychotes weddellii] >XP_030883974.1 uncharacterized protein NKAPD1 isoform X1 [Leptonychotes weddellii] >XP_030883975.1 uncharacterized protein NKAPD1 isoform X1 [Leptonyc…	.	.	.	.	Q6ZUT1	334	2.00E-103	Uncharacterized protein NKAPD1	.	.	.	.	pfam15692	NKAP	NF-kappa-B-activating protein. NKAP is a family of eukaryotic proteins that interacts with NF-kappa-B. It is a nuclear regulator of TNF- and IL-1-induced NF-kappa-B activation. NKAP does not interact with RIP in mammalian cells family is often found in association with pfam06047.	.	.	GO:0042802|identical protein binding;	.	.
gene10045	501	490	563	514.7371414	543	553	455	1.01793927	0.025651493	0.814016406	0.899949847	up	no	TIMM8B	protein_coding	chrNC_009150.3:21111020-21113083:-	gb|KAF5921163.1|	433	5.30E-53	hypothetical protein HPG69_018563 [Diceros bicornis minor]	.	.	.	.	Q9Y5J9	167	1.00E-51	Mitochondrial import inner membrane translocase subunit Tim8 B	.	.	.	.	pfam02953	zf-Tim10_DDP	Tim10/DDP family zinc finger. Putative zinc binding domain with four conserved cysteine residues. This domain is found in the human disease protein TIMM8A. Members of this family such as Tim9 and Tim10 are involved in mitochondrial protein import. Members of this family seem to be localized to the mitochondrial intermembrane space.	GO:0045039|protein insertion into mitochondrial inner membrane;GO:0006626|protein targeting to mitochondrion;GO:0007605|sensory perception of sound;	GO:0005615|extracellular space;GO:0005743|mitochondrial inner membrane;GO:0005758|mitochondrial intermembrane space;GO:0042719|mitochondrial intermembrane space protein transporter complex;	GO:0140318|protein transporter activity;GO:0008270|zinc ion binding;	K17780	TIM8; mitochondrial import inner membrane translocase subunit TIM8
gene10046	1499	1419	1398	1386.649441	1337	1395	1292	1.088996143	0.122998844	0.179693744	0.37935226	up	no	SDHD	protein_coding	chrNC_009150.3:21113100-21123608:+	gb|AAH70307.1|	682	6.21E-86	Succinate dehydrogenase complex, subunit D, integral membrane protein [Homo sapiens]	.	.	.	.	O14521	266	1.00E-85	Succinate dehydrogenase [ubiquinone] cytochrome b small subunit, mitochondrial	.	.	.	.	pfam05328	CybS	CybS, succinate dehydrogenase cytochrome B small subunit. This family consists of several eukaryotic succinate dehydrogenase [ubiquinone] cytochrome B small subunit, mitochondrial precursor (CybS) proteins. SDHD encodes the small subunit (cybS) of cytochrome b in succinate-ubiquinone oxidoreductase (mitochondrial complex II). Mitochondrial complex II is involved in the Krebs cycle and in the aero…	GO:0071456|cellular response to hypoxia;GO:0006121|mitochondrial electron transport, succinate to ubiquinone;GO:0042776|proton motive force-driven mitochondrial ATP synthesis;GO:0050433|regulation of catecholamine secretion;GO:0006099|tricarboxylic acid cycle;	GO:0005740|mitochondrial envelope;GO:0005743|mitochondrial inner membrane;GO:0005749|mitochondrial respiratory chain complex II, succinate dehydrogenase complex (ubiquinone);GO:0005739|mitochondrion;	GO:0009055|electron transfer activity;GO:0020037|heme binding;GO:0046872|metal ion binding;GO:0008177|succinate dehydrogenase (ubiquinone) activity;GO:0048039|ubiquinone binding;	K00237	SDHD, SDH4; succinate dehydrogenase (ubiquinone) membrane anchor subunit
gene10047	111	103	112	108.0392876	114	112	99	1.018426455	0.026341801	0.891227015	0.941645752	up	no	IL18	protein_coding	chrNC_009150.3:21165065-21183617:-	ref|NP_001075981.1|	1025	3.25E-139	interleukin-18 precursor [Equus caballus] >XP_005611483.1 interleukin-18 isoform X1 [Equus caballus] >XP_005611484.1 interleukin-18 isoform X1 [Equus caballus] >XP_008540287.1 PREDICTED: interleukin-18 [Equus przewalskii] >XP_008540288.1 PREDICTED: interleukin-18 [Equus przewalskii] >XP_014710946.1 interleukin-18 [Equus asinus] >XP_014710947.1 interleukin-18 [Equus asinus] >XP_046493964.1 interle…	.	.	.	.	Q9XSQ7	399	6.00E-139	Interleukin-18	.	.	.	.	pfam00340	IL1	Interleukin-1 / 18. This family includes interleukin-1 and interleukin-18.	GO:0032148|activation of protein kinase B activity;GO:0001525|angiogenesis;GO:0008283|cell population proliferation;GO:0071407|cellular response to organic cyclic compound;GO:0042632|cholesterol homeostasis;GO:0050830|defense response to Gram-positive bacterium;GO:0061436|establishment of skin barrier;GO:0006954|inflammatory response;GO:0035655|interleukin-18-mediated signaling pathway;GO:0031663…	GO:0005737|cytoplasm;GO:0005615|extracellular space;	GO:0005125|cytokine activity;GO:0045515|interleukin-18 receptor binding;	K05482	IL18, IL1F4; interleukin 18
gene10049	19	25	16	19.96187217	18	17	24	1.030682104	0.043599427	0.924297679	NA	up	no	BCO2	protein_coding	chrNC_009150.3:21193058-21240882:+	gb|EFB14353.1|	2750	0	hypothetical protein PANDA_009972, partial [Ailuropoda melanoleuca]	.	.	.	.	Q6QT07	1031	0	Carotenoid-cleaving dioxygenase, mitochondrial	slr1648	87	1.00E-16	COG3670	pfam03055	RPE65	Retinal pigment epithelial membrane protein. This family represents a retinal pigment epithelial membrane receptor which is abundantly expressed in retinal pigment epithelium, and binds plasma retinal binding protein. The family also includes the sequence related neoxanthin cleavage enzyme in plants and lignostilbene-alpha,beta-dioxygenase in bacteria.	GO:0016121|carotene catabolic process;GO:0062172|lutein catabolic process;GO:1901176|lycopene catabolic process;GO:0016124|xanthophyll catabolic process;GO:1901826|zeaxanthin catabolic process;	GO:0005739|mitochondrion;	GO:0010437|9,10 (9', 10')-carotenoid-cleaving dioxygenase activity;GO:0102076|beta,beta-carotene-9',10'-cleaving oxygenase activity;GO:0046872|metal ion binding;GO:0004497|monooxygenase activity;	.	.
gene1005	31	29	21	25.29321186	23	27	21	1.164130265	0.219252503	0.579909861	NA	up	no	DYDC2	protein_coding	chrNC_009144.3:89667464-89682111:-	gb|KAB0402900.1|	599	1.89E-70	hypothetical protein E2I00_006094 [Balaenoptera physalus]	.	.	.	.	Q96IM9	218	1.00E-64	DPY30 domain-containing protein 2	.	.	.	.	pfam05186	Dpy-30	Dpy-30 motif. This motif is found in a wide variety of domain contexts. It is found in the Dpy-30 proteins hence the motifs name. It is about 40 residues long and is probably formed of two alpha-helices. It may be a dimerisation motif analogous to pfam02197 (Bateman A pers obs).	GO:0051568|histone H3-K4 methylation;	GO:0044666|MLL3/4 complex;GO:0048188|Set1C/COMPASS complex;	.	.	.
gene10050	250	230	193	211.8525501	211	219	172	1.140524851	0.189697882	0.262378637	0.475295134	up	no	PTS	protein_coding	chrNC_009150.3:21241999-21249091:+	ref|XP_010967227.1|	749	5.66E-96	6-pyruvoyl tetrahydrobiopterin synthase [Camelus bactrianus] >XP_031299585.1 6-pyruvoyl tetrahydrobiopterin synthase [Camelus dromedarius] >XP_032328660.1 6-pyruvoyl tetrahydrobiopterin synthase [Camelus ferus] >KAB1255068.1 6-pyruvoyl tetrahydrobiopterin synthase [Camelus dromedarius] >KAB1255069.1 6-pyruvoyl tetrahydrobiopterin synthase [Camelus dromedarius] >KAB1255070.1 6-pyruvoyl tetrahydrob…	.	.	.	.	Q03393	258	1.00E-82	6-pyruvoyl tetrahydrobiopterin synthase	alr4554	124	2.00E-31	COG0720	pfam01242	PTPS	6-pyruvoyl tetrahydropterin synthase. 6-Pyruvoyl tetrahydrobiopterin synthase catalyzes the conversion of dihydroneopterin triphosphate to 6-pyruvoyl tetrahydropterin, the second of three enzymatic steps in the synthesis of tetrahydrobiopterin from GTP. The functional enzyme is a hexamer of identical subunits.	GO:0006520|amino acid metabolic process;GO:0007417|central nervous system development;GO:0006729|tetrahydrobiopterin biosynthetic process;	GO:0005737|cytoplasm;GO:0005829|cytosol;GO:0005739|mitochondrion;	GO:0003874|6-pyruvoyltetrahydropterin synthase activity;GO:0042802|identical protein binding;GO:0046872|metal ion binding;	K01737	queD, ptpS, PTS; 6-pyruvoyltetrahydropterin/6-carboxytetrahydropterin synthase [EC:4.2.3.12 4.1.2.50]
gene10052	0	1	0	0.337856304	1	0	0	1.014344177	0.020547256	0.995456265	NA	up	no	NCAM1	protein_coding	chrNC_009150.3:21919247-22223824:+	ref|XP_021588061.1|	4820	0	neural cell adhesion molecule 1 isoform X18 [Ictidomys tridecemlineatus] >KAG3286546.1 neural cell adhesion molecule 1, transcript variant X1 [Ictidomys tridecemlineatus]	.	.	.	.	P13595	1792	0	Neural cell adhesion molecule 1	.	.	.	.	pfam07679	I-set	Immunoglobulin I-set domain.	GO:0007568|aging;GO:0007413|axonal fasciculation;GO:0019722|calcium-mediated signaling;GO:0007166|cell surface receptor signaling pathway;GO:0071679|commissural neuron axon guidance;GO:0034109|homotypic cell-cell adhesion;GO:0007611|learning or memory;GO:0050804|modulation of chemical synaptic transmission;GO:0033555|multicellular organismal response to stress;GO:0060548|negative regulation of ce…	GO:0030424|axon;GO:0009986|cell surface;GO:0005911|cell-cell junction;GO:0005829|cytosol;GO:0009897|external side of plasma membrane;GO:0098978|glutamatergic synapse;GO:0030426|growth cone;GO:0043209|myelin sheath;GO:0043005|neuron projection;GO:0043025|neuronal cell body;GO:0005886|plasma membrane;GO:0098685|Schaffer collateral - CA1 synapse;	GO:0008201|heparin binding;GO:0030275|LRR domain binding;GO:0019902|phosphatase binding;	K06491	NCAM, CD56; neural cell adhesion molecule
gene10053	75	43	46	54.71473264	49	65	52	1.002503862	0.003607795	0.990565578	NA	up	no	TTC12	protein_coding	chrNC_009150.3:22251822-22301873:+	ref|XP_036077046.1|	3066	0	tetratricopeptide repeat protein 12 isoform X2 [Rousettus aegyptiacus] >KAF6468482.1 tetratricopeptide repeat domain 12 [Rousettus aegyptiacus]	.	.	.	.	Q9H892	1146	0	Tetratricopeptide repeat protein 12	ECU09g1180	73.6	2.00E-13	COG0457	pfam07719	TPR_2	Tetratricopeptide repeat. This Pfam entry includes outlying Tetratricopeptide-like repeats (TPR) that are not matched by pfam00515.	GO:0070286|axonemal dynein complex assembly;GO:0007288|sperm axoneme assembly;	GO:0005813|centrosome;GO:0005737|cytoplasm;	.	.	.
gene10054	0	1	0	0.1767826	0	0	0	1.975635966	0.982317138	0.809759655	NA	up	no	ANKK1	protein_coding	chrNC_009150.3:22319319-22331898:+	gb|KAF5921169.1|	3725	0	hypothetical protein HPG69_018569 [Diceros bicornis minor]	.	.	.	.	Q8NFD2	1331	0	Ankyrin repeat and protein kinase domain-containing protein 1	all2748	154	5.00E-39	COG0666	pfam07714	Pkinase_Tyr	Protein tyrosine kinase.	GO:0006468|protein phosphorylation;GO:0010564|regulation of cell cycle process;	GO:0042995|cell projection;GO:0005737|cytoplasm;GO:0005634|nucleus;	GO:0005524|ATP binding;GO:0106310|protein serine kinase activity;GO:0004674|protein serine/threonine kinase activity;	K16289	ANKK1; ankyrin repeat and protein kinase domain-containing protein 1 [EC:2.7.11.1]
gene10060	709	704	889	702.7760967	617	626	681	1.206666884	0.271027456	0.03440106	0.147536574	up	no	ZW10	protein_coding	chrNC_009150.3:22636836-22681302:-	gb|TEA40613.1|	3853	0	hypothetical protein DBR06_SOUSAS24910008, partial [Sousa chinensis]	.	.	.	.	O43264	1429	0	Centromere/kinetochore protein zw10 homolog	.	.	.	.	pfam06248	Zw10	Centromere/kinetochore Zw10. Zw10 and rough deal proteins are both required for correct metaphase check-pointing during mitosis. These proteins bind to the centromere/kinetochore.	GO:0051301|cell division;GO:0006888|endoplasmic reticulum to Golgi vesicle-mediated transport;GO:0000132|establishment of mitotic spindle orientation;GO:0007030|Golgi organization;GO:0051321|meiotic cell cycle;GO:0007080|mitotic metaphase plate congression;GO:0000070|mitotic sister chromatid segregation;GO:0007094|mitotic spindle assembly checkpoint signaling;GO:0034501|protein localization to ki…	GO:0005829|cytosol;GO:0070939|Dsl1/NZR complex;GO:0005783|endoplasmic reticulum;GO:0005789|endoplasmic reticulum membrane;GO:0000776|kinetochore;GO:0005828|kinetochore microtubule;GO:0005811|lipid droplet;GO:0016020|membrane;GO:0005634|nucleus;GO:1990423|RZZ complex;GO:0000922|spindle pole;	GO:0019237|centromeric DNA binding;	K11578	ZW10, DSL1; protein transport protein DSL1/ZW10
gene10072	613	602	662	575.2326716	536	539	509	1.201485537	0.264819282	0.010787096	0.0741419	up	no	RBM7	protein_coding	chrNC_009150.3:23243067-23253391:+	ref|XP_028372550.1|	1175	1.44E-155	RNA-binding protein 7 isoform X1 [Phyllostomus discolor] >KAF6105862.1 RNA binding motif protein 7 [Phyllostomus discolor]	.	.	.	.	Q3MHY8	424	7.00E-143	RNA-binding protein 7	.	.	.	.	pfam00076	RRM_1	RNA recognition motif. (a.k.a. RRM, RBD, or RNP domain). The RRM motif is probably diagnostic of an RNA binding protein. RRMs are found in a variety of RNA binding proteins, including various hnRNP proteins, proteins implicated in regulation of alternative splicing, and protein components of snRNPs. The motif also appears in a few single stranded DNA binding proteins. The RRM structure consists o…	GO:0051321|meiotic cell cycle;GO:0000381|regulation of alternative mRNA splicing, via spliceosome;	GO:0005654|nucleoplasm;GO:0005634|nucleus;	GO:0071889|14-3-3 protein binding;GO:0003723|RNA binding;GO:0003727|single-stranded RNA binding;	K13188	RBM7; RNA-binding protein 7
gene10081	11	5	6	6.718071955	4	4	10	1.215090248	0.281063471	0.724790349	NA	up	no	LOC102150531	lncRNA	chrNC_009150.3:23917962-23922494:+	.	.	.	.	.	.	.	.	.	.	.	.	.	.	.	.	pfam05626	DUF790	Protein of unknown function (DUF790). This family consists of several hypothetical archaeal proteins of unknown function.	.	.	.	.	.
gene10088	4	8	15	6.754631977	5	6	3	1.958766408	0.969945359	0.228159492	NA	up	no	LOC102148969	protein_coding	chrNC_009150.3:25274339-25292664:+	gb|EFB21769.1|	1107	2.05E-127	hypothetical protein PANDA_008182 [Ailuropoda melanoleuca]	.	.	.	.	.	.	.	.	.	.	.	.	pfam15449	Retinal	Retinal protein. This family of proteins is found in the photoreceptor cells of the retina. Mutations of the gene encoding this protein have been associated with retinal disorders such as retinitis pigmentosa and late-onset progressive retinal atrophy. The function of this family of proteins is unknown, but it is likely to be important in the development and function of the retina.	.	.	.	.	.
gene10089	374	368	431	389.0743763	399	409	364	1.015092655	0.021611419	0.854916294	0.921459842	up	no	BUD13	protein_coding	chrNC_009150.3:25295777-25326202:-	gb|KAF5921194.1|	2571	0	hypothetical protein HPG69_018594 [Diceros bicornis minor]	.	.	.	.	Q9BRD0	716	0	BUD13 homolog	.	.	.	.	pfam09736	Bud13	Pre-mRNA-splicing factor of RES complex. This entry is characterized by proteins with alternating conserved and low-complexity regions. Bud13 together with Snu17p and a newly identified factor, Pml1p/Ylr016c, form a novel trimeric complex. called The RES complex, pre-mRNA retention and splicing complex. Subunits of this complex are not essential for viability of yeasts but they are required for e…	GO:0000398|mRNA splicing, via spliceosome;GO:1903241|U2-type prespliceosome assembly;	GO:0005654|nucleoplasm;GO:0005634|nucleus;GO:0070274|RES complex;GO:0005681|spliceosomal complex;GO:0005686|U2 snRNP;GO:0071005|U2-type precatalytic spliceosome;GO:0005684|U2-type spliceosomal complex;	GO:0003723|RNA binding;	K13106	BUD13, CWC26; pre-mRNA-splicing factor CWC26
gene10091	2	0	2	0.651321025	0	0	0	7.184882783	2.84496462	0.306699246	NA	up	no	APOA5	protein_coding	chrNC_009150.3:25341006-25344373:-	gb|KAF5921192.1|	1510	0	hypothetical protein HPG69_018592 [Diceros bicornis minor]	.	.	.	.	P0DTS2	522	5.00E-178	Apolipoprotein A-V	.	.	.	.	pfam01442	Apolipoprotein	Apolipoprotein A1/A4/E domain. These proteins contain several 22 residue repeats which form a pair of alpha helices. This family includes: Apolipoprotein A-I. Apolipoprotein A-IV. Apolipoprotein E.	GO:0006869|lipid transport;GO:0042157|lipoprotein metabolic process;	GO:0042627|chylomicron;GO:0005769|early endosome;GO:0005794|Golgi apparatus;GO:0034364|high-density lipoprotein particle;GO:0005770|late endosome;GO:0034361|very-low-density lipoprotein particle;	GO:0008289|lipid binding;	.	.
gene10093	1	0	2	0.824784539	1	0	1	1.463491754	0.549414617	0.802181596	NA	up	no	APOC3	protein_coding	chrNC_009150.3:25383778-25386205:+	sp|P0DN28.1|	408	3.63E-49	RecName: Full=Apolipoprotein C-III; Short=Apo-CIII; Short=ApoC-III; AltName: Full=Apolipoprotein C3; Flags: Precursor [Equus caballus]	.	.	.	.	P0DN28	161	2.00E-49	Apolipoprotein C-III	.	.	.	.	pfam05778	Apo-CIII	Apolipoprotein CIII (Apo-CIII). This family consists of several mammalian apolipoprotein CIII (Apo-CIII) sequences. Apolipoprotein C-III is a 79-residue glycoprotein. It is synthesized in the intestine and liver as part of the very low density lipoprotein (VLDL) and the high density lipoprotein (HDL) particles. Owing to its positive correlation with plasma triglyceride (Tg) levels, Apo-CIII is su…	GO:0042632|cholesterol homeostasis;GO:0016042|lipid catabolic process;GO:0006869|lipid transport;GO:0042157|lipoprotein metabolic process;GO:0010987|negative regulation of high-density lipoprotein particle clearance;GO:0051005|negative regulation of lipoprotein lipase activity;GO:0010989|negative regulation of low-density lipoprotein particle clearance;GO:0010897|negative regulation of triglyceri…	GO:0042627|chylomicron;GO:0034363|intermediate-density lipoprotein particle;GO:0034366|spherical high-density lipoprotein particle;GO:0034361|very-low-density lipoprotein particle;	GO:0070653|high-density lipoprotein particle receptor binding;GO:0055102|lipase inhibitor activity;GO:0005543|phospholipid binding;	.	.
gene10094	1733	1395	1532	1506.1903	1506	1559	1352	1.070797945	0.098686276	0.305835439	0.521678176	up	no	APOA1	protein_coding	chrNC_009150.3:25388642-25390783:-	sp|P02648.2|	1001	3.75E-134	RecName: Full=Apolipoprotein A-I; Short=Apo-AI; Short=ApoA-I; AltName: Full=Apolipoprotein A1; Contains: RecName: Full=Proapolipoprotein A-I; Short=ProapoA-I; Contains: RecName: Full=Truncated apolipoprotein A-I; Flags: Precursor [Canis lupus familiaris]	.	.	.	.	P02648	390	6.00E-134	Apolipoprotein A-I	.	.	.	.	pfam01442	Apolipoprotein	Apolipoprotein A1/A4/E domain. These proteins contain several 22 residue repeats which form a pair of alpha helices. This family includes: Apolipoprotein A-I. Apolipoprotein A-IV. Apolipoprotein E.	GO:0008203|cholesterol metabolic process;GO:0006869|lipid transport;GO:0042157|lipoprotein metabolic process;GO:0018206|peptidyl-methionine modification;GO:0010875|positive regulation of cholesterol efflux;GO:0050766|positive regulation of phagocytosis;GO:1902995|positive regulation of phospholipid efflux;GO:0018158|protein oxidation;GO:0050821|protein stabilization;	GO:0034364|high-density lipoprotein particle;	GO:0008289|lipid binding;GO:0042803|protein homodimerization activity;	.	.
gene10096	3	0	0	0.497220876	0	0	0	5.468210863	2.451068877	0.494482777	NA	up	no	LOC111774220	lncRNA	chrNC_009150.3:25612416-25613626:-	.	.	.	.	.	.	.	.	.	.	.	.	.	.	.	.	pfam10242	L_HMGIC_fpl	Lipoma HMGIC fusion partner-like protein. This is a group of proteins expressed from a series of genes referred to as Lipoma HMGIC fusion partner-like. The proteins carry four highly conserved transmembrane domains in this entry. In certain instances, eg in LHFPL5, mutations cause deafness in humans and hypospadias, and LHFPL1 is transcribed in six liver tumor cell lines.	.	.	.	.	.
gene10097	2922	2888	3028	2890.950087	3042	3016	2526	1.047398762	0.066810805	0.396271955	0.609988708	up	no	PAFAH1B2	protein_coding	chrNC_009150.3:25676786-25703660:+	gb|TEA29519.1|	1341	2.66E-172	hypothetical protein DBR06_SOUSAS510078, partial [Sousa chinensis]	.	.	.	.	Q5R4G2	471	5.00E-154	Platelet-activating factor acetylhydrolase IB subunit alpha2	.	.	.	.	pfam13472	Lipase_GDSL_2	GDSL-like Lipase/Acylhydrolase family. This family of presumed lipases and related enzymes are similar to pfam00657.	GO:0016042|lipid catabolic process;GO:0016239|positive regulation of macroautophagy;GO:0007283|spermatogenesis;	GO:0008247|1-alkyl-2-acetylglycerophosphocholine esterase complex;GO:0005829|cytosol;GO:0001650|fibrillar center;GO:0005886|plasma membrane;	GO:0003847|1-alkyl-2-acetylglycerophosphocholine esterase activity;GO:0046982|protein heterodimerization activity;GO:0042803|protein homodimerization activity;	K16795	PAFAH1B2_3; platelet-activating factor acetylhydrolase IB subunit beta/gamma [EC:3.1.1.47]
gene10102	516	461	501	491.4990547	551	530	408	1.010603178	0.015216622	0.899618771	0.945903504	up	no	RNF214	protein_coding	chrNC_009150.3:25761633-25800665:+	gb|KAI4564164.1|	2789	0	hypothetical protein MJT46_009962 [Ovis ammon polii x Ovis aries]	.	.	.	.	Q8ND24	1063	0	RING finger protein 214	.	.	.	.	pfam13639	zf-RING_2	Ring finger domain.	.	.	GO:0046872|metal ion binding;GO:0004842|ubiquitin-protein transferase activity;	.	.
gene10103	186	176	213	192.0000937	205	193	184	1.000910924	0.001313588	0.993224157	0.996227946	up	no	BACE1	protein_coding	chrNC_009150.3:25801990-25825394:-	ref|NP_001276783.1|	2522	0	beta-secretase 1 precursor [Sus scrofa] >XP_047607856.1 beta-secretase 1 [Phacochoerus africanus]	.	.	.	.	Q2HJ40	963	0	Beta-secretase 1	.	.	.	.	pfam00026	Asp	Eukaryotic aspartyl protease. Aspartyl (acid) proteases include pepsins, cathepsins, and renins. Two-domain structure, probably arising from ancestral duplication. This family does not include the retroviral nor retrotransposon proteases (pfam00077), which are much smaller and appear to be homologous to a single domain of the eukaryotic asp proteases.	GO:0034205|amyloid-beta formation;GO:0050435|amyloid-beta metabolic process;GO:0006509|membrane protein ectodomain proteolysis;GO:0043525|positive regulation of neuron apoptotic process;GO:0016485|protein processing;GO:0006508|proteolysis;GO:2000300|regulation of synaptic vesicle exocytosis;	GO:0030424|axon;GO:0009986|cell surface;GO:0030659|cytoplasmic vesicle membrane;GO:0030425|dendrite;GO:0005769|early endosome;GO:0005783|endoplasmic reticulum;GO:0005768|endosome;GO:0005794|Golgi apparatus;GO:0098686|hippocampal mossy fiber to CA3 synapse;GO:0005770|late endosome;GO:0005764|lysosome;GO:0045121|membrane raft;GO:0005771|multivesicular body;GO:0005886|plasma membrane;GO:0098793|pres…	GO:0001540|amyloid-beta binding;GO:0004190|aspartic-type endopeptidase activity;GO:0004175|endopeptidase activity;GO:0019899|enzyme binding;	K04521	BACE1; beta-site APP-cleaving enzyme 1 (memapsin 2) [EC:3.4.23.46]
gene10110	82	64	142	94.00774275	81	97	102	1.029557626	0.042024582	0.882100758	0.937247194	up	no	IL10RA	protein_coding	chrNC_009150.3:26457138-26471044:+	gb|KAF5921209.1|	2249	0	hypothetical protein HPG69_018609 [Diceros bicornis minor]	.	.	.	.	Q13651	701	0	Interleukin-10 receptor subunit alpha	.	.	.	.	pfam01108	Tissue_fac	Tissue factor. This family is found in metazoa, and is very similar to the fibronectin type III domain. The family is found in cytokine receptors, interleukin and interferon receptors and coagulation factor III proteins. It occurs multiple times, as does fn3, family pfam00041.	GO:0019221|cytokine-mediated signaling pathway;GO:0010507|negative regulation of autophagy;GO:0046427|positive regulation of receptor signaling pathway via JAK-STAT;GO:0050807|regulation of synapse organization;GO:0032496|response to lipopolysaccharide;GO:0070086|ubiquitin-dependent endocytosis;	GO:0005829|cytosol;GO:0005886|plasma membrane;	GO:0004896|cytokine receptor activity;GO:0019969|interleukin-10 binding;GO:0004920|interleukin-10 receptor activity;GO:0038023|signaling receptor activity;	K05134	IL10RA, CD210A; interleukin 10 receptor alpha
gene10113	0	2	2	1.008010388	0	1	1	2.022683062	1.016270279	0.619872541	NA	up	no	SCN4B	protein_coding	chrNC_009150.3:26580957-26600953:-	emb|CAD7690018.1|	944	1.09E-114	unnamed protein product [Nyctereutes procyonoides]	.	.	.	.	Q08E08	352	8.00E-110	Sodium channel subunit beta-4	.	.	.	.	pfam07686	V-set	Immunoglobulin V-set domain. This domain is found in antibodies as well as neural protein P0 and CTL4 amongst others.	GO:0086016|AV node cell action potential;GO:0086002|cardiac muscle cell action potential involved in contraction;GO:0051649|establishment of localization in cell;GO:0010765|positive regulation of sodium ion transport;GO:0086091|regulation of heart rate by cardiac conduction;GO:2000649|regulation of sodium ion transmembrane transporter activity;GO:0060307|regulation of ventricular cardiac muscle c…	GO:0014704|intercalated disc;GO:0005886|plasma membrane;GO:0001518|voltage-gated sodium channel complex;	GO:0017080|sodium channel regulator activity;GO:0044325|transmembrane transporter binding;GO:0005244|voltage-gated ion channel activity;GO:0086006|voltage-gated sodium channel activity involved in cardiac muscle cell action potential;	K04848	SCN4B; voltage-gated sodium channel type IV beta
gene10114	0	2	0	0.353565199	0	0	0	3.856862484	1.947427708	0.629082635	NA	up	no	SCN2B	protein_coding	chrNC_009150.3:26610640-26623367:-	gb|EDL25636.1|	940	9.34E-114	sodium channel, voltage-gated, type II, beta [Mus musculus]	.	.	.	.	P54900	315	2.00E-96	Sodium channel subunit beta-2	.	.	.	.	pfam07686	V-set	Immunoglobulin V-set domain. This domain is found in antibodies as well as neural protein P0 and CTL4 amongst others.	GO:0061337|cardiac conduction;GO:0086002|cardiac muscle cell action potential involved in contraction;GO:0060048|cardiac muscle contraction;GO:0010467|gene expression;GO:0086012|membrane depolarization during cardiac muscle cell action potential;GO:0007399|nervous system development;GO:0060371|regulation of atrial cardiac muscle cell membrane depolarization;GO:0086091|regulation of heart rate by …	GO:0005886|plasma membrane;GO:0030315|T-tubule;GO:0001518|voltage-gated sodium channel complex;	GO:0017080|sodium channel regulator activity;GO:1902282|voltage-gated potassium channel activity involved in ventricular cardiac muscle cell action potential repolarization;GO:0005248|voltage-gated sodium channel activity;GO:0086006|voltage-gated sodium channel activity involved in cardiac muscle cell action potential;	K04846	SCN2B; voltage-gated sodium channel type II beta
gene10115	125	170	172	154.2789401	144	169	148	1.029513784	0.041963146	0.827824487	0.907459071	up	no	JAML	protein_coding	chrNC_009150.3:26630120-26657987:-	emb|VFV31232.1|	1463	0	junctional adhesion molecule-like [Lynx pardinus]	.	.	.	.	Q86YT9	453	9.00E-152	Junctional adhesion molecule-like	.	.	.	.	pfam07686	V-set	Immunoglobulin V-set domain. This domain is found in antibodies as well as neural protein P0 and CTL4 amongst others.	GO:0046629|gamma-delta T cell activation;GO:0007157|heterophilic cell-cell adhesion via plasma membrane cell adhesion molecules;GO:0035696|monocyte extravasation;GO:0030593|neutrophil chemotaxis;GO:0072672|neutrophil extravasation;GO:0060054|positive regulation of epithelial cell proliferation involved in wound healing;	GO:0005923|bicellular tight junction;GO:0005654|nucleoplasm;GO:0005886|plasma membrane;	GO:0050839|cell adhesion molecule binding;GO:0005178|integrin binding;GO:0042803|protein homodimerization activity;	.	.
gene10116	526	556	506	519.032352	556	522	457	1.0536132	0.075345325	0.533619348	0.720831031	up	no	MPZL3	protein_coding	chrNC_009150.3:26659152-26681267:-	gb|KAI5766544.1|	1067	1.31E-141	MPZL3 [Gulo gulo luscus] >KAI5766697.1 MPZL3 [Gulo gulo luscus]	.	.	.	.	Q6UWV2	406	1.00E-137	Myelin protein zero-like protein 3	.	.	.	.	pfam07686	V-set	Immunoglobulin V-set domain. This domain is found in antibodies as well as neural protein P0 and CTL4 amongst others.	GO:0007155|cell adhesion;GO:0030198|extracellular matrix organization;GO:0042633|hair cycle;	GO:0005886|plasma membrane;	.	.	.
gene10117	2727	2726	2918	2653.932937	2641	2720	2259	1.117170927	0.159849934	0.039364767	0.160275768	up	no	MPZL2	protein_coding	chrNC_009150.3:26681454-26692868:-	gb|EPY88060.1|	990	2.42E-122	myelin protein zero-like protein 2 precursor [Camelus ferus]	.	.	.	.	O60487	373	2.00E-118	Myelin protein zero-like protein 2	.	.	.	.	pfam07686	V-set	Immunoglobulin V-set domain. This domain is found in antibodies as well as neural protein P0 and CTL4 amongst others.	GO:0009653|anatomical structure morphogenesis;GO:0098609|cell-cell adhesion;GO:0007156|homophilic cell adhesion via plasma membrane adhesion molecules;	GO:0005856|cytoskeleton;GO:0005886|plasma membrane;	.	.	.
gene10118	513	486	407	451.6551672	497	427	386	1.093874131	0.12944674	0.376554511	0.591033341	up	no	CD3E	protein_coding	chrNC_009150.3:26728399-26739409:+	dbj|BAJ16151.1|	710	1.66E-91	CD3e molecule, epsilon (CD3-TCR complex) [Ateles geoffroyi]	.	.	.	.	P27597	260	2.00E-84	T-cell surface glycoprotein CD3 epsilon chain	.	.	.	.	pfam16681	Ig_5	Ig-like domain on T-cell surface glycoprotein CD3 epsilon chain. Ig_5 is an immunoglobulin domain found on T-cell surface glycoprotein CD3 epsilon chain. It forms a first-order complex with T-cell surface glycoprotein CD3 delta chain as part of the T-cell receptor complex.	GO:0002250|adaptive immune response;GO:0097190|apoptotic signaling pathway;GO:0019722|calcium-mediated signaling;GO:0035739|CD4-positive, alpha-beta T cell proliferation;GO:0007166|cell surface receptor signaling pathway;GO:0021549|cerebellum development;GO:0016358|dendrite development;GO:0010629|negative regulation of gene expression;GO:0045879|negative regulation of smoothened signaling pathway…	GO:0042105|alpha-beta T cell receptor complex;GO:0044297|cell body;GO:0005911|cell-cell junction;GO:0043197|dendritic spine;GO:0005783|endoplasmic reticulum;GO:0009897|external side of plasma membrane;GO:0005794|Golgi apparatus;GO:0001772|immunological synapse;	GO:0042802|identical protein binding;GO:0017124|SH3 domain binding;GO:0004888|transmembrane signaling receptor activity;	K06451	CD3E; T-cell surface glycoprotein CD3 epsilon chain
gene10119	0	2	0	0.353565199	0	0	0	3.856862484	1.947427708	0.629082635	NA	up	no	CD3D	protein_coding	chrNC_009150.3:26742264-26748076:-	gb|KAF5921220.1|	603	2.43E-69	hypothetical protein HPG69_018620 [Diceros bicornis minor]	.	.	.	.	Q95LI8	210	1.00E-60	T-cell surface glycoprotein CD3 delta chain	.	.	.	.	pfam16680	Ig_4	T-cell surface glycoprotein CD3 delta chain. This is an immunoglobulin-like domain. It is found on the T-cell surface glycoprotein CD3 delta chain. CD3delta and CD3epsilon complex together as part of the T-cell receptor complex.	GO:0002250|adaptive immune response;GO:0007166|cell surface receptor signaling pathway;GO:0045059|positive thymic T cell selection;	GO:0042105|alpha-beta T cell receptor complex;	GO:0004888|transmembrane signaling receptor activity;	K06450	CD3D; T-cell surface glycoprotein CD3 delta chain
gene10121	2654	2748	3073	2662.743118	2518	2608	2425	1.137782154	0.186224358	0.027703586	0.129927301	up	no	UBE4A	protein_coding	chrNC_009150.3:26761239-26794122:+	ref|XP_025854919.1|	5487	0	ubiquitin conjugation factor E4 A [Vulpes vulpes] >XP_025854920.1 ubiquitin conjugation factor E4 A [Vulpes vulpes] >XP_041627384.1 ubiquitin conjugation factor E4 A [Vulpes lagopus] >XP_041627385.1 ubiquitin conjugation factor E4 A [Vulpes lagopus] >CAD7690027.1 unnamed protein product [Nyctereutes procyonoides]	.	.	.	.	Q14139	2102	0	Ubiquitin conjugation factor E4 A	SPAC20H4.10	260	4.00E-70	COG5113	pfam10408	Ufd2P_core	Ubiquitin elongating factor core. This is the most conserved part of the core region of Ufd2P ubiquitin elongating factor or E4, running from helix alpha-11 to alpha-38. It consists of 31 helices of variable length connected by loops of variable size forming a compact unit; the helical packing pattern of the compact unit consists of five structural repeats that resemble tandem Armadillo (ARM) rep…	GO:0000209|protein polyubiquitination;GO:0030433|ubiquitin-dependent ERAD pathway;GO:0006511|ubiquitin-dependent protein catabolic process;	GO:0005737|cytoplasm;GO:0005634|nucleus;GO:0000151|ubiquitin ligase complex;	GO:0034450|ubiquitin-ubiquitin ligase activity;	K10596	UBE4A; ubiquitin conjugation factor E4 A [EC:2.3.2.27]
gene10123	2727	2719	3135	2834.559293	2891	2744	2838	1.024103219	0.034361131	0.712637043	0.838039793	up	no	ATP5MG	protein_coding	chrNC_009150.3:26796039-26802326:+	ref|XP_006912819.1|	527	2.33E-67	ATP synthase subunit g, mitochondrial [Pteropus alecto] >XP_011384698.1 ATP synthase subunit g, mitochondrial [Pteropus vampyrus] >XP_039743990.1 ATP synthase subunit g, mitochondrial [Pteropus giganteus] >ELK11863.1 ATP synthase subunit g, mitochondrial [Pteropus alecto]	.	.	.	.	Q28852	201	6.00E-65	ATP synthase subunit g, mitochondrial	.	.	.	.	pfam04718	ATP-synt_G	Mitochondrial ATP synthase g subunit. The Fo sector of the ATP synthase is a membrane bound complex which mediates proton transport. It is composed of nine different polypeptide subunits (a, b, c, d, e, f, g F6, A6L). The function of subunit g is currently unknown. The conserved region covers all but the very N-terminus of the member sequences. No prokaryotic members have been identified thus far.	GO:0015986|proton motive force-driven ATP synthesis;	GO:0005753|mitochondrial proton-transporting ATP synthase complex;GO:0000276|mitochondrial proton-transporting ATP synthase complex, coupling factor F(o);	GO:0015078|proton transmembrane transporter activity;	K02140	ATPeFG, ATP5L, ATP20; F-type H+-transporting ATPase subunit g
gene10126	10	15	11	11.79956381	13	13	9	1.053236538	0.074829476	0.894562192	NA	up	no	LOC102148748	lncRNA	chrNC_009150.3:26903319-26908299:-	gb|KAF5921223.1|	245	2.04E-20	hypothetical protein HPG69_018623 [Diceros bicornis minor]	.	.	.	.	Q8VBW8	58.2	1.00E-08	Tetratricopeptide repeat protein 36	.	.	.	.	pfam03181	BURP	BURP domain. The BURP domain is found at the C-terminus of several different plant proteins. It was named after the proteins in which it was first identified: the BNM2 clone-derived protein from Brassica napus; USPs and USP-like proteins; RD22 from Arabidopsis thaliana; and PG1beta from Lycopersicon esculentum. This domain is around 230 amino acid residues long. It possesses the following conserv…	GO:0021954|central nervous system neuron development;GO:0060271|cilium assembly;GO:0007613|memory;GO:0010801|negative regulation of peptidyl-threonine phosphorylation;GO:0032435|negative regulation of proteasomal ubiquitin-dependent protein catabolic process;GO:0032091|negative regulation of protein binding;GO:1902915|negative regulation of protein polyubiquitination;GO:0006570|tyrosine metabolic…	.	.	.	.
gene10127	1	0	2	0.968801846	3	0	0	1.007337247	0.010546765	0.996281991	NA	up	no	TTC36	protein_coding	chrNC_009150.3:26904273-26908152:+	gb|KAF5921223.1|	819	7.66E-108	hypothetical protein HPG69_018623 [Diceros bicornis minor]	.	.	.	.	A6NLP5	289	2.00E-97	Tetratricopeptide repeat protein 36	.	.	.	.	pfam13424	TPR_12	Tetratricopeptide repeat.	GO:0021954|central nervous system neuron development;GO:0060271|cilium assembly;GO:0007613|memory;GO:0010801|negative regulation of peptidyl-threonine phosphorylation;GO:0032435|negative regulation of proteasomal ubiquitin-dependent protein catabolic process;GO:0032091|negative regulation of protein binding;GO:1902915|negative regulation of protein polyubiquitination;GO:0006570|tyrosine metabolic…	.	.	.	.
gene10129	539	511	545	529.4430709	559	495	534	1.016681599	0.023867931	0.841008675	0.91444744	up	no	IFT46	protein_coding	chrNC_009150.3:26920846-26937759:-	gb|KAF6103712.1|	1460	0	intraflagellar transport 46 [Phyllostomus discolor]	.	.	.	.	Q1LZB4	396	5.00E-137	Intraflagellar transport protein 46 homolog	.	.	.	.	pfam12317	IFT46_B_C	Intraflagellar transport complex B protein 46 C terminal. This family of proteins is found in eukaryotes. Proteins in this family are typically between 298 and 416 amino acids in length. IFT46 is a flagellar protein of complex B. Like all IFT proteins, it is required for transport of IFT particles into the flagella.	GO:0060271|cilium assembly;GO:0042073|intraciliary transport;	GO:0005813|centrosome;GO:0005737|cytoplasm;GO:0030992|intraciliary transport particle B;GO:0031514|motile cilium;	.	K19682	IFT46; intraflagellar transport protein 46
gene10130	9494	8829	9715	9110.734503	9578	9419	7894	1.059915205	0.083948851	0.242897255	0.453919005	up	no	ARCN1	protein_coding	chrNC_009150.3:26943234-26968468:+	ref|XP_004750014.1|	2446	0	coatomer subunit delta [Mustela putorius furo] >XP_022368613.1 coatomer subunit delta [Enhydra lutris kenyoni] >XP_025321116.1 coatomer subunit delta isoform X1 [Canis lupus dingo] >XP_025854912.1 coatomer subunit delta [Vulpes vulpes] >XP_032212219.1 coatomer subunit delta [Mustela erminea] >XP_032283882.1 coatomer subunit delta [Phoca vitulina] >XP_032724550.1 coatomer subunit delta [Lontra can…	.	.	.	.	P53619	946	0	Coatomer subunit delta	.	.	.	.	pfam00928	Adap_comp_sub	Adaptor complexes medium subunit family. This family also contains members which are coatomer subunits.	GO:0008344|adult locomotory behavior;GO:0021691|cerebellar Purkinje cell layer maturation;GO:0006888|endoplasmic reticulum to Golgi vesicle-mediated transport;GO:0051645|Golgi localization;GO:0006891|intra-Golgi vesicle-mediated transport;GO:0043473|pigmentation;GO:0015031|protein transport;GO:0006890|retrograde vesicle-mediated transport, Golgi to endoplasmic reticulum;	GO:0030126|COPI vesicle coat;GO:0005783|endoplasmic reticulum;GO:0000139|Golgi membrane;	.	K20471	COPD, ARCN1, RET2; coatomer subunit delta
gene10132	16	20	51	27.13955939	26	22	29	1.126731298	0.172143504	0.716501834	NA	up	no	TREH	protein_coding	chrNC_009150.3:27018742-27027248:-	ref|XP_032977702.1|	2482	0	trehalase isoform X1 [Rhinolophus ferrumequinum] >KAF6334569.1 trehalase [Rhinolophus ferrumequinum]	.	.	.	.	O43280	918	0	Trehalase	treA	244	3.00E-69	COG1626	pfam01204	Trehalase	Trehalase. Trehalase (EC:3.2.1.28) is known to recycle trehalose to glucose. Trehalose is a physiological hallmark of heat-shock response in yeast and protects of proteins and membranes against a variety of stresses. This family is found in conjunction with pfam07492 in fungi.	GO:0009887|animal organ morphogenesis;GO:0005993|trehalose catabolic process;GO:0005991|trehalose metabolic process;	GO:0070062|extracellular exosome;	GO:0004555|alpha,alpha-trehalase activity;	K01194	TREH, treA, treF; alpha,alpha-trehalase [EC:3.2.1.28]
gene10133	5333	5319	5708	5042.684457	4970	4980	4075	1.186936469	0.247242717	0.001445978	0.022713	up	no	DDX6	protein_coding	chrNC_009150.3:27082363-27118451:-	gb|KAG5199500.1|	2424	0	hypothetical protein JEQ12_005979 [Ovis aries] >KAI4564192.1 hypothetical protein MJT46_009990 [Ovis ammon polii x Ovis aries] >KAI4580804.1 hypothetical protein MJG53_010346 [Ovis ammon polii x Ovis aries]	.	.	.	.	Q5ZKB9	934	0	Probable ATP-dependent RNA helicase DDX6	.	.	.	.	pfam00270	DEAD	DEAD/DEAH box helicase. Members of this family include the DEAD and DEAH box helicases. Helicases are involved in unwinding nucleic acids. The DEAD box helicases are involved in various aspects of RNA metabolism, including nuclear transcription, pre mRNA splicing, ribosome biogenesis, nucleocytoplasmic transport, translation, RNA decay and organellar gene expression.	GO:0035278|miRNA-mediated gene silencing by inhibition of translation;GO:0017148|negative regulation of translation;GO:0033962|P-body assembly;GO:0034063|stress granule assembly;	GO:0005737|cytoplasm;GO:0010494|cytoplasmic stress granule;GO:0005634|nucleus;GO:0000932|P-body;	GO:0005524|ATP binding;GO:0016887|ATP hydrolysis activity;GO:0003729|mRNA binding;GO:0003724|RNA helicase activity;	K12614	DDX6, RCK, DHH1; ATP-dependent RNA helicase DDX6/DHH1 [EC:3.6.4.13]
gene1014	0	1	1	0.33670282	0	0	0	3.693903709	1.885146259	0.597512325	NA	up	no	RN28S	rRNA	chrNC_009144.3:89940297-89941109:-	gb|KRY81076.1|	538	5.68E-66	Uncharacterized protein T4D_4496 [Trichinella pseudospiralis] >KRZ48503.1 Uncharacterized protein T02_14647 [Trichinella nativa]	gb|MT644870.1|	418	0	Microbotryum stellariae isolate DM1165 small subunit ribosomal RNA gene, partial sequence; internal transcribed spacer 1, 5.8S ribosomal RNA gene, and internal transcribed spacer 2, complete sequence; and large subunit ribosomal RNA gene, partial sequence	.	.	.	.	.	.	.	.	pfam04388	Hamartin	Hamartin protein. This family includes the hamartin protein which is thought to function as a tumor suppressor. The hamartin protein interacts with the tuberin protein pfam03542. Tuberous sclerosis complex (TSC) is an autosomal dominant disorder and is characterized by the presence of hamartomas in many organs, such as brain, skin, heart, lung, and kidney. It is caused by mutation either TSC1 or …	.	.	.	.	.
gene10144	8238	8402	8658	8160.232605	7808	7997	7949	1.079119231	0.109854276	0.194990331	0.39891491	up	no	RPS25	protein_coding	chrNC_009150.3:27373126-27374995:-	gb|KAG8522213.1|	420	2.64E-50	40S ribosomal protein S25, partial [Galemys pyrenaicus]	.	.	.	.	Q6Q311	150	2.00E-44	40S ribosomal protein S25	YGR027c	75.5	1.00E-16	COG4901	pfam03297	Ribosomal_S25	S25 ribosomal protein.	.	GO:1990904|ribonucleoprotein complex;GO:0005840|ribosome;	.	K02975	RP-S25e, RPS25; small subunit ribosomal protein S25e
gene10157	67	55	36	48.56815343	43	45	45	1.20862602	0.273367907	0.396907916	NA	up	no	CCDC153	protein_coding	chrNC_009150.3:27527862-27531651:-	ref|XP_004016617.4|	642	5.60E-82	coiled-coil domain-containing protein 153 isoform X11 [Ovis aries] >KAG5199521.1 hypothetical protein JEQ12_006000 [Ovis aries]	.	.	.	.	Q494R4	223	9.00E-71	Coiled-coil domain-containing protein 153	.	.	.	.	pfam15619	Lebercilin	Ciliary protein causing Leber congenital amaurosis disease. Lebercilin is a family of eukaryotic ciliary proteins. Mutations in the gene, LCA5, are implicated in the disease Leber congenital amaurosis. In photoreceptors, lebercilin is uniquely localized at the cilium that bridges the inner and outer segments. Lebercilin functions as an integral element of selective protein transport through photo…	.	.	GO:0042802|identical protein binding;	.	.
gene10162	10	0	5	4.148423996	4	1	5	1.470296223	0.556106846	0.636766977	NA	up	no	MFRP	protein_coding	chrNC_009150.3:27649807-27656556:-	gb|EPY88024.1|	2311	0	membrane frizzled-related protein [Camelus ferus]	.	.	.	.	Q9BY79	858	0	Membrane frizzled-related protein	.	.	.	.	pfam00431	CUB	CUB domain.	GO:0009792|embryo development ending in birth or egg hatching;GO:0042462|eye photoreceptor cell development;GO:0060041|retina development in camera-type eye;GO:0007601|visual perception;	GO:0016324|apical plasma membrane;	.	.	.
gene10163	272	265	286	263.7290256	304	273	193	1.090469522	0.124949448	0.434604465	0.640539441	up	no	MIR8988	miRNA	chrNC_009150.3:27661041-27661185:-	.	.	.	.	.	.	.	.	.	.	.	.	.	.	.	.	pfam02354	Latrophilin	Latrophilin Cytoplasmic C-terminal region. This family consists of the cytoplasmic C-terminal region in latrophilin. Latrophilin is a synaptic Ca2+ independent alpha- latrotoxin (LTX) receptor and is a novel member of the secretin family of G-protein coupled receptors that are involved in secretion. Latrophilin mRNA is present only in neuronal tissue. Lactrophillin interacts with G-alpha O.	.	.	.	.	.
gene10171	245	283	291	267.0142333	239	306	244	1.055833838	0.078382808	0.60875268	0.77154881	up	no	POU2F3	protein_coding	chrNC_009150.3:28481151-28554812:+	ref|XP_014956448.1|	1556	0	POU domain, class 2, transcription factor 3 isoform X1 [Ovis aries] >XP_017915140.1 PREDICTED: POU domain, class 2, transcription factor 3 isoform X1 [Capra hircus] >AFQ35836.1 POU class 2 homeobox 3 transcript variant 1 [Ovis aries] >KAG5199534.1 hypothetical protein JEQ12_006013 [Ovis aries]	.	.	.	.	Q9UKI9	590	0	POU domain, class 2, transcription factor 3	.	.	.	.	pfam00157	Pou	Pou domain - N-terminal to homeobox domain.	GO:0008544|epidermis development;GO:0043922|negative regulation by host of viral transcription;GO:0045944|positive regulation of transcription by RNA polymerase II;GO:0006357|regulation of transcription by RNA polymerase II;	GO:0000785|chromatin;GO:0005829|cytosol;GO:0016604|nuclear body;GO:0005730|nucleolus;GO:0005654|nucleoplasm;GO:0005634|nucleus;GO:0005886|plasma membrane;	GO:0001228|DNA-binding transcription activator activity, RNA polymerase II-specific;GO:0000981|DNA-binding transcription factor activity, RNA polymerase II-specific;GO:0000978|RNA polymerase II cis-regulatory region sequence-specific DNA binding;GO:0043565|sequence-specific DNA binding;GO:1990837|sequence-specific double-stranded DNA binding;	K09364	POU2F, OTF; POU domain transcription factor, class 2
gene10173	7987	7599	7588	7392.052774	7195	7792	6362	1.105033131	0.144089626	0.067542459	0.215488731	up	no	ARHGEF12	protein_coding	chrNC_009150.3:28569423-28709961:+	ref|NP_001116505.1|	7174	0	rho guanine nucleotide exchange factor 12 [Bos taurus] >BAD89994.2 guanine nucleotide exchange factor [Bos taurus]	.	.	.	.	Q9NZN5	2751	0	Rho guanine nucleotide exchange factor 12	YLR371w	79	2.00E-13	COG5422	pfam09128	RGS-like	Regulator of G protein signalling-like domain. Members of this family adopt a structure consisting of twelve helices that fold into a compact domain that contains the overall structural scaffold observed in other RGS proteins and three additional helical elements that pack closely to it. Helices 1-9 comprise the RGS (pfam00615) fold, in which helices 4-7 form a classic antiparallel bundle adjacen…	GO:0007186|G protein-coupled receptor signaling pathway;GO:0051056|regulation of small GTPase mediated signal transduction;GO:0007266|Rho protein signal transduction;	GO:0005737|cytoplasm;GO:0005829|cytosol;GO:0070062|extracellular exosome;GO:0016020|membrane;	GO:0001664|G protein-coupled receptor binding;GO:0005096|GTPase activator activity;GO:0005085|guanyl-nucleotide exchange factor activity;	K07532	ARHGEF12, LARG; Rho guanine nucleotide exchange factor 12
gene10175	1	0	0	0.165740292	0	0	0	1.975635966	0.982317138	0.809759655	NA	up	no	GRIK4	protein_coding	chrNC_009150.3:28726547-29139359:+	ref|NP_001029331.1|	4895	0	glutamate receptor ionotropic, kainate 4 precursor [Pan troglodytes] >XP_016775333.1 glutamate receptor ionotropic, kainate 4 isoform X1 [Pan troglodytes] >Q5IS46.1 RecName: Full=Glutamate receptor ionotropic, kainate 4; Short=GluK4; Flags: Precursor [Pan troglodytes] >AAV74320.1 glutamate receptor ionotropic kainate 4 [Pan troglodytes] >PNI65818.1 GRIK4 isoform 1 [Pan troglodytes] >PNI65819.1 GR…	.	.	.	.	Q5IS46	1890	0	Glutamate receptor ionotropic, kainate 4	glnH	55.1	3.00E-07	COG0834	pfam00060	Lig_chan	Ligand-gated ion channel. This family includes the four transmembrane regions of the ionotropic glutamate receptors and NMDA receptors.	GO:0050804|modulation of chemical synaptic transmission;GO:0035249|synaptic transmission, glutamatergic;	GO:0070161|anchoring junction;GO:0032983|kainate selective glutamate receptor complex;GO:0005886|plasma membrane;GO:0045211|postsynaptic membrane;GO:0042734|presynaptic membrane;	GO:0008066|glutamate receptor activity;GO:0015277|kainate selective glutamate receptor activity;GO:0015276|ligand-gated ion channel activity;GO:0038023|signaling receptor activity;GO:1904315|transmitter-gated ion channel activity involved in regulation of postsynaptic membrane potential;	K05204	GRIK4; glutamate receptor, ionotropic kainate 4
gene10179	2	3	2	2.368212228	1	2	4	1.00322141	0.004640043	0.997029333	NA	up	no	TECTA	protein_coding	chrNC_009150.3:29271603-29339882:+	gb|KAF6278615.1|	11096	0	tectorin alpha [Rhinolophus ferrumequinum]	.	.	.	.	O75443	4237	0	Alpha-tectorin	.	.	.	.	pfam00094	VWD	von Willebrand factor type D domain. Luciferin monooxygenase from Vargula hilgendorfii contains a vwd domain. Its function is unrelated but the similarity is very strong by several methods.	GO:0007160|cell-matrix adhesion;GO:0007605|sensory perception of sound;	GO:0062023|collagen-containing extracellular matrix;GO:0070062|extracellular exosome;GO:0031012|extracellular matrix;GO:0005576|extracellular region;GO:0005886|plasma membrane;	GO:0005201|extracellular matrix structural constituent;	K18273	TECTA; alpha-tectorin
gene10181	4	9	6	4.378413836	1	3	3	2.764614449	1.467078297	0.138429689	NA	up	no	SORL1	protein_coding	chrNC_009150.3:29567206-29725822:+	gb|KAF6467908.1|	10857	0	sortilin related receptor 1 [Rousettus aegyptiacus]	.	.	.	.	Q92673	4162	0	Sortilin-related receptor	.	.	.	.	pfam15902	Sortilin-Vps10	Sortilin, neurotensin receptor 3,. Sortilin, also known in mammals as neurotensin receptor-3, is the archetypical member of a Vps10-domain (Vps10-D) that binds neurotrophic factors and neuropeptides. This domain constitutes the entire luminal part of Sortilin and is activated in the trans-Golgi network by enzymatic propeptide cleavage. The structure of the domain has been determined as a ten-blad…	GO:1990845|adaptive thermogenesis;GO:0016477|cell migration;GO:0008283|cell population proliferation;GO:0002024|diet induced thermogenesis;GO:0038020|insulin receptor recycling;GO:1902430|negative regulation of amyloid-beta formation;GO:1902960|negative regulation of aspartic-type endopeptidase activity involved in amyloid precursor protein catabolic process;GO:0030514|negative regulation of BMP …	GO:0009986|cell surface;GO:0005769|early endosome;GO:0031901|early endosome membrane;GO:0005783|endoplasmic reticulum;GO:0005789|endoplasmic reticulum membrane;GO:0005768|endosome;GO:0010008|endosome membrane;GO:0070062|extracellular exosome;GO:0005615|extracellular space;GO:0005794|Golgi apparatus;GO:0031985|Golgi cisterna;GO:0000139|Golgi membrane;GO:0016020|membrane;GO:0005771|multivesicular b…	GO:0001540|amyloid-beta binding;GO:0030169|low-density lipoprotein particle binding;GO:0005041|low-density lipoprotein particle receptor activity;GO:0042923|neuropeptide binding;GO:0031267|small GTPase binding;GO:0004888|transmembrane signaling receptor activity;	.	.
gene10183	0	2	0	0.353565199	0	0	0	3.856862484	1.947427708	0.629082635	NA	up	no	LOC102147345	lncRNA	chrNC_009150.3:29758442-29804333:+	.	.	.	.	.	.	.	.	.	.	.	.	.	.	.	.	pfam05152	DUF705	Protein of unknown function (DUF705). This family contains several uncharacterized Baculovirus proteins.	.	.	.	.	.
gene10190	4	2	3	1.81383538	1	1	0	4.609593397	2.204639499	0.166586627	NA	up	no	LOC111774235	lncRNA	chrNC_009150.3:30585008-30589786:-	.	.	.	.	.	.	.	.	.	.	.	.	.	.	.	.	pfam16261	DUF4915	Domain of unknown function (DUF4915). This family consists of uncharacterized proteins around 370 residues in length and is mainly found in various species, such as Shewanella, Rheinheimera, Saccharophagus, Leptolyngbya and so on. It contains serveral TPR repeat-containing proteins. The function of this family is unknown.	.	.	.	.	.
gene10195	8000	7729	14693	8771.86152	6526	7568	8390	1.35181545	0.434898208	0.181021479	0.381014928	up	no	HSPA8	protein_coding	chrNC_009150.3:30897972-30902571:-	gb|KFO35963.1|	3069	0	Heat shock cognate 71 kDa protein [Fukomys damarensis]	gb|HQ693482.1|	347	2.94E-180	Cladosporium cladosporioides strain wb022.99 heat shock protein 70 (hsp70) gene, complete cds	Q71U34	1178	0	Heat shock cognate 71 kDa protein	.	.	.	.	pfam00012	HSP70	Hsp70 protein. Hsp70 chaperones help to fold many proteins. Hsp70 assisted folding involves repeated cycles of substrate binding and release. Hsp70 activity is ATP dependent. Hsp70 proteins are made up of two regions: the amino terminus is the ATPase domain and the carboxyl terminus is the substrate binding region.	GO:0006397|mRNA processing;GO:0008380|RNA splicing;	GO:0042470|melanosome;GO:0005730|nucleolus;GO:0005886|plasma membrane;GO:0005681|spliceosomal complex;	GO:0005524|ATP binding;GO:0140662|ATP-dependent protein folding chaperone;	.	.
gene10196	1	0	0	0.165740292	0	0	0	1.975635966	0.982317138	0.809759655	NA	up	no	LOC111774483	snoRNA	chrNC_009150.3:30899432-30899517:-	.	.	.	.	.	.	.	.	.	.	.	.	.	.	.	.	pfam16846	Cep3	Centromere DNA-binding protein complex CBF3 subunit B. Cep3 is one of the major components of the CBF3. It dimerizes and in so doing forms a large central channel that is large enough to accommodate duplex B-form DNA. The dimerisation region is followed by a linker to the zinc-finger domain at the C-terminus. The CBF3 complex is an essential core component of the budding yeast kinetochore and is …	.	.	.	.	.
gene10198	860	804	772	800.0412541	864	840	681	1.040694547	0.057546687	0.600574294	0.765926874	up	no	CLMP	protein_coding	chrNC_009150.3:30905741-30911671:-	gb|KAF5921439.1|	781	1.61E-90	hypothetical protein HPG69_019490, partial [Diceros bicornis minor]	.	.	.	.	Q9H6B4	293	6.00E-87	CXADR-like membrane protein	.	.	.	.	pfam07679	I-set	Immunoglobulin I-set domain.	GO:0048565|digestive tract development;	GO:0005923|bicellular tight junction;GO:0009986|cell surface;GO:0005881|cytoplasmic microtubule;GO:0005886|plasma membrane;	.	K06789	ASAM, CLMP; adipocyte-specific adhesion molecule
gene1020	1773	1650	1780	1718.731569	1726	1795	1626	1.025626455	0.03650538	0.642846203	0.793272596	up	no	EFL1	protein_coding	chrNC_009144.3:90052448-90167889:+	ref|NP_001309774.1|	5223	0	elongation factor-like GTPase 1 isoform 1 [Homo sapiens] >NP_078856.4 elongation factor-like GTPase 1 isoform 1 [Homo sapiens] >Q7Z2Z2.2 RecName: Full=Elongation factor-like GTPase 1; AltName: Full=Elongation factor Tu GTP-binding domain-containing protein 1; AltName: Full=Elongation factor-like 1; AltName: Full=Protein FAM42A [Homo sapiens] >5ANB_K Mechanism of eIF6 release from the nascent 60S …	.	.	.	.	Q7Z2Z2	2016	0	Elongation factor-like GTPase 1	SPCC553.08c	822	0	COG0480	pfam00009	GTP_EFTU	Elongation factor Tu GTP binding domain. This domain contains a P-loop motif, also found in several other families such as pfam00071, pfam00025 and pfam00063. Elongation factor Tu consists of three structural domains, this plus two C-terminal beta barrel domains.	GO:0046039|GTP metabolic process;GO:0042256|cytosolic ribosome assembly;	GO:1990904|ribonucleoprotein complex;	GO:0005525|GTP binding;GO:0003924|GTPase activity;GO:0043022|ribosome binding;GO:0003746|translation elongation factor activity;	K14536	RIA1; ribosome assembly protein 1 [EC:3.6.5.-]
gene10203	2	1	1	1.3373929	0	2	2	1.00489599	0.007046185	0.99665203	NA	up	no	LOC111774237	transcribed_pseudogene	chrNC_009150.3:31173947-31178642:-	gb|KFO35963.1|	2575	0	Heat shock cognate 71 kDa protein [Fukomys damarensis]	gb|HQ693482.1|	347	3.07E-180	Cladosporium cladosporioides strain wb022.99 heat shock protein 70 (hsp70) gene, complete cds	P63018	986	0	Heat shock cognate 71 kDa protein	.	.	.	.	pfam00012	HSP70	Hsp70 protein. Hsp70 chaperones help to fold many proteins. Hsp70 assisted folding involves repeated cycles of substrate binding and release. Hsp70 activity is ATP dependent. Hsp70 proteins are made up of two regions: the amino terminus is the ATPase domain and the carboxyl terminus is the substrate binding region.	GO:0007568|aging;GO:0046034|ATP metabolic process;GO:0008088|axo-dendritic transport;GO:0071276|cellular response to cadmium ion;GO:0034605|cellular response to heat;GO:0034620|cellular response to unfolded protein;GO:0021549|cerebellum development;GO:0051085|chaperone cofactor-dependent protein refolding;GO:0061684|chaperone-mediated autophagy;GO:1904764|chaperone-mediated autophagy translocatio…	GO:0032279|asymmetric synapse;GO:0005776|autophagosome;GO:0030424|axon;GO:0009986|cell surface;GO:0101031|chaperone complex;GO:0005737|cytoplasm;GO:0005829|cytosol;GO:0030425|dendrite;GO:0043198|dendritic shaft;GO:0043197|dendritic spine;GO:0070062|extracellular exosome;GO:0098978|glutamatergic synapse;GO:0098690|glycinergic synapse;GO:0005882|intermediate filament;GO:0005770|late endosome;GO:004…	GO:0031686|A1 adenosine receptor binding;GO:0043531|ADP binding;GO:0005524|ATP binding;GO:0016887|ATP hydrolysis activity;GO:0140545|ATP-dependent protein disaggregase activity;GO:0140662|ATP-dependent protein folding chaperone;GO:0055131|C3HC4-type RING finger domain binding;GO:0051087|chaperone binding;GO:1990833|clathrin-uncoating ATPase activity;GO:0019899|enzyme binding;GO:0001664|G protein-…	K03283	HSPA1s; heat shock 70kDa protein 1/2/6/8
gene10206	124	106	149	107.2621286	94	92	82	1.43142538	0.517452464	0.01105872	0.075157857	up	no	LOC102147876	lncRNA	chrNC_009150.3:31178960-31251907:+	.	.	.	.	.	.	.	.	.	.	.	.	.	.	.	.	pfam15539	CAF1-p150_C2	CAF1 complex subunit p150, region binding to CAF1-p60 at C-term. CAF1-p150_C2 is part of the binding region of the CAF1 complex p150 subunit to the p60 subunit. The CAF1 complex is essential in human cells for the de novo deposition of histones H3 and H4 at the DNA replication fork.	.	.	.	.	.
gene10209	2	0	4	1.767331871	3	2	0	1.217374205	0.283772702	0.861620575	NA	up	no	GRAMD1B	protein_coding	chrNC_009150.3:31416317-31643572:+	ref|NP_001273492.1|	3580	0	protein Aster-B isoform 1 [Homo sapiens] >XP_014971489.1 protein Aster-B isoform X20 [Macaca mulatta] >XP_017379072.1 protein Aster-B isoform X13 [Cebus imitator] >XP_017804518.1 protein Aster-B isoform X23 [Papio anubis] >XP_025213538.1 GRAM domain-containing protein 1B isoform X2 [Theropithecus gelada] >XP_032141032.1 protein Aster-B isoform X16 [Sapajus apella] >XP_035120820.1 protein Aster-B …	.	.	.	.	Q3KR37	1361	0	Protein Aster-B	.	.	.	.	pfam16016	DUF4782	Domain of unknown function (DUF4782). This presumed domain is functionally uncharacterized. This domain family is found in eukaryotes, and is approximately 150 amino acids in length. The family is found in association with pfam02893.	GO:0071397|cellular response to cholesterol;GO:0042632|cholesterol homeostasis;GO:0032366|intracellular sterol transport;	GO:0005789|endoplasmic reticulum membrane;GO:0140268|endoplasmic reticulum-plasma membrane contact site;GO:0016020|membrane;GO:0005886|plasma membrane;	GO:0015485|cholesterol binding;GO:0120020|cholesterol transfer activity;GO:0070300|phosphatidic acid binding;GO:0001786|phosphatidylserine binding;GO:0032934|sterol binding;GO:0120015|sterol transfer activity;	.	.
gene10219	1	0	2	0.485580733	0	0	0	5.362089166	2.42279521	0.436140564	NA	up	no	TMEM225	protein_coding	chrNC_009150.3:31909973-31912756:-	gb|KAF5921434.1|	876	3.96E-115	hypothetical protein HPG69_019485 [Diceros bicornis minor]	.	.	.	.	Q32KQ5	271	2.00E-87	Transmembrane protein 225	.	.	.	.	pfam01944	SpoIIM	Stage II sporulation protein M. SpoIIM is on e of four stage II sporulation proteins that is necessary for the forespore inside the mother-cell to be properly internalised through the breakdown of peptidoglycans trapped between the membranes of the septum separating the forespore and the mother-cell. The four proteins working in sequence are SpoIIB, pfam05036, SpoIIM, SpoIIP, pfam07454, and final…	GO:0010923|negative regulation of phosphatase activity;	GO:0002080|acrosomal membrane;	.	K17587	TMEM225; transmembrane protein 225
gene1022	5	9	11	8.164610521	3	11	10	1.051354004	0.072248525	0.922026185	NA	up	no	LOC102150610	protein_coding	chrNC_009144.3:90187442-90232425:+	.	.	.	.	.	.	.	.	.	.	.	.	.	.	.	.	pfam07816	DUF1645	Protein of unknown function (DUF1645). These sequences are derived from a number of hypothetical plant proteins. The region in question is approximately 270 amino acids long. Some members of this family are annotated as yeast pheromone receptor proteins AR781 but no literature was found to support this.	.	.	.	.	.
gene1023	12	5	13	7.100145942	6	3	4	2.316576494	1.211994321	0.117731611	NA	up	no	LOC111775051	protein_coding	chrNC_009144.3:90197984-90222030:+	.	.	.	.	.	.	.	.	.	.	.	.	.	.	.	.	pfam12881	NUT	NUT protein. This family includes the NUT protein. The gene encoding for NUT protein (Nuclear Testis protein) is found fused to BRD3 or BRD4 genes, in some aggressive types of carcinoma, due to chromosomal translocations. Proteins of the BRD family contain two bromodomains that bind transcriptionally active chromatin through associations with acetylated histones H3 and H4. Such proteins are cruci…	.	.	.	.	.
gene10254	1741	1661	1554	1451.194285	1248	1449	1082	1.338142513	0.420231772	0.000100801	0.004756501	up	no	VWA5A	protein_coding	chrNC_009150.3:32750825-32790198:+	ref|XP_032954042.1|	3546	0	von Willebrand factor A domain-containing protein 5A isoform X1 [Rhinolophus ferrumequinum] >KAF6278702.1 von Willebrand factor A domain containing 5A [Rhinolophus ferrumequinum]	.	.	.	.	O00534	1197	0	von Willebrand factor A domain-containing protein 5A	alr4412	127	4.00E-29	COG2304	pfam08487	VIT	Vault protein inter-alpha-trypsin domain. Inter-alpha-trypsin inhibitors (ITIs) consist of one light chain and a variable set of heavy chains. ITIs play a role in extracellular matrix (ECM) stabilisation and tumor metastasis as well as in plasma protease inhibition. The vault protein inter-alpha-trypsin (VIT) domain described here is found to the N-terminus of a von Willebrand factor type A domai…	.	GO:0005654|nucleoplasm;	.	.	.
gene1027	0	2	0	0.531695301	0	0	1	1.970326359	0.978434613	0.752868859	NA	up	no	TMC3	protein_coding	chrNC_009144.3:90762527-90798647:+	gb|KAF5927335.1|	4323	0	hypothetical protein HPG69_017812, partial [Diceros bicornis minor]	.	.	.	.	Q7Z5M5	1611	0	Transmembrane channel-like protein 3	.	.	.	.	pfam07810	TMC	TMC domain. These sequences are similar to a region conserved amongst various protein products of the transmembrane channel-like (TMC) gene family, such as Transmembrane channel-like protein 3 and EVIN2 - this region is termed the TMC domain. Mutations in these genes are implicated in a number of human conditions, such as deafness and epidermodysplasia verruciformis. TMC proteins are thought to h…	.	.	GO:0008381|mechanosensitive ion channel activity;	K21988	TMC; transmembrane channel-like protein
gene1029	3	0	1	0.974689447	1	1	0	2.046096858	1.032874441	0.621896165	NA	up	no	IL16	protein_coding	chrNC_009144.3:90817475-90921383:-	ref|NP_998916.2|	4731	0	pro-interleukin-16 [Sus scrofa]	.	.	.	.	Q14005	1706	0	Pro-interleukin-16	.	.	.	.	pfam00595	PDZ	PDZ domain (Also known as DHR or GLGF). PDZ domains are found in diverse signaling proteins.	GO:0019221|cytokine-mediated signaling pathway;GO:0006955|immune response;GO:0050930|induction of positive chemotaxis;GO:0030595|leukocyte chemotaxis;GO:0050729|positive regulation of inflammatory response;GO:0032730|positive regulation of interleukin-1 alpha production;GO:0032735|positive regulation of interleukin-12 production;GO:0032755|positive regulation of interleukin-6 production;GO:190256…	GO:0005829|cytosol;GO:0005576|extracellular region;GO:0005615|extracellular space;GO:0090543|Flemming body;GO:0005925|focal adhesion;GO:0016607|nuclear speck;GO:0005886|plasma membrane;	GO:0042609|CD4 receptor binding;GO:0005125|cytokine activity;	K22628	IL16; interleukin 16
gene10325	463	436	458	447.7438961	468	463	409	1.028630413	0.040724715	0.713584137	0.838551015	up	no	SIAE	protein_coding	chrNC_009150.3:34215512-34253367:-	gb|KAF5921425.1|	2423	0	hypothetical protein HPG69_019476, partial [Diceros bicornis minor]	.	.	.	.	Q9HAT2	857	0	Sialate O-acetylesterase	.	.	.	.	pfam03629	SASA	Carbohydrate esterase, sialic acid-specific acetylesterase. The catalytic triad of this esterase enzyme comprises residues Ser127, His403 and Asp391 in UniProtKB:P70665.	GO:0005975|carbohydrate metabolic process;GO:0002682|regulation of immune system process;	GO:0070062|extracellular exosome;GO:0005615|extracellular space;GO:0005764|lysosome;	GO:0106331|sialate 4-O-acetylesterase activity;GO:0106330|sialate 9-O-acetylesterase activity;GO:0001681|sialate O-acetylesterase activity;	K05970	SIAE; sialate O-acetylesterase [EC:3.1.1.53]
gene10326	45	25	31	29.68299304	22	31	25	1.311676123	0.391411536	0.30732031	NA	up	no	SPA17	protein_coding	chrNC_009150.3:34253334-34264347:+	ref|NP_001069908.1|	662	1.02E-85	sperm surface protein Sp17 [Bos taurus] >AAI03422.1 Sperm autoantigenic protein 17 [Bos taurus]	.	.	.	.	P36425	234	6.00E-76	Sperm surface protein Sp17	.	.	.	.	pfam02197	RIIa	Regulatory subunit of type II PKA R-subunit.	GO:0007339|binding of sperm to zona pellucida;	GO:0016020|membrane;	GO:0008201|heparin binding;	.	.
gene10327	40	47	51	44.06900736	43	34	49	1.104529145	0.143431487	0.650742976	NA	up	no	NRGN	protein_coding	chrNC_009150.3:34300383-34307710:+	gb|KAB1254785.1|	331	6.42E-34	Neurogranin [Camelus dromedarius]	.	.	.	.	P54877	56.2	2.00E-08	Neurogranin	.	.	.	.	pfam00612	IQ	IQ calmodulin-binding motif. Calmodulin-binding motif.	.	.	GO:0005516|calmodulin binding;	.	.
gene10328	0	7	15	5.687220906	0	4	8	1.789586864	0.839626572	0.499602198	NA	up	no	VSIG2	protein_coding	chrNC_009150.3:34307984-34313693:-	gb|KAF5921423.1|	1765	0	hypothetical protein HPG69_019474, partial [Diceros bicornis minor]	.	.	.	.	Q96IQ7	500	2.00E-172	V-set and immunoglobulin domain-containing protein 2	.	.	.	.	pfam07686	V-set	Immunoglobulin V-set domain. This domain is found in antibodies as well as neural protein P0 and CTL4 amongst others.	GO:0006629|lipid metabolic process;	GO:0016020|membrane;	.	.	.
gene10330	3	5	9	5.163988931	5	3	6	1.213877951	0.279623373	0.749035947	NA	up	no	LOC102150912	lncRNA	chrNC_009150.3:34322948-34349279:+	emb|VTJ83245.1|	467	2.94E-51	Hypothetical predicted protein [Marmota monax]	.	.	.	.	Q96AP7	174	2.00E-46	Endothelial cell-selective adhesion molecule	.	.	.	.	pfam07686	V-set	Immunoglobulin V-set domain. This domain is found in antibodies as well as neural protein P0 and CTL4 amongst others.	GO:0070830|bicellular tight junction assembly;GO:0098609|cell-cell adhesion;GO:0007156|homophilic cell adhesion via plasma membrane adhesion molecules;GO:0035633|maintenance of blood-brain barrier;GO:0008104|protein localization;GO:2000249|regulation of actin cytoskeleton reorganization;GO:0030833|regulation of actin filament polymerization;	GO:0005912|adherens junction;GO:0005923|bicellular tight junction;GO:0005911|cell-cell junction;GO:0005886|plasma membrane;GO:0032991|protein-containing complex;	GO:0098632|cell-cell adhesion mediator activity;	K06787	ESAM; endothelial cell adhesion molecule
gene10336	449	358	479	404.1291899	402	402	349	1.129631816	0.175852628	0.163433328	0.359373758	up	no	CCDC15	protein_coding	chrNC_009150.3:34460474-34536567:+	gb|KAF5921419.1|	2725	0	hypothetical protein HPG69_019470 [Diceros bicornis minor]	.	.	.	.	Q0P6D6	702	0	Coiled-coil domain-containing protein 15	.	.	.	.	pfam04547	Anoctamin	Calcium-activated chloride channel. The family carries eight putative transmembrane domains, and, although it has no similarity to other known channel proteins, it is clearly a calcium-activated ionic channel. It is expressed in various secretory epithelia, the retina and sensory neurons, and mediates receptor-activated chloride currents in diverse physiological processes.	.	GO:0005813|centrosome;	.	K16752	CCDC15; coiled-coil domain-containing protein 15
gene10339	70	74	67	62.6905036	51	65	50	1.294748906	0.372672339	0.145958149	0.336300554	up	no	TMEM218	protein_coding	chrNC_009150.3:34584039-34601627:-	gb|OWK17586.1|	444	5.51E-48	TMEM218 [Cervus elaphus hippelaphus]	.	.	.	.	A5PJF4	167	7.00E-46	Transmembrane protein 218	.	.	.	.	pfam06307	Herpes_IR6	Herpesvirus IR6 protein. This family consists of several Herpesvirus IR6 proteins. The equine herpesvirus 1 (EHV-1) IR6 protein forms typical rod-like structures in infected cells, influences virus growth at elevated temperatures, and determines the virulence of EHV-1 Rac strains.	.	GO:0005929|cilium;	.	.	.
gene10341	3	0	1	0.813615743	0	1	0	3.720793591	1.89561036	0.432863651	NA	up	no	PKNOX2	protein_coding	chrNC_009150.3:34789338-34978134:+	ref|XP_022368760.1|	2149	0	homeobox protein PKNOX2 [Enhydra lutris kenyoni] >XP_044114073.1 homeobox protein PKNOX2 [Neogale vison] >XP_044114074.1 homeobox protein PKNOX2 [Neogale vison] >XP_044114075.1 homeobox protein PKNOX2 [Neogale vison] >XP_044114076.1 homeobox protein PKNOX2 [Neogale vison] >KAI5766558.1 PKNOX2 [Gulo gulo luscus] >KAI5766711.1 PKNOX2 [Gulo gulo luscus]	.	.	.	.	Q96KN3	830	0	Homeobox protein PKNOX2	.	.	.	.	pfam16493	Meis_PKNOX_N	N-terminal of Homeobox Meis and PKNOX1. Meis_PKNOX_N is a family found at the N-terminus of Meis, Myeloid ecotropic viral integration site, transcription regulators and PKNOX1 regulators, PBX/knotted 1 homeobox 1, homeobox proteins.	GO:0006357|regulation of transcription by RNA polymerase II;	GO:0015629|actin cytoskeleton;GO:0005737|cytoplasm;GO:0045171|intercellular bridge;GO:0015630|microtubule cytoskeleton;GO:0005654|nucleoplasm;	GO:0051015|actin filament binding;GO:0003785|actin monomer binding;GO:0000981|DNA-binding transcription factor activity, RNA polymerase II-specific;GO:0000978|RNA polymerase II cis-regulatory region sequence-specific DNA binding;GO:1990837|sequence-specific double-stranded DNA binding;	.	.
gene10342	2	8	6	4.844451159	4	5	4	1.259347993	0.332676995	0.712566963	NA	up	no	FEZ1	protein_coding	chrNC_009150.3:34988568-35029839:-	ref|XP_003992585.1|	1678	0	fasciculation and elongation protein zeta-1 [Felis catus] >XP_023095041.1 fasciculation and elongation protein zeta-1 [Felis catus] >XP_030189265.1 fasciculation and elongation protein zeta-1 [Lynx canadensis] >XP_030189266.1 fasciculation and elongation protein zeta-1 [Lynx canadensis] >XP_043435673.1 fasciculation and elongation protein zeta-1 [Prionailurus bengalensis] >XP_043435674.1 fascicul…	.	.	.	.	Q99689	649	0	Fasciculation and elongation protein zeta-1	.	.	.	.	pfam07763	FEZ	FEZ-like protein. This is a family of eukaryotic proteins thought to be involved in axonal outgrowth and fasciculation. The N-terminal regions of these sequences are less conserved than the C-terminal regions, and are highly acidic. The C. elegans homolog, UNC-76, may play structural and signalling roles in the control of axonal extension and adhesion (particularly in the presence of adjacent neu…	GO:0007411|axon guidance;GO:0007155|cell adhesion;GO:0071363|cellular response to growth factor stimulus;GO:0030010|establishment of cell polarity;GO:0051654|establishment of mitochondrion localization;GO:0021766|hippocampus development;GO:0070584|mitochondrion morphogenesis;GO:1902902|negative regulation of autophagosome assembly;GO:0007399|nervous system development;GO:0061881|positive regulati…	GO:0030424|axon;GO:0005813|centrosome;GO:0005737|cytoplasm;GO:0030425|dendrite;GO:0005794|Golgi apparatus;GO:0030426|growth cone;GO:0005874|microtubule;GO:0005739|mitochondrion;GO:0043025|neuronal cell body;GO:0005886|plasma membrane;	GO:0043015|gamma-tubulin binding;GO:0005080|protein kinase C binding;GO:0047485|protein N-terminus binding;	.	.
gene10343	0	1	0	0.333257246	0	1	0	1.01434411	0.02054716	0.995477998	NA	up	no	LOC111774242	lncRNA	chrNC_009150.3:35061597-35084434:-	.	.	.	.	.	.	.	.	.	.	.	.	.	.	.	.	pfam09875	DUF2102	Uncharacterized protein conserved in archaea (DUF2102). This domain, found in various hypothetical archaeal proteins, has no known function.	.	.	.	.	.
gene10344	4313	4179	5319	4442.862342	4347	4341	4262	1.077603501	0.107826443	0.261757067	0.474836074	up	no	EI24	protein_coding	chrNC_009150.3:35067925-35079367:+	gb|TEA38443.1|	1598	0	hypothetical protein DBR06_SOUSAS110330, partial [Sousa chinensis]	.	.	.	.	O14681	602	0	Etoposide-induced protein 2.4 homolog	.	.	.	.	pfam07264	EI24	Etoposide-induced protein 2.4 (EI24). This family contains a number of eukaryotic etoposide-induced 2.4 (EI24) proteins approximately 350 residues long as well as bacterial CysZ proteins (formerly known as DUF540). In cells treated with the cytotoxic drug etoposide, EI24 is induced by p53. It has been suggested to play an important role in negative cell growth control.	GO:0006915|apoptotic process;GO:0016236|macroautophagy;GO:0030308|negative regulation of cell growth;	GO:0005829|cytosol;GO:0005783|endoplasmic reticulum;GO:0005789|endoplasmic reticulum membrane;GO:0005794|Golgi apparatus;GO:0016020|membrane;GO:0031965|nuclear membrane;	GO:0061676|importin-alpha family protein binding;	K10134	EI24; etoposide-induced 2.4 mRNA
gene10345	6846	6430	7180	6803.411602	7283	7159	6122	1.010536089	0.015120845	0.829497384	0.908305689	up	no	STT3A	protein_coding	chrNC_009150.3:35084440-35110789:+	emb|VFV36394.1|	3971	0	cg1518-like [Lynx pardinus]	ref|XM_018329842.1|	67	2.26E-24	Xylona heveae TC161 glycosyltransferase family 66 protein partial mRNA	F1PJP5	1439	0	Dolichyl-diphosphooligosaccharide--protein glycosyltransferase subunit STT3A	SPBC1271.02	761	0	COG1287	pfam02516	STT3	Oligosaccharyl transferase STT3 subunit. This family consists of the oligosaccharyl transferase STT3 subunit and related proteins. The STT3 subunit is part of the oligosaccharyl transferase (OTase) complex of proteins and is required for its activity. In eukaryotes, OTase transfers a lipid-linked core-oligosaccharide to selected asparagine residues in the ER. In the archaea STT3 occurs alone, rat…	GO:0043687|post-translational protein modification;GO:0018279|protein N-linked glycosylation via asparagine;	GO:0035000|oligosaccharyltransferase III complex;	GO:0004579|dolichyl-diphosphooligosaccharide-protein glycotransferase activity;GO:0046872|metal ion binding;	K07151	STT3; dolichyl-diphosphooligosaccharide---protein glycosyltransferase [EC:2.4.99.18]
gene10346	482	482	632	489.4104517	442	464	446	1.193272977	0.254924117	0.049433136	0.18181871	up	no	CHEK1	protein_coding	chrNC_009150.3:35111734-35145789:+	gb|TKC34457.1|	2650	0	hypothetical protein EI555_019696 [Monodon monoceros]	.	.	.	.	O14757	932	0	Serine/threonine-protein kinase Chk1	.	.	.	.	pfam00069	Pkinase	Protein kinase domain.	GO:0006915|apoptotic process;GO:1902742|apoptotic process involved in development;GO:0071313|cellular response to caffeine;GO:0006974|cellular response to DNA damage stimulus;GO:0071260|cellular response to mechanical stimulus;GO:0000077|DNA damage checkpoint signaling;GO:0006281|DNA repair;GO:0006260|DNA replication;GO:0045815|transcription initiation-coupled chromatin remodeling;GO:0000086|G2/M…	GO:0005813|centrosome;GO:0000785|chromatin;GO:0000794|condensed nuclear chromosome;GO:0005737|cytoplasm;GO:0005829|cytosol;GO:0005615|extracellular space;GO:0043231|intracellular membrane-bounded organelle;GO:0005654|nucleoplasm;GO:0005634|nucleus;GO:0032991|protein-containing complex;GO:0005657|replication fork;	GO:0005524|ATP binding;GO:0035402|histone H3T11 kinase activity;GO:0019904|protein domain specific binding;GO:0004672|protein kinase activity;GO:0106310|protein serine kinase activity;GO:0004674|protein serine/threonine kinase activity;	K02216	CHEK1; serine/threonine-protein kinase CHEK1 [EC:2.7.11.1]
gene10350	0	0	2	0.319840441	0	0	0	3.534774296	1.821618098	0.652304822	NA	up	no	LOC100630107	protein_coding	chrNC_009150.3:35260945-35306050:+	gb|KAF5921404.1|	317	4.18E-34	hypothetical protein HPG69_019455, partial [Diceros bicornis minor]	.	.	.	.	P83106	125	9.00E-34	Protein PIP-1	.	.	.	.	pfam01064	Activin_recp	Activin types I and II receptor domain. This Pfam entry consists of both TGF-beta receptor types. This is an alignment of the hydrophilic cysteine-rich ligand-binding domains, Both receptor types, (type I and II) posses a 9 amino acid cysteine box, with the the consensus CCX{4-5}CN. The type I receptors also possess 7 extracellular residues preceding the cysteine box.	.	GO:0005576|extracellular region;	.	.	.
gene10365	1084	1169	2116	1382.286663	1084	1264	1601	1.102285657	0.140498147	0.678546125	0.816790541	up	no	LOC100072403	protein_coding	chrNC_009150.3:35859550-35867159:+	gb|ELK26268.1|	2268	0	Tubulin alpha-3 chain [Myotis davidii]	gb|AY582857.1|	437	0	Rhizophlyctis rosea strain CBS 56784 alpha-tubulin gene, partial cds	Q68FR8	872	0	Tubulin alpha-3 chain	SPBC800.05c	704	0	COG5023	pfam03953	Tubulin_C	Tubulin C-terminal domain. This family includes the tubulin alpha, beta and gamma chains. Members of this family are involved in polymer formation. Tubulins are GTPases. FtsZ can polymerize into tubes, sheets, and rings in vitro and is ubiquitous in eubacteria and archaea. Tubulin is the major component of microtubules. (The FtsZ GTPases have been split into their won family).	GO:0000226|microtubule cytoskeleton organization;GO:0000278|mitotic cell cycle;	GO:0005737|cytoplasm;GO:0005874|microtubule;	GO:0005525|GTP binding;GO:0005200|structural constituent of cytoskeleton;	K07374	TUBA; tubulin alpha
gene10366	611	572	683	583.1027448	535	573	537	1.148555366	0.199820404	0.062949222	0.206904108	up	no	HYLS1	protein_coding	chrNC_009150.3:35915321-35928610:+	gb|KAF5921395.1|	1508	0	hypothetical protein HPG69_019446 [Diceros bicornis minor]	.	.	.	.	Q2KI52	550	0	Centriolar and ciliogenesis-associated protein HYLS1	.	.	.	.	pfam15311	HYLS1_C	Hydrolethalus syndrome protein 1 C-terminus.	GO:0060271|cilium assembly;	GO:0005814|centriole;GO:0005813|centrosome;GO:0005929|cilium;GO:0005829|cytosol;GO:0097730|non-motile cilium;GO:0005634|nucleus;GO:0005886|plasma membrane;	.	K16472	HYLS1; hydrolethalus syndrome protein 1
gene10367	558	518	588	520.7742223	495	561	422	1.145178175	0.19557208	0.082634048	0.24173791	up	no	PUS3	protein_coding	chrNC_009150.3:35920189-35930769:-	gb|KAF5921392.1|	2450	0	hypothetical protein HPG69_019443 [Diceros bicornis minor]	.	.	.	.	Q3SX07	916	0	tRNA pseudouridine(38/39) synthase	YFL001w	272	3.00E-79	COG0101	pfam01416	PseudoU_synth_1	tRNA pseudouridine synthase. Involved in the formation of pseudouridine at the anticodon stem and loop of transfer-RNAs Pseudouridine is an isomer of uridine (5-(beta-D-ribofuranosyl) uracil, and id the most abundant modified nucleoside found in all cellular RNAs. The TruA-like proteins also exhibit a conserved sequence with a strictly conserved aspartic acid, likely involved in catalysis.	GO:1990481|mRNA pseudouridine synthesis;GO:0031119|tRNA pseudouridine synthesis;	GO:0005737|cytoplasm;GO:0005634|nucleus;	GO:0009982|pseudouridine synthase activity;GO:0003723|RNA binding;GO:0106029|tRNA pseudouridine synthase activity;	K01855	PUS3, DEG1; tRNA pseudouridine38/39 synthase [EC:5.4.99.45]
gene10371	5	4	10	5.971026365	10	1	6	1.113544543	0.155159268	0.863449454	NA	up	no	LOC111774249	lncRNA	chrNC_009150.3:36117803-36133999:-	gb|KAF5921390.1|	325	6.94E-32	hypothetical protein HPG69_019441, partial [Diceros bicornis minor]	.	.	.	.	.	.	.	.	.	.	.	.	pfam02979	NHase_alpha	Nitrile hydratase, alpha chain.	.	.	.	.	.
gene10373	439	474	414	444.8386078	433	451	459	1.003068205	0.004419708	0.97396398	0.986542224	up	no	RPUSD4	protein_coding	chrNC_009150.3:36192557-36202774:-	gb|KAG8522306.1|	1700	0	Mitochondrial RNA pseudouridine synthase Rpusd4 [Galemys pyrenaicus]	.	.	.	.	Q96CM3	602	0	Pseudouridylate synthase RPUSD4, mitochondrial	mlr0334	119	5.00E-28	COG0564	pfam00849	PseudoU_synth_2	RNA pseudouridylate synthase. Members of this family are involved in modifying bases in RNA molecules. They carry out the conversion of uracil bases to pseudouridine. This family includes RluD, a pseudouridylate synthase that converts specific uracils to pseudouridine in 23S rRNA. RluA from E. coli converts bases in both rRNA and tRNA.	GO:0000455|enzyme-directed rRNA pseudouridine synthesis;GO:0070902|mitochondrial tRNA pseudouridine synthesis;GO:0006397|mRNA processing;GO:1990481|mRNA pseudouridine synthesis;GO:0070131|positive regulation of mitochondrial translation;GO:0008380|RNA splicing;	GO:0005759|mitochondrial matrix;GO:0005739|mitochondrion;GO:0005654|nucleoplasm;GO:0035770|ribonucleoprotein granule;	GO:1990400|mitochondrial ribosomal large subunit rRNA binding;GO:0009982|pseudouridine synthase activity;GO:0003723|RNA binding;GO:0000049|tRNA binding;	K22538	RPUSD4; mitochondrial RNA pseudouridine synthase RPUSD4 [EC:5.4.99.-]
gene10374	822	725	842	777.4938502	749	862	690	1.054380198	0.076395181	0.44643773	0.649912578	up	no	FAM118B	protein_coding	chrNC_009150.3:36202805-36244989:+	ref|XP_032953473.1|	1756	0	protein FAM118B isoform X1 [Rhinolophus ferrumequinum] >KAF6277849.1 family with sequence similarity 118 member B [Rhinolophus ferrumequinum]	.	.	.	.	Q5E977	672	0	Protein FAM118B	.	.	.	.	pfam13289	SIR2_2	SIR2-like domain. This family of proteins are related to the sirtuins.	GO:0030576|Cajal body organization;	GO:0015030|Cajal body;	GO:0042802|identical protein binding;	.	.
gene10379	0	2	5	1.788263003	2	2	0	1.797157604	0.845716933	0.607992433	NA	up	no	LOC111774493	snRNA	chrNC_009150.3:36278500-36278603:-	gb|KAI4585406.1|	153	6.94E-12	hypothetical protein MJG53_005640 [Ovis ammon polii x Ovis aries]	gb|CP102658.1|	44	2.69E-13	Rhizoctonia solani strain AG1-IA_HG81 chromosome 16	.	.	.	.	.	.	.	.	pfam02601	Exonuc_VII_L	Exonuclease VII, large subunit. This family consist of exonuclease VII, large subunit EC:3.1.11.6 This enzyme catalyzes exonucleolytic cleavage in either 5'->3' or 3'->5' direction to yield 5'-phosphomononucleotides. This exonuclease VII enzyme is composed of one large subunit and 4 small ones.	.	.	.	.	.
gene10381	278	256	389	303.6185341	267	279	356	1.025014703	0.035644604	0.853425641	0.92042784	up	no	ST3GAL4	protein_coding	chrNC_009150.3:36325490-36359608:+	gb|KAF6404192.1|	1943	0	ST3 beta-galactoside alpha-2,3-sialyltransferase 4 [Molossus molossus]	.	.	.	.	Q11206	624	0	CMP-N-acetylneuraminate-beta-galactosamide-alpha-2,3-sialyltransferase 4	.	.	.	.	pfam00777	Glyco_transf_29	Glycosyltransferase family 29 (sialyltransferase). Members of this family belong to glycosyltransferase family 29.	GO:0050890|cognition;GO:0009247|glycolipid biosynthetic process;GO:0009101|glycoprotein biosynthetic process;GO:0018146|keratan sulfate biosynthetic process;GO:0030259|lipid glycosylation;GO:0016266|O-glycan processing;GO:0009312|oligosaccharide biosynthetic process;GO:0030194|positive regulation of blood coagulation;GO:1903238|positive regulation of leukocyte tethering or rolling;GO:0006486|prot…	GO:0005576|extracellular region;GO:0032580|Golgi cisterna membrane;GO:0000139|Golgi membrane;GO:0016020|membrane;	GO:0003836|beta-galactoside (CMP) alpha-2,3-sialyltransferase activity;GO:0047288|monosialoganglioside sialyltransferase activity;GO:0008118|N-acetyllactosaminide alpha-2,3-sialyltransferase activity;GO:0004513|neolactotetraosylceramide alpha-2,3-sialyltransferase activity;GO:0008373|sialyltransferase activity;	K03494	ST3GAL4; beta-galactoside alpha-2,3-sialyltransferase (sialyltransferase 4C) [EC:2.4.3.2 2.4.3.4 2.4.3.6]
gene10382	0	0	2	0.476315087	0	1	0	1.821419165	0.865062969	0.787779771	NA	up	no	KIRREL3	protein_coding	chrNC_009150.3:36364781-36895673:-	ref|XP_004750288.1|	3832	0	kin of IRRE-like protein 3 isoform X3 [Mustela putorius furo] >XP_032215190.1 kin of IRRE-like protein 3 isoform X3 [Mustela erminea] >XP_034521956.1 kin of IRRE-like protein 3 isoform X1 [Ailuropoda melanoleuca] >XP_034521957.1 kin of IRRE-like protein 3 isoform X1 [Ailuropoda melanoleuca] >XP_044114115.1 kin of IRRE-like protein 3 isoform X2 [Neogale vison] >XP_045654074.1 kin of IRRE-like prot…	.	.	.	.	Q8IZU9	1474	0	Kin of IRRE-like protein 3	.	.	.	.	pfam07679	I-set	Immunoglobulin I-set domain.	GO:0098609|cell-cell adhesion;GO:0072102|glomerulus morphogenesis;GO:0030097|hemopoiesis;GO:0021766|hippocampus development;GO:0007156|homophilic cell adhesion via plasma membrane adhesion molecules;GO:0002121|inter-male aggressive behavior;GO:0001764|neuron migration;GO:0048812|neuron projection morphogenesis;GO:0021740|principal sensory nucleus of trigeminal nerve development;GO:0007416|synapse…	GO:0030424|axon;GO:0005911|cell-cell junction;GO:0030425|dendrite;GO:0043198|dendritic shaft;GO:0005576|extracellular region;GO:0005886|plasma membrane;GO:0008021|synaptic vesicle;	GO:0050839|cell adhesion molecule binding;	.	.
gene10389	1	0	0	0.165740292	0	0	0	1.975635966	0.982317138	0.809759655	NA	up	no	LOC111774257	lncRNA	chrNC_009150.3:38228735-38244731:-	.	.	.	.	.	.	.	.	.	.	.	.	.	.	.	.	pfam01292	Ni_hydr_CYTB	Prokaryotic cytochrome b561. This family includes cytochrome b561 and related proteins, in addition to the nickel-dependent hydrogenases b-type cytochrome subunit. Cytochrome b561 is a secretory vesicle-specific electron transport protein. It is an integral membrane protein, that binds two heme groups non-covalently. This is a prokaryotic family. Members of the 'eukaryotic cytochrome b561' family…	.	.	.	.	.
gene10390	7264	7226	7222	6984.100087	6998	7476	5899	1.086047867	0.11908769	0.145152994	0.335243922	up	no	ETS1	protein_coding	chrNC_009150.3:38276097-38401233:-	gb|KAH0517009.1|	2291	0	Protein C-ets-1 [Microtus ochrogaster]	.	.	.	.	P14921	879	0	Protein C-ets-1	.	.	.	.	pfam00178	Ets	Ets-domain.	GO:0030154|cell differentiation;GO:0048870|cell motility;GO:0006955|immune response;GO:0045786|negative regulation of cell cycle;GO:0008285|negative regulation of cell population proliferation;GO:0030578|PML body organization;GO:0045766|positive regulation of angiogenesis;GO:0043536|positive regulation of blood vessel endothelial cell migration;GO:0045893|positive regulation of DNA-templated tran…	GO:0000785|chromatin;GO:0005737|cytoplasm;GO:0005654|nucleoplasm;GO:0005634|nucleus;	GO:0003677|DNA binding;GO:0001228|DNA-binding transcription activator activity, RNA polymerase II-specific;GO:0003700|DNA-binding transcription factor activity;GO:0000981|DNA-binding transcription factor activity, RNA polymerase II-specific;GO:0042802|identical protein binding;GO:0030374|nuclear receptor coactivator activity;GO:0003676|nucleic acid binding;GO:0000978|RNA polymerase II cis-regulat…	K02678	ETS1, pnt; C-ets-1
gene10394	1	5	6	2.682983168	1	1	2	3.015381226	1.59234041	0.216752481	NA	up	no	LOC106783356	lncRNA	chrNC_009150.3:38521040-38536494:-	gb|EDL83290.1|	170	1.33E-11	rCG22782, partial [Rattus norvegicus]	.	.	.	.	.	.	.	.	.	.	.	.	pfam15479	DUF4639	Domain of unknown function (DUF4639). This family of proteins is found in eukaryotes. Proteins in this family are typically between 161 and 601 amino acids in length.	.	.	.	.	.
gene10397	1147	1119	1182	1076.163472	1009	1134	894	1.155198664	0.208140979	0.024918996	0.122706347	up	no	ARHGAP32	protein_coding	chrNC_009150.3:38756616-39076674:-	gb|KAF0883770.1|	7548	0	RHG32 protein, partial [Crocuta crocuta]	.	.	.	.	A7KAX9	2830	0	Rho GTPase-activating protein 32	.	.	.	.	pfam00620	RhoGAP	RhoGAP domain. GTPase activator proteins towards Rho/Rac/Cdc42-like small GTPases.	GO:0051056|regulation of small GTPase mediated signal transduction;GO:0007264|small GTPase mediated signal transduction;	GO:0015629|actin cytoskeleton;GO:0070161|anchoring junction;GO:0005938|cell cortex;GO:0005829|cytosol;GO:0043197|dendritic spine;GO:0005789|endoplasmic reticulum membrane;GO:0010008|endosome membrane;GO:0001650|fibrillar center;GO:0005794|Golgi apparatus;GO:0000139|Golgi membrane;GO:0005654|nucleoplasm;GO:0014069|postsynaptic density;	GO:0005096|GTPase activator activity;GO:1901981|phosphatidylinositol phosphate binding;	K20647	ARHGAP32; Rho GTPase-activating protein 32
gene10401	699	489	508	543.1068031	602	569	413	1.091777321	0.126678634	0.433549248	0.639837943	up	no	TMEM45B	protein_coding	chrNC_009150.3:39513148-39546426:+	gb|KAF5921373.1|	1366	0	hypothetical protein HPG69_019423 [Diceros bicornis minor]	.	.	.	.	Q3T130	482	2.00E-167	Transmembrane protein 45B	.	.	.	.	pfam04819	DUF716	Family of unknown function (DUF716). This family is equally distributed in both metazoa and plants. Annotation associated with a Nicotiana tabacum mRNA suggest that it may be involved in response to viral attack in plants. However, no clear function has been assigned to this family.	.	.	.	.	.
gene10402	2028	1878	1950	1946.093808	2040	2171	1672	1.013962985	0.020004988	0.823814909	0.905428327	up	no	NFRKB	protein_coding	chrNC_009150.3:39546822-39588793:-	gb|KAF5921371.1|	5348	0	hypothetical protein HPG69_019421 [Diceros bicornis minor]	.	.	.	.	Q6P4R8	1960	0	Nuclear factor related to kappa-B-binding protein	.	.	.	.	pfam14465	NFRKB_winged	NFRKB Winged Helix-like. This domain covers regions 370-495 of human nuclear factor related to kappaB binding (NFRKB) protein.	GO:0006338|chromatin remodeling;GO:0006310|DNA recombination;GO:0006281|DNA repair;GO:0045739|positive regulation of DNA repair;GO:0045893|positive regulation of DNA-templated transcription;GO:1904507|positive regulation of telomere maintenance in response to DNA damage;GO:0051726|regulation of cell cycle;GO:0033044|regulation of chromosome organization;GO:0006275|regulation of DNA replication;GO…	GO:0031011|Ino80 complex;GO:0005654|nucleoplasm;GO:0005634|nucleus;	GO:0003677|DNA binding;GO:0002020|protease binding;	K11671	NFRKB, INO80G; nuclear factor related to kappa-B-binding protein
gene10403	137	179	203	163.9465942	149	154	163	1.12667916	0.172076743	0.37831399	0.593121124	up	no	PRDM10	protein_coding	chrNC_009150.3:39589912-39648581:-	gb|KAF6467224.1|	5111	0	PR/SET domain 10 [Rousettus aegyptiacus]	.	.	.	.	Q9NQV6	1949	0	PR domain zinc finger protein 10	.	.	.	.	pfam16638	Tristanin_u2	Unstructured region on methyltransferase between zinc-fingers. Tristanin_u2 is a region of natively unstructured sequence on tristanin like or PR domain zinc finger protein 10s found in higher eukaryotes. It lies between two C2H2-type zinc-fingers. The function is not known.	GO:0032259|methylation;GO:0045944|positive regulation of transcription by RNA polymerase II;GO:0010468|regulation of gene expression;	GO:0000785|chromatin;GO:0005634|nucleus;GO:0017053|transcription repressor complex;	GO:0003677|DNA binding;GO:0046872|metal ion binding;GO:0008168|methyltransferase activity;	.	.
gene10406	538	492	434	481.4663091	517	519	401	1.039785943	0.056286557	0.680355215	0.818146	up	no	ZBTB44	protein_coding	chrNC_009150.3:39744861-39822989:-	ref|XP_015992444.1|	3081	0	zinc finger and BTB domain-containing protein 44 isoform X1 [Rousettus aegyptiacus] >KAF6468725.1 zinc finger and BTB domain containing 44 [Rousettus aegyptiacus]	.	.	.	.	Q8NCP5	1103	0	Zinc finger and BTB domain-containing protein 44	.	.	.	.	pfam00651	BTB	BTB/POZ domain. The BTB (for BR-C, ttk and bab) or POZ (for Pox virus and Zinc finger) domain is present near the N-terminus of a fraction of zinc finger (pfam00096) proteins and in proteins that contain the pfam01344 motif such as Kelch and a family of pox virus proteins. The BTB/POZ domain mediates homomeric dimerisation and in some instances heteromeric dimerisation. The structure of the dimer…	.	GO:0005634|nucleus;	GO:0003677|DNA binding;GO:0046872|metal ion binding;	K10515	ZBTB44, BTBD15; zinc finger and BTB domain-containing protein 44
gene10411	3	3	4	3.1280304	2	5	2	1.135785324	0.183690175	0.863776122	NA	up	no	LOC111774259	lncRNA	chrNC_009150.3:39994197-39999444:-	.	.	.	.	.	.	.	.	.	.	.	.	.	.	.	.	pfam15394	DUF4616	Domain of unknown function (DUF4616). This protein family is a domain of unknown function found at the C-terminal domain of the proteins. This protein family is found in eukaryotes. Proteins in this family are typically between 166 and 538 amino acids in length.	.	.	.	.	.
gene10412	3	2	0	1.651555539	4	1	0	1.048265993	0.068004841	0.968334642	NA	up	no	LOC111774260	lncRNA	chrNC_009150.3:40018517-40114169:+	gb|KAI4529961.1|	172	9.54E-11	hypothetical protein MG293_019817 [Ovis ammon polii] >KAI4553165.1 hypothetical protein MJT46_016459 [Ovis ammon polii x Ovis aries]	.	.	.	.	.	.	.	.	.	.	.	.	pfam05525	Branch_AA_trans	Branched-chain amino acid transport protein. This family consists of several bacterial branched-chain amino acid transport proteins which are responsible for the transport of leucine, isoleucine and valine via proton motive force.	.	.	.	.	.
gene10416	574	504	731	572.4100931	540	579	526	1.110946926	0.151789896	0.242094346	0.453043876	up	no	NTM	protein_coding	chrNC_009150.3:40744435-41656237:+	ref|NP_001338930.1|	1719	0	neurotrimin isoform 5 precursor [Homo sapiens] >XP_017378712.1 neurotrimin isoform X1 [Cebus imitator] >XP_032140714.1 neurotrimin isoform X1 [Sapajus apella] >XP_032140715.1 neurotrimin isoform X1 [Sapajus apella] >XP_035119896.1 neurotrimin isoform X1 [Callithrix jacchus] >XP_037591863.1 neurotrimin isoform X1 [Cebus imitator]	.	.	.	.	Q9P121	607	0	Neurotrimin	.	.	.	.	pfam13927	Ig_3	Immunoglobulin domain. This family contains immunoglobulin-like domains.	GO:0007155|cell adhesion;GO:0008038|neuron recognition;	GO:0005576|extracellular region;GO:0005886|plasma membrane;	.	K06774	HNT; neurotrimin
gene1042	3	0	2	1.512525327	1	0	3	1.203212585	0.266891562	0.879281647	NA	up	no	LOC106782124	lncRNA	chrNC_009144.3:91676647-91702733:-	.	.	.	.	.	.	.	.	.	.	.	.	.	.	.	.	pfam06682	SARAF	SOCE-associated regulatory factor of calcium homoeostasis. SARAF is as family of eukaryotic proteins embedded in the ER. SARAF is SOCE-associated regulatory factor, where SOCE is store operated calcium entry. ie a mechanism governing calcium homoeostasis in the cell and the mitochondria. SOCE involves the enabling of Ca2+ release-activated Ca2+ (CRAC) channels. SARAF is a single pass ER membrane …	.	.	.	.	.
gene10420	296	309	477	357.1035819	338	339	391	1.017379221	0.024857534	0.893351337	0.942750852	up	no	IGSF9B	protein_coding	chrNC_009150.3:43097490-43157010:-	gb|KAF5921361.1|	5522	0	hypothetical protein HPG69_019410 [Diceros bicornis minor]	.	.	.	.	E9PZ19	1922	0	Protein turtle homolog B	.	.	.	.	pfam07679	I-set	Immunoglobulin I-set domain.	GO:0007156|homophilic cell adhesion via plasma membrane adhesion molecules;GO:0007399|nervous system development;GO:0097151|positive regulation of inhibitory postsynaptic potential;GO:0099560|synaptic membrane adhesion;	GO:0070161|anchoring junction;GO:0030425|dendrite;GO:0098982|GABA-ergic synapse;GO:0060077|inhibitory synapse;GO:0043005|neuron projection;GO:0043025|neuronal cell body;GO:0014069|postsynaptic density;GO:0045211|postsynaptic membrane;GO:0099629|postsynaptic specialization of symmetric synapse;	GO:0019900|kinase binding;	K22656	IGSF9B; immunoglobulin superfamily member 9B
gene10422	2	0	0	0.492554288	1	0	0	1.873527423	0.905757095	0.775771554	NA	up	no	LOC111774261	lncRNA	chrNC_009150.3:43234113-43248605:+	.	.	.	.	.	.	.	.	.	.	.	.	.	.	.	.	pfam15453	Pilt	Protein incorporated later into Tight Junctions. Pilt is a family of eukaryotic tight junction-proteins that binds to guanylate-kinase. Pilt is a component of TJs (Tight junctions) rather than AJs (Adhesin junctions). The protein is incorporated into TJs after TJ strands are formed, thereby suggesting the name Pilt for 'protein incorporated later into TJs'. Pilt binds to the guanylate-kinase regi…	.	.	.	.	.
gene10423	383	318	397	359.5145668	325	370	371	1.040252543	0.056933815	0.679704865	0.817787528	up	no	JAM3	protein_coding	chrNC_009150.3:43261488-43326636:+	gb|KAF6465577.1|	1147	2.83E-141	junctional adhesion molecule 3 [Rousettus aegyptiacus]	.	.	.	.	Q9BX67	437	1.00E-138	Junctional adhesion molecule C	.	.	.	.	pfam13927	Ig_3	Immunoglobulin domain. This family contains immunoglobulin-like domains.	GO:0002250|adaptive immune response;GO:0034333|adherens junction assembly;GO:0001525|angiogenesis;GO:0045176|apical protein localization;GO:0016477|cell migration;GO:0098609|cell-cell adhesion;GO:0007160|cell-matrix adhesion;GO:0030010|establishment of cell polarity;GO:0097530|granulocyte migration;GO:0097241|hematopoietic stem cell migration to bone marrow;GO:0034113|heterotypic cell-cell adhesi…	GO:0005923|bicellular tight junction;GO:0044291|cell-cell contact zone;GO:0005911|cell-cell junction;GO:0030057|desmosome;GO:0005615|extracellular space;GO:0031941|filamentous actin;GO:0005794|Golgi apparatus;GO:0005902|microvillus;GO:0033010|paranodal junction;GO:0005886|plasma membrane;GO:0098636|protein complex involved in cell adhesion;GO:0043220|Schmidt-Lanterman incisure;GO:0070160|tight ju…	GO:0098632|cell-cell adhesion mediator activity;GO:0005178|integrin binding;GO:0046982|protein heterodimerization activity;GO:0042803|protein homodimerization activity;	K06785	JAM3; junctional adhesion molecule 3
gene10424	826	894	1126	886.3646351	718	806	952	1.15557749	0.208614006	0.184336543	0.385615172	up	no	NCAPD3	protein_coding	chrNC_009150.3:43327274-43392559:-	ref|XP_006905856.1|	6528	0	condensin-2 complex subunit D3 isoform X1 [Pteropus alecto] >ELK17918.1 Condensin-2 complex subunit D3 [Pteropus alecto]	.	.	.	.	P42695	2463	0	Condensin-2 complex subunit D3	.	.	.	.	pfam12717	Cnd1	non-SMC mitotic condensation complex subunit 1. The three non-SMC (structural maintenance of chromosomes) subunits of the mitotic condensation complex are Cnd1-3. The whole complex is essential for viability and the condensing of chromosomes in mitosis.	GO:0051301|cell division;GO:0010032|meiotic chromosome condensation;GO:0007076|mitotic chromosome condensation;	GO:0000779|condensed chromosome, centromeric region;GO:0000796|condensin complex;GO:0016020|membrane;GO:0005654|nucleoplasm;GO:0005721|pericentric heterochromatin;	GO:0042393|histone binding;GO:0035064|methylated histone binding;	K11491	NCAPD3; condensin-2 complex subunit D3
gene10427	1629	1492	1598	1578.002303	1694	1564	1522	1.000913383	0.001317132	0.98811717	0.993509234	up	no	THYN1	protein_coding	chrNC_009150.3:43414848-43420597:-	gb|KAF5921356.1|	1024	1.30E-138	hypothetical protein HPG69_019405 [Diceros bicornis minor]	.	.	.	.	Q9P016	392	5.00E-136	Thymocyte nuclear protein 1	RSc2403	135	4.00E-37	COG2947	pfam01878	EVE	EVE domain. This domain was formerly known as DUF55. Crystal structures have shown that this domain is part of the PUA superfamily. This domain has been named EVE and is thought to be RNA-binding.	.	GO:0005634|nucleus;	.	.	.
gene1043	4	5	2	3.184817979	5	1	2	1.409429937	0.495111763	0.658695435	NA	up	no	SAXO2	protein_coding	chrNC_009144.3:91701957-91718285:+	ref|XP_021578620.1|	2015	0	stabilizer of axonemal microtubules 2 [Ictidomys tridecemlineatus] >XP_026243970.1 stabilizer of axonemal microtubules 2 isoform X1 [Urocitellus parryii] >KAG3262477.1 stabilizer of axonemal microtubules 2 [Ictidomys tridecemlineatus]	.	.	.	.	Q658L1	621	0	Stabilizer of axonemal microtubules 2	.	.	.	.	pfam05217	STOP	STOP protein. Neurons contain abundant subsets of highly stable microtubules that resist de-polymerising conditions such as exposure to the cold. Stable microtubules are thought to be essential for neuronal development, maintenance, and function. STOP is a major factor responsible for the intriguing stability properties of neuronal microtubules and is important for synaptic plasticity. Additional…	.	GO:0005879|axonemal microtubule;GO:0005814|centriole;GO:0036064|ciliary basal body;GO:0005856|cytoskeleton;GO:0036126|sperm flagellum;	GO:0008017|microtubule binding;	.	.
gene10440	18	7	15	11.89393964	11	11	10	1.259622053	0.332990921	0.567156388	NA	up	no	LOC100064396	protein_coding	chrNC_009150.3:45364916-45407462:+	gb|KAF6305677.1|	2237	0	adhesion G protein-coupled receptor E2 [Rhinolophus ferrumequinum]	.	.	.	.	Q2Q421	850	0	Adhesion G protein-coupled receptor E2	.	.	.	.	pfam00002	7tm_2	7 transmembrane receptor (Secretin family). This family is known as Family B, the secretin-receptor family or family 2 of the G-protein-coupled receptors (GCPRs).They have been described in many animal species, but not in plants, fungi or prokaryotes. Three distinct sub-families are recognized. Subfamily B1 contains classical hormone receptors, such as receptors for secretin and glucagon, that ar…	GO:0007189|adenylate cyclase-activating G protein-coupled receptor signaling pathway;GO:0007155|cell adhesion;GO:0016477|cell migration;GO:0007166|cell surface receptor signaling pathway;GO:0071621|granulocyte chemotaxis;GO:0006954|inflammatory response;	GO:0031256|leading edge membrane;GO:0032587|ruffle membrane;	GO:0005509|calcium ion binding;GO:0035374|chondroitin sulfate binding;GO:0004930|G protein-coupled receptor activity;	K08443	ADGRE2, EMR2, CD312; adhesion G protein-coupled receptor E2
gene10445	0	1	0	0.1767826	0	0	0	1.975635966	0.982317138	0.809759655	NA	up	no	LOC100064454	protein_coding	chrNC_009150.3:45471246-45496784:-	gb|KAF6305677.1|	2791	0	adhesion G protein-coupled receptor E2 [Rhinolophus ferrumequinum]	.	.	.	.	Q2Q421	1011	0	Adhesion G protein-coupled receptor E2	.	.	.	.	pfam00002	7tm_2	7 transmembrane receptor (Secretin family). This family is known as Family B, the secretin-receptor family or family 2 of the G-protein-coupled receptors (GCPRs).They have been described in many animal species, but not in plants, fungi or prokaryotes. Three distinct sub-families are recognized. Subfamily B1 contains classical hormone receptors, such as receptors for secretin and glucagon, that ar…	GO:0007189|adenylate cyclase-activating G protein-coupled receptor signaling pathway;GO:0007155|cell adhesion;GO:0016477|cell migration;GO:0007166|cell surface receptor signaling pathway;GO:0071621|granulocyte chemotaxis;GO:0006954|inflammatory response;	GO:0031256|leading edge membrane;GO:0032587|ruffle membrane;	GO:0005509|calcium ion binding;GO:0035374|chondroitin sulfate binding;GO:0004930|G protein-coupled receptor activity;	K08443	ADGRE2, EMR2, CD312; adhesion G protein-coupled receptor E2
gene10447	1	0	0	0.165740292	0	0	0	1.975635966	0.982317138	0.809759655	NA	up	no	LOC100064510	protein_coding	chrNC_009150.3:45533494-45572645:-	gb|KAI2589297.1|	1948	0	adhesion G protein-coupled receptor E2 [Homo sapiens] >KAI4040967.1 adhesion G protein-coupled receptor E2 [Homo sapiens]	.	.	.	.	Q2Q421	736	0	Adhesion G protein-coupled receptor E2	.	.	.	.	pfam00002	7tm_2	7 transmembrane receptor (Secretin family). This family is known as Family B, the secretin-receptor family or family 2 of the G-protein-coupled receptors (GCPRs).They have been described in many animal species, but not in plants, fungi or prokaryotes. Three distinct sub-families are recognized. Subfamily B1 contains classical hormone receptors, such as receptors for secretin and glucagon, that ar…	GO:0007189|adenylate cyclase-activating G protein-coupled receptor signaling pathway;GO:0007155|cell adhesion;GO:0016477|cell migration;GO:0007166|cell surface receptor signaling pathway;GO:0071621|granulocyte chemotaxis;GO:0006954|inflammatory response;	GO:0031256|leading edge membrane;GO:0032587|ruffle membrane;	GO:0005509|calcium ion binding;GO:0035374|chondroitin sulfate binding;GO:0004930|G protein-coupled receptor activity;	K08443	ADGRE2, EMR2, CD312; adhesion G protein-coupled receptor E2
gene10448	1	3	4	2.632216889	5	2	1	1.024474886	0.034884618	0.977210756	NA	up	no	LOC100064538	protein_coding	chrNC_009150.3:45602002-45671875:-	emb|CAD7685487.1|	2844	0	unnamed protein product [Nyctereutes procyonoides]	.	.	.	.	Q2Q421	1091	0	Adhesion G protein-coupled receptor E2	.	.	.	.	pfam00002	7tm_2	7 transmembrane receptor (Secretin family). This family is known as Family B, the secretin-receptor family or family 2 of the G-protein-coupled receptors (GCPRs).They have been described in many animal species, but not in plants, fungi or prokaryotes. Three distinct sub-families are recognized. Subfamily B1 contains classical hormone receptors, such as receptors for secretin and glucagon, that ar…	GO:0007189|adenylate cyclase-activating G protein-coupled receptor signaling pathway;GO:0007155|cell adhesion;GO:0016477|cell migration;GO:0007166|cell surface receptor signaling pathway;GO:0071621|granulocyte chemotaxis;GO:0006954|inflammatory response;	GO:0031256|leading edge membrane;GO:0032587|ruffle membrane;	GO:0005509|calcium ion binding;GO:0035374|chondroitin sulfate binding;GO:0004930|G protein-coupled receptor activity;	K08443	ADGRE2, EMR2, CD312; adhesion G protein-coupled receptor E2
gene10453	30	17	31	23.27309463	16	20	26	1.259571107	0.33293257	0.446161482	NA	up	no	LOC111774266	lncRNA	chrNC_009150.3:45784734-45787147:-	.	.	.	.	.	.	.	.	.	.	.	.	.	.	.	.	pfam03154	Atrophin-1	Atrophin-1 family. Atrophin-1 is the protein product of the dentatorubral-pallidoluysian atrophy (DRPLA) gene. DRPLA OMIM:125370 is a progressive neurodegenerative disorder. It is caused by the expansion of a CAG repeat in the DRPLA gene on chromosome 12p. This results in an extended polyglutamine region in atrophin-1, that is thought to confer toxicity to the protein, possibly through altering i…	.	.	.	.	.
gene10463	0	1	0	0.1767826	0	0	0	1.975635966	0.982317138	0.809759655	NA	up	no	LOC111774273	lncRNA	chrNC_009150.3:45899758-45906942:-	.	.	.	.	.	.	.	.	.	.	.	.	.	.	.	.	pfam15449	Retinal	Retinal protein. This family of proteins is found in the photoreceptor cells of the retina. Mutations of the gene encoding this protein have been associated with retinal disorders such as retinitis pigmentosa and late-onset progressive retinal atrophy. The function of this family of proteins is unknown, but it is likely to be important in the development and function of the retina.	.	.	.	.	.
gene10468	71	71	119	79.23070431	50	64	100	1.213363402	0.279011702	0.389396166	0.603754914	up	no	MIR8997	miRNA	chrNC_009150.3:46046577-46046715:+	.	.	.	.	.	.	.	.	.	.	.	.	.	.	.	.	pfam15242	FAM53	Family of FAM53. The FAM53 protein family refers to a family of proteins, which bind to a transcriptional regulator that modulates cell proliferation. It is known to be highly important in neural tube development. It is found in eukaryotes and is typically between 303 and 413 amino acids in length.	.	.	.	.	.
gene1047	674	642	933	722.1845636	637	762	707	1.077289693	0.107406256	0.449527279	0.652508772	up	no	BNC1	protein_coding	chrNC_009144.3:92320121-92346811:+	ref|XP_032955881.1|	4534	0	zinc finger protein basonuclin-1 [Rhinolophus ferrumequinum] >KAF6273087.1 basonuclin 1 [Rhinolophus ferrumequinum]	.	.	.	.	Q01954	1732	0	Zinc finger protein basonuclin-1	.	.	.	.	pfam13894	zf-C2H2_4	C2H2-type zinc finger. This family contains a number of divergent C2H2 type zinc fingers.	GO:0030154|cell differentiation;GO:0008544|epidermis development;GO:0008284|positive regulation of cell population proliferation;GO:1900195|positive regulation of oocyte maturation;GO:0045943|positive regulation of transcription by RNA polymerase I;GO:0006355|regulation of DNA-templated transcription;GO:0006356|regulation of transcription by RNA polymerase I;GO:0007283|spermatogenesis;	GO:0005737|cytoplasm;GO:0005730|nucleolus;GO:0005654|nucleoplasm;GO:0005634|nucleus;	GO:0001216|DNA-binding transcription activator activity;GO:0046872|metal ion binding;GO:0000182|rDNA binding;	.	.
gene10471	10	16	16	13.03150132	11	11	14	1.179656476	0.238366798	0.662384623	NA	up	no	C7H19orf67	protein_coding	chrNC_009150.3:46069375-46073364:+	gb|KAF5928998.1|	1510	0	hypothetical protein HPG69_018177 [Diceros bicornis minor]	.	.	.	.	.	.	.	.	.	.	.	.	pfam11771	DUF3314	Protein of unknown function (DUF3314). This small family contains human, mouse and fish members but the function is not known.	.	.	.	.	.
gene10479	3	0	0	0.497220876	0	0	0	5.468210863	2.451068877	0.494482777	NA	up	no	PODNL1	protein_coding	chrNC_009150.3:46166760-46171510:+	emb|VFV38359.1|	2038	0	podocan-like protein 1-like [Lynx pardinus]	.	.	.	.	Q6P3Y9	716	0	Podocan-like protein 1	MA2301_1	59.7	8.00E-09	COG4886	pfam13855	LRR_8	Leucine rich repeat.	.	GO:0062023|collagen-containing extracellular matrix;GO:0005615|extracellular space;	.	.	.
gene1048	327	311	351	311.9096982	294	336	262	1.126982324	0.172464888	0.181538289	0.381894973	up	no	HDGFL3	protein_coding	chrNC_009144.3:92387315-92454581:+	ref|NP_057157.1|	776	2.47E-96	hepatoma-derived growth factor-related protein 3 [Homo sapiens] >XP_001149122.2 hepatoma-derived growth factor-related protein 3 isoform X2 [Pan troglodytes] >XP_002749229.1 hepatoma-derived growth factor-related protein 3 [Callithrix jacchus] >XP_003268498.1 hepatoma-derived growth factor-related protein 3 isoform X2 [Nomascus leucogenys] >XP_003901365.1 hepatoma-derived growth factor-related pr…	.	.	.	.	Q9Y3E1	303	2.00E-96	Hepatoma-derived growth factor-related protein 3	.	.	.	.	pfam00855	PWWP	PWWP domain. The PWWP domain is named after a conserved Pro-Trp-Trp-Pro motif. The domain binds to Histone-4 methylated at lysine-20, H4K20me, suggesting that it is methyl-lysine recognition motif. Removal of two conserved aromatic residues in a hydrophobic cavity created by this domain within the full-length protein, Pdp1, abolishes the interaction o f the protein with H4K20me3. In fission yeast…	GO:0046785|microtubule polymerization;GO:0007026|negative regulation of microtubule depolymerization;GO:0031175|neuron projection development;GO:0006357|regulation of transcription by RNA polymerase II;	GO:0005829|cytosol;GO:0005576|extracellular region;GO:0005654|nucleoplasm;GO:0005634|nucleus;	GO:0003690|double-stranded DNA binding;GO:0008083|growth factor activity;GO:0008017|microtubule binding;GO:0003712|transcription coregulator activity;GO:0015631|tubulin binding;	.	.
[truncated: 21,292 more rows]
